# Supplementary material for: SARS-CoV-2 infection severity and mortality is modulated by repeat-mediated regulation of alternative splicing
Source: Microbiol Spectr. 2023 Aug 21;11(5):e01351-23. doi: 10.1128/spectrum.01351-23 (PMC10580830; doi:10.1128/spectrum.01351-23)
Supplement: Table S1 — Clinical characteristics of the patients. [file spectrum.01351-23-s0003.xls]

## Sheet: Sheet1
Table 1: Clinical Characteristics of the Patients
GISAID ID	Patient ID	Patient Grouping	Age	Gender	Clade	SARS-CoV-2 Genome Coverage	Respiratory Support (Yes/No)	Outcome	Comorbidity	Clinical Symptoms	Spo2 levels	E	RdRp	Collection Data	Travel History	Commobidities	Blood Pressure levels	Hospital Stay (in days)
EPI_ISL_10067531	IGIB1130001	Mortality	53	male	19A	68.8693	Yes	Dead	No	Unconcious, Unresponsive State	0	18.43	17.2	2020-05-11	NA	Na	Not recordable	0.1
EPI_ISL_5316894	IGIB11304239	Moderate	58	male	20A	100	Yes	Recovered	No	Cough	95	18.3	21.06	2020-07-16	NA	Type 2 Diabetes Mellitus X 30 Years, On Insulin X 18Years, Htn X 20 Years, Ckd V X 8 To 9 Years On Thrice Weekly Hemodialysis X 2 Years	160/90	14
EPI_ISL_5316895	IGIB11304386	Mild	70	female	20A	100	No	Recovered	Yes	Asymptomatic With Mild Bodyache	96	18.86	20.89	1970-01-01	NA	Dm Type 2 For 25 Yrs, Htn For 25 Yrs, Hypothyroidism, Dyslipidemia	147/90	18
EPI_ISL_5316896	IGIB11304669	Severe	52	male	20B	100	Yes	Recovered	Yes	Fever, Shortness Of Breath	20	34.64	31.9	2020-07-20	NA	No	130/80	10
EPI_ISL_5316897	IGIB11304690	Mild	58	male	20A	99.9833	No	Recovered	No	Fever, Cough And Shortness Of Breath	98	14.8	16.45	2020-08-02	NA	Diabetes Mellitus	140/80	15
EPI_ISL_5316898	IGIB11304885	Moderate	59	male	20A	100	Yes	Recovered	No	Weakness And Malaise, Sore Throat Discomfort In Breathing	93	21.38	23.31	2020-07-18	NA	Hypertension Since 22 Years	130/90	16
EPI_ISL_5316899	IGIB11304887	Moderate	69	male	20A	100	Yes	Recovered	Yes	Fever, Constipation With Nausea, Sore Throat	95	14.9	17.26	2020-07-31	NA	Diabetes, Hyprtension	143/86	25
EPI_ISL_5316900	IGIB11305043	Mortality	62	male	20A	100	Yes	Dead	No	Fever, Mild Shortness Of Breath, Multiple Episodes Of Vomiting, Left Sided Flank Pain	94	15.72	16.5	2020-08-01	NA	Htn X, T2Dm X 15 Year, Ckd Since 2018, Coarse Hepatic Parenchyma With Dilated Pv	170/80	12
EPI_ISL_5316902	IGIB11304392	Mortality	61	male	20A	99.9967	Yes	Dead	Yes	Altered Sensorium And Drowsiness And Slurred Speech	NA	21.76	22.39	2020-07-24	NA	Htn Since 15 Yrs Under Control With Oral Antihypertensive, Type2 Diabetes Mellitus Since 2 And A Half Yrs Under Control On Oha,Social Habits Include Addicted To Alchol, Smoking, And Tobacco Chewing -30 Yrs	140/80	7
EPI_ISL_5316903	IGIB11304410	Mild	46	male	20A	99.9933	No	Recovered	Yes	Fever, , Cough With Minimal Expectoration, Breathlessness	97	22.7	23.75	2020-07-22	NA	No	114/76	6
EPI_ISL_5316906	IGIB11303588	Mild	58	male	20A	99.99	No	Recovered	Yes	Fever (On And Off), Cough With Minimal Expectoration	97	0	0	2020-07-13	No	Tb Att Completed 15 Days Bac	140/82	12
EPI_ISL_5316907	IGIB11301835	Moderate	84	male	20A	99.9632	Yes	Recovered	Yes	Dryness Of Mouth ,Restlessness, Difficulty In Sleeping, Difficulty In Breadthing, Fever	90	24.76	29.04	2020-07-04	NA	Hypertension And Hypercholesteremia, Covid 19 Pneumonia, Ards, Type 1 Respiratory Failure	110/60	59
EPI_ISL_5316910	IGIB11305269	Mild	69	male	20A	99.9766	No	Recovered	No	Episodes Of Loose Stools, Vomiting	98	13.61	16.21	2020-08-05	NA	Diabetes Mellitus 2, Hypertension ,Uti Candida Tropicalis	160/80	13
EPI_ISL_5316911	IGIB11303573	Mortality	56	male	20A	99.9565	Yes	Dead	Yes	Fever, Cough And Bodyache, Shortness Of Breath	98	27.9	28	2020-07-29	NA	Diabetic And Hypothyroidism	140/80	32
EPI_ISL_5316912	IGIB11304423	Mild	63	male	19A	99.9699	No	Recovered	Yes	Fever	96	25.21	27.41	2020-07-18	NA	Hypothyroidism	110/82	5
EPI_ISL_5316913	IGIB11303565	Mortality			20A	99.9732	Yes	Dead	Yes	Fever And Shortness Of Breath.	91	20.03	22.58	2020-07-18	No	Hypertension, Renal Allograft Recipiet Bilateral	142/56	NA
EPI_ISL_5316915	IGIB11305069	Mild	65	male	20A	99.9732	No	Recovered	No	Breathlessness, Fever	96	13.14	15.24	2020-08-06	NA	Diabetes Mellitus, Hypertension, Chronic Kidney Disease, Heart Disease With Tachyarrythymia, Hypothyroidism	137/70	9
EPI_ISL_5316916	IGIB11305680	Severe	65	female	20A	99.9732	Yes	Recovered	No	Fever Shortness Of Breath	88	10.25	12.74	2020-08-13	NA	Ckd On Hemodialysis	130/60	NA
EPI_ISL_5316920	IGIB11304644	Mild	49	male	20A	99.9398	No	Recovered	Yes	Low Grade Fever, Mild Cough And Sputum, Bodyache, Decreased Appetite And Generalized Weakness	94	20.16	23.25	2020-07-25	NA	No	132/82	14
EPI_ISL_5316922	IGIB11304400	Mortality	77	male	20A	99.9632	Yes	Dead	Yes	Headache Bodyache, Giddiness	92	28.96	29.62	2020-07-16	NA	Htn, Hypothyriodism	145/71	12
EPI_ISL_5316925	IGIB11305763	Moderate	84	male	20A	99.9465	Yes	Recovered	No	Fever, Shortness Of Breath	96	17.07	19.05	2020-08-16	NA	Diabetes Mellitus	130/66	28
EPI_ISL_5316926	IGIB11305764	Mild	58	male	20A	99.9398	No	Recovered	No	Shortness Of Breath And Cough	100	19.84	20.29	2020-08-13	NA	Hypertension, Af	131/71	25
EPI_ISL_5316927	IGIB11304857	Severe	76	male	20A	99.9131	Yes	Recovered	Yes	Fever, Dry Cough And Intermittent Shortness Of Breath	66	25.7	29.94	2020-07-25	NA	Hypertension	140/60	9
EPI_ISL_5316929	IGIB11305615	Mortality	50	male	20A	99.8729	Yes	Dead	Yes	Dryness Of Mouth, Cough	76	11.7	13.62	2020-08-10	NA	No	143/89	20
EPI_ISL_5316932	IGIB11305020	Severe	36	male	20A	99.7893	Yes	Recovered	Yes	Fever, Continous Type Of Fever, Low To Moderate Grade Fever, Shortness Of Breath , Cough With Sore Throat	85	25.48	27.76	2020-07-28	NA	Diabetes Mellitus, Hypertension	150/100	16
EPI_ISL_5316941	IGIB11305171	Mild	58	male	20A	98.6356	No	Recovered	No	Fever, Cough With Minimal Expectoration Associated With Breathlessness On And Off	NA	18.3	20.59	2020-08-09	NA	Diabetes Mellitus, Hypertension, Coronary Artery Disease, Thyroid Disorder, Copd On Mdi For 15 Years	138/80	17
EPI_ISL_5316942	IGIB11305028	Mild	39	male	20B	98.2744	No	Recovered	Yes	Fever, Mild Cough, Mild Shortness Of Breath	97	26.7	27.32	2020-08-01	NA	No	120/70	10
EPI_ISL_5316943	IGIB11304428	Mild	32	female	20A	97.8999	No	Recovered	Yes	Fever, Cough And Shortness Of Breath	96	23.68	30.68	2020-07-19	NA	Hypertension ,Ckd On Dialysis	110/80	13
EPI_ISL_5316945	IGIB11303980	Moderate	72	male	20A	96.9903	Yes	Recovered	Yes	Fever And Shortness Of Breath	93	29.48	30.03	2020-07-23	NA	Encephalopathy, Schizophrenia, Bed Sore Grade 3, Septic Shock	134/63	28
EPI_ISL_5316951	IGIB11304903	Moderate	69	male	20A	94.6627	Yes	Recovered	Yes	Bodyache, Cough And Developed Shortness Of Breath	96	0	0	2020-08-05	NA	Hypertension ,Diabetes Mellitus	128/82	12
EPI_ISL_5316954	IGIB11305181	Mild	71	female	20A	93.9404	No	Recovered	Yes	Sore Thorat And Bodyache	98	22.09	21.94	2020-08-08	NA	None	126/80	7
EPI_ISL_5316955	IGIB11305576	Mild	57	male	20A	93.0977	No	Recovered	No	Fever & Cough	98	26.24	27.95	2020-08-14	NA	Diabetes Mellitus	130/75	13
EPI_ISL_5316956	IGIB11304655	Moderate	78	male	20A	92.4489	Yes	Recovered	No	Fever, Difficulty In Breathing And Sore Throat	NA	29.85	30.25	2020-07-27	NA	Hypertension On Tab Amlong	120/70	13
EPI_ISL_5316958	IGIB11305641	Mild	74	male	20B	90.4592	No	Recovered	Yes	Fever, Shortness Of Breath	96	15.4	16.65	2020-08-15	NA	Diabetes Mellitus, Hypertension	120/70	6
EPI_ISL_5316959	IGIB11305188	Mild	57	male	20A	89.6532	No	Recovered	No	Fever With Rigors, Dry Cough, Occassional Shortness Of Breath Present	98	24.97	25.35	2020-08-06	NA	Hypertension, Diabetes Mellitus Type Ii, Diabetic Retinopathy With Poor Vision	180/90	1
EPI_ISL_5316961	IGIB11304639	Mortality	67	male	20A	88.6567	Yes	Dead	Yes	Fever, Chills , Breathing Difficulty ,Decreased Urine Output	NA	26.5	26.98	2020-08-02	NA	Diabetes Mellitus ,Hypertension,Cadtvd ,Ckd Single Kidney	160/90	16
EPI_ISL_5316962	IGIB11305766	Mild	57	male	20A	87.3157	No	Recovered	Yes	Shortness Of Breath And Fever	NA	19.83	22.82	2020-08-13	NA	Diabetes Mellitus, Hypertension, Coronary Artery Disease Post Ptca On Feb 2020	135/90	12
EPI_ISL_5316969	IGIB11304384	Moderate	58	male	20A	80.2394	Yes	Recovered	No	Fever	96	28.23	30.52	2020-07-20	NA	Hypertension ,Coronary Artery Disease	138/72	12
EPI_ISL_5316971	IGIB11305082	Mild	56	male	20A	57.8236	No	Recovered	No	Bodyache, Fever	97	26.77	27.7	2020-08-06	NA	Hypertension, Hypothyroidism	100/50	16
EPI_ISL_5316976	IGIB11301874	Mortality	68	male	19A	73.7919	Yes	Dead	No	Loose Stools , Shortness Opf Breath , Decrease Appetite Abdominal Pain , Fever , Cough	96	0	0	2020-06-19	No	No	126/70	18
EPI_ISL_5316977	IGIB11301959	Mortality	51	male	20A	72.0262	Yes	Dead	No	Fever , Mild Cough, Cold , Breathlessness, Cough,Diarrhea.Body Ache	92	21.62	23.75	2020-06-12	No	Ckd Post Renal Transplant, Acute Graft Rejection Post Procedure, Immunosuppressants, Hypertension	125/89	21
EPI_ISL_5316982	IGIB11304763	Mild	36	female	20A	69.7957	No	Recovered	Yes	Fever, Weeknees And Dry Cough	98	23.28	24.06	2020-07-28	NA	No	115/70	9
EPI_ISL_5316983	IGIB11305015	Severe	75	female	20A	68.3978	Yes	Recovered	Yes	Fever , Shortness Of Breath, Dry Cough, Throat Ache With Dryness	80	25.98	27.15	2020-07-26	NA	Diabetes Mellitus Type Ii	170/100	17
EPI_ISL_5316992	IGIB11301715	Moderate	66	female	20B	61.3617	Yes	Recovered	Yes	Bodyache, Headache	98	0	0	2020-06-26	No	Hypertension, Diabetes Mellitus, Bronchial Asthma, Coronary Artery Disease,Thyroid Disorder, Lv Dysfunction, Ckd 5 On Mhd	160/80	18
EPI_ISL_5316997	IGIB11304768	Mild	30	male	20A	59.8067	No	Recovered	Yes	Cough, Fever, Sorethroat And Bodyache	97	34.64	36.31	2020-07-20	NA	No	110/70	9
EPI_ISL_5316999	IGIB11302541	Moderate	44	male	20B	59.5659	Yes	Recovered	Yes	Cough, Fever	91	0	0	2020-07-06	No	Htn, Allergic Bronchitis	145/80	14
EPI_ISL_5317000	IGIB11305635	Mild	30	male	20B	59.5158	No	Recovered	Yes	Fever, Diarrhea Intermittent	99	27.17	28.16	2020-08-10	NA	No	120/70	9
EPI_ISL_5317009	IGIB11304645	Moderate	68	male	20A	56.5963	Yes	Recovered	Yes	Fever, Dry Cough , Sore Throat , Loose Stools	NA	27.52	28.76	2020-07-31	NA	Diabetes Mellitus Type 2 ,Cholelithiasis With Cholecystitis With Adhesions Formed By Stomach Duodenum ,Colon And Omentum In The Past	134/54	10
EPI_ISL_5317010	IGIB1130693	Moderate	66	male	20B	56.2118	No	Recovered	No	Fever , Dry Cough	93	0	0	2020-07-05	No	No	120/80	35
EPI_ISL_751252	IGIB11301309	Mortality	53	female	20A	93.1947	Yes	Dead	Yes	Fever, Chills ,Shortness Of Breath	85	0	0	2020-05-21	No	Hypertention, Diabetes	120/80	16
EPI_ISL_751268	IGIB11301421	Mortality	62	male	20A	68.672	Yes	Dead	Yes	Cough, Fever, Decreased Urine Out	88	0	0	2020-06-01	No	Kco Htn,Dm,Nephropathy ,Cad Post Ptca	160/85	2
EPI_ISL_751273	IGIB11305608	Moderate	66	female	19A	84.8176	No	Recovered	Yes	Bodyache And Loss Of Appetite, Fever	92	29.23	29.54	2020-08-16	NA	Diabetes Mellitus Type 2, Hypertension, Ckd	108/68	10
EPI_ISL_751274	IGIB11303663	Moderate	44	male	19A	83.714	Yes	Recovered	Yes	Cough, Fever	91	0	0	2020-07-06	No	Htn, Allergic Bronchitis	145/80	14
EPI_ISL_751285	IGIB11305072	Mild	16	male	20A	99.9565	No	Recovered	Yes	Fever	97	20.83	22.43	2020-08-07	NA	None	100/60	10
EPI_ISL_751291	IGIB11304453	Mild	53	male	20A	99.5051	No	Recovered	Yes	Fever And Severe Headache	97	27.42	28.93	2020-07-23	NA	Diabetes Mellitus	140/90	10
EPI_ISL_751294	IGIB11305044	Moderate	53	male	20A	99.1439	Yes	Recovered	Yes	Cough And Fever And Shortness Of Breath	95	26.98	28.33	2020-07-31	NA	Copd Bronchial Asthma	129/84	9
EPI_ISL_751295	IGIB11305164	Mild	50	male	20A	98.96	No	Recovered	Yes	Fever For 100 Degree F And Mild Bodyache	97	26.37	27.7	2020-08-08	NA	Diabetes Mellitus, Hypertension	120/80	8
EPI_ISL_751317	IGIB11304171	Moderate	75	male	20A	99.9064	Yes	Recovered	No	Shortness Of Breath, Sore Throat, Cough For And Fever	97	25.28	17.11	2020-07-24	NA	Hypertension	140/80	18
EPI_ISL_9396312	IGIB11304668	Mortality	68	female	20B	99.8696	Yes	Dead	No	Fever	97	14.69	18.24	2020-07-15	NA	Htn, Diabetes Mellitus, Old Cva 20 Years Back, Post Bl Tkr	130/80	34
NA	IGIB1130006	Moderate	59	female	19A	10.7013	Yes	Recovered	No	Fever, Respiration Problem	unknown	29.12	28.01	2020-05-07	No	Primary Hypothyroidism Type 2 Diabetes Obesity	120/80	11
EPI_ISL_459912	IGIB1130008	Moderate	24	female	19A	91.4624	Yes	Recovered	Yes	Fever, Headache Nasal Congestion, Generalised Body Ache	96	25.1	29.29	2020-05-07	No	No	130/80	6
EPI_ISL_641325	IGIB1130009	Mild	23	female	19A	52.8542	No	Recovered	No	Loose Stool And Vomiting	99	30.14	32.97	2020-05-07	No	No	90/60	3
EPI_ISL_459914	IGIB1130012	Mild	29	male	20B	99.689	No	Recovered	No	Sore Throat , Uneasiness , Nausea ,Myalgia With Mild Headache	99	30.12	34.1	2020-05-01	No	No	140/80	13
EPI_ISL_459915	IGIB1130013	Mild	28	male	19A	99.9231	No	Recovered	No	Sore Throat, Shortness Of Breath, Cough, Body Ache Days, Bodyache, Cough	100	27.43	28.89	2020-05-12	No	No	110/80	6
EPI_ISL_459925	IGIB1130023	Severe	68	male	19A	98.1741	Yes	Recovered	Yes	Difficulty In Breathing Cough With Sputum,	88	29.41	35	2020-05-08	No	No	160/100	5
EPI_ISL_459934	IGIB1130032	Mild	23	female	19A	98.0303	No	Recovered	Yes	Gen Weakness, Malaise, Fever, Sore Throat, Running Nose	100	28.43	27.78	2020-05-05	No	No	120/60	11
EPI_ISL_459935	IGIB1130033	Severe	36	female	19A	98.6088	Yes	Recovered	No	Fever , Pain Abdomen Chest Pain, Anosmia, Headache Diarrhoea,	20	29.92	29.29	2020-05-06	No	No	110/70	20
EPI_ISL_459937	IGIB1130035	Moderate	74	female	19A	99.7024	Yes	Recovered	No	Diarrhoea, Headache	100	22.91	21.57	2020-05-10	No	Bradycardia	115/50	5
EPI_ISL_459938	IGIB1130036	Severe	61	male	19A	99.2409	Yes	Recovered	No	Shortness Of Breath, General Weakness, Fever	78	20.14	19.1	2020-05-11	No	Trachycardia	160/100	14
EPI_ISL_459939	IGIB1130037	Mild	70	male	19A	99.5352	No	Recovered	Yes	Loose Motion, Vomiting	100	30.19	29.28	2020-05-11	No	Diabetes	130/80	6
EPI_ISL_459940	IGIB1130038	Severe	67	male	19A	97.9601	Yes	Recovered	No	Shortness Of Breath	84	27.46	35	2020-05-10	No	No	130/80	3
EPI_ISL_459941	IGIB1130039	Moderate	69	female	19A	98.0704	No	Recovered	Yes	Vomiting On Eating Food, Poor Apetite, General Weakess,	97	29.32	32.71	2020-05-11	No	No	160/90	6
EPI_ISL_459943	IGIB1130041	Moderate	35	female	19A	98.5353	Yes	Recovered	Yes	Headache And Intermittent Cough With Feeling Of Sob	98	29.12	28.57	2020-05-01	No	No	110/80	12
EPI_ISL_459946	IGIB1130044	Moderate	58	female	19A	97.8296	Yes	Recovered	Yes	Moderate To Low Grade Fever, Cough, Cold, Shortness Of Breath, Exertion	98	28.44	29.15	2020-04-27	No	No	110/70	14
EPI_ISL_459947	IGIB1130045	Mild	24	female	19A	98.4483	No	Recovered	Yes	Low Grade Fever, Cough Cold Associated With Shortness Of Breath With Exertion	98	34.12	35.35	2020-04-28	No	No	110/70	14
EPI_ISL_459948	IGIB1130046	Mild	20	female	19A	97.4752	No	Recovered	Yes	Headahce, Cough, Throat Pain	98	29.13	29.31	2020-05-06	No	No	110/80	12
EPI_ISL_459949	IGIB1130047	Mild	22	female	19A	97.8597	No	Recovered	Yes	Moderate To Low Grade Fever, Cough, Cold Associated With Shortness Of Breath With Exertion	98	27.13	33.74	2020-04-27	No	No	114/70	16
EPI_ISL_459950	IGIB1130048	Mild	23	female	19A	97.0772	No	Recovered	No	Cough And Throat Pain With Headache	98	29.32	33.72	2020-05-01	No	No	110/90	12
EPI_ISL_459951	IGIB1130049	Moderate	23	female	19A	97.7929	Yes	Recovered	No	Throat Pain Mild Breathlessness	99	29.32	30.94	2020-05-01	No	Asthma	100/60	11
NA	IGIB1130053	Mild	65	male	20A	15.985	No	Recovered	Yes	Fever, Cough	98	21.79	20.42	2020-06-03	No	Hypertension, Diabetes	110/70	5
NA	IGIB1130057	Mild	78	male	19A	4.99615	No	Recovered	No	Intermidiate Fever With Chill And Rigors, Loose Motion	95	17.97	16.58	2020-06-03	No	Dm,Htn,Heart Disease For Which He Underwent Heart Surgery 4 Yrs Back	130/86	5
NA	IGIB1130059	Mild	68	female	19A	3.3709	No	Recovered	No	Fever Associated With Chills, Rigors, Sore Throat	96	28.69	27.32	2020-06-04	No	Dm,Htn,Cad,Thyroid Disease,Tb,Copd	120/70	4
NA	IGIB1130065	Moderate	46	male	19A	6.89229	No	Recovered	Yes	Fever, Breathlessness	96	27.31	25.2	2020-06-05	No	Spinectomy And Craniotomy In 2000	130/80	5
NA	IGIB1130068	Mild	36	female	19A	17.9748	No	Recovered	Yes	Low Grade Fever, Mild Breathlssness, Nausea, Sore Throat	99	28.42	25.63	2020-06-04	No	Hypothyroidism	120/80	5
EPI_ISL_641345	IGIB1130069	Mild	18	female	20A	80.0421	No	Recovered	Yes	Low Grade Fever, Mild Breathlssness, Nausea, Vomiting, Sore Throat	98	31.09	26.42	2020-06-05	No	No	120/80	5
NA	IGIB1130071	Mild	22	male	19A	1.28081	Yes	Recovered	No	Fever, Sore Throat, Cough, Body Ache	98	14.12	13.22	2020-06-03	No	No	122/78	5
EPI_ISL_641354	IGIB1130078	Mild	69	female	20A	65.7125	No	Recovered	Yes	Fever, Dry Cough, Breathlessness On Exertion	94	25.61	24.72	2020-06-04	No	Hypertension	208/99	3
EPI_ISL_751314	IGIB11304156	Moderate	53	female	20A	72.9224	Yes	Recovered	Yes	Fever	98	29.39	30.6	2020-07-23	NA	No	106/73	15
EPI_ISL_751317	IGIB11304174	Mild	64	female	20A	69.2773	No	Recovered	Yes	Myalgia, Generalized Weakness, Lethargy	97	30.62	34.66	2020-07-22	NA	Diabetes Mellitus, Hypothyroidism	146/85	7
EPI_ISL_751278	IGIB11304409	Moderate	75	male	20B	67.8092	No	Recovered	Yes	Fever, Cough	96	27.54	31.26	2020-07-22	NA	Hypertension, Parkinsons Disease, Hypothyroidism	150/90	14
EPI_ISL_751249	IGIB11305649	Mild	52	female	20A	99.8662	No	Recovered	No	Fever And Cough	97	15.83	18.71	2020-08-08	NA	Hypothyroidism	132/76	13
NA	IGIB1130058	Mild	71	female	0	0	No	Recovered	Yes	Intermidiate Fever With Chill And Rigors	98	14.98	13	2020-06-03	No	Hypertension	120/60	5
NA	IGIB1130060	Mild	20	male	0	0	No	Recovered	Yes	Mild Grade Fever With Chills And Rigors	95	30.09	29.51	2020-06-05	No	No	120/80	4
NA	IGIB1130062	Mild	58	female	0	0	No	Recovered	No	Sore Thrroat, Cough	99	22.41	21.05	2020-06-04	No	Cad Post Ptca, Htn	130/60	5
NA	IGIB1130063	Mild	30	male	19A	4.79885	No	Recovered	Yes	Runny Nose, Fever, Breathlessness	97	25.69	24.21	2020-06-05	No	No	134/80	5
NA	IGIB1130073	Mild	23	female	0	0	No	Recovered	Yes	Fever, Sore Throat, Weakness	98	28.16	27.43	2020-06-03	No	No	134/90	5
NA	IGIB1130074	Mild	23	female	0	0	No	Recovered	No	Fever, Loss Of Appetite, Weakness	98	21.16	20.51	2020-06-03	No	No	92/60	5
NA	IGIB1130077	Mild	30	female	19A	29.9335	No	Recovered	Yes	Fever, Cough With Minimal Expectoration, Breathlessness, Palpitation	97	23.19	22.15	2020-06-06	No	No	120/70	4
NA	IGIB1130082	Moderate	62	male	19A	25.9104	No	Recovered	Yes	Fever, Dry Cough, Sore Throat, Breathlessness	90	26.36	27.21	2020-06-05	No	Ptca	110/70	4
NA	IGIB1130083	Severe	57	male	19A	9.18637	Yes	Recovered	Yes	Fever, Cough, Throat Pain	89	25.11	24.72	2020-05-31	No	Diabetes, Hypertension, Dyslipidemia	130/80	4
NA	IGIB1130084	Severe	43	male	19A	3.9695	Yes	Recovered	No	Fever With Chill, Breathlessness	75	27.32	26.59	2020-06-05	No	Diabetes, Bilateral Pneumonia	130/80	4
NA	IGIB1130087	Mild	52	female	19A	13.4	Yes	Recovered	No	Chest Pain, Breathlessness	98	18.32	15.99	2020-06-06	No	Non	120/80	4
NA	IGIB1130088	Mild	60	male	20A	24.215	No	Recovered	No	Fever, Breathlessness	95	23.67	22.98	2020-06-02	No	Hypertension	117/78	4
NA	IGIB1130089	Mild	54	female	20A	29.686	No	Recovered	No	Fever, Cough, Sob, Bodyache, Sore Throat	94	21.1	20.45	2020-06-04	No	Diabetes	128/86	4
NA	IGIB1130091	Mild	23	female	0	0	No	Recovered	Yes	Fever, Sore Throat, Cough	97	28.69	27.47	2020-06-06	No	No	130/80	4
NA	IGIB1130093	Mild	62	male	19A	1.72224	No	Recovered	No	Fever	98	14.11	13.12	2020-06-05	No	Hypertension	136/80	5
NA	IGIB1130094	Mild	61	male	19A	0.809283	No	Recovered	No	Fever, Sore Throat	99	17.93	14.53	2020-06-04	No	Htn/Dm/Ba/Tb/Cad/Thyroid Disorder	140/80	5
NA	IGIB1130096	Mild	22	male	0	0	No	Recovered	Yes	Fever, Cough, Body Ache	99	24.11	23.12	2020-06-05	No	No	114/76	5
NA	IGIB1130097	Mild	73	male	20A	35.2038	No	Recovered	Yes	Intermittent Fever , Cough With Haemoptysis, Loss Of Teste	94	28.99	25.67	2020-06-06	No	Cad Post Cabg, Ptca, Unstable Angina, Dm, Htn	140/80	5
NA	IGIB1130099	Mild	25	male	19A	23.0044	No	Recovered	Yes	Fever, Cough, Breathlessness	97	26.1	24.2	2020-06-05	No	No	110/70	5
NA	IGIB11301578	Moderate	64	male	20A	17.7006	Yes	N/A	No	Na	NA	NA	NA	NA	NA	Na	NA	#N/A
NA	IGIB11301692	Mortality	65	female	19A	15.3128	Yes	Dead	Yes	Dry Cough , Shortness Of Breath Since	NA	19.48	20.56	2020-06-16	No	Diabetes Mellitus, Coronary Artery Disease, Malignancy Carcinoma Gall Bladder	128/74	8
NA	IGIB11301895	Mortality	83	male	19A	29.5556	Yes	Dead	Yes	Fever , Cough , Bodyache , Difficulty Breathing	87	0	0	2020-06-16	NA	Type 2 Diabetes, Hyper Tension, Carcinoma Prostate	120/70	10
NA	IGIB11303310	Mortality	40	female	20A	28.7964	Yes	Dead	No	Fever, Cough, Breathlessness	NA	0	0	2020-07-09	No	Na	NA	1
NA	IGIB11303528	Mortality	78	female	20A	10.5675	Yes	Dead	Yes	Fever, Bodyache	NA	26.05	29.72	2020-07-07	No	No	100/50	21
NA	IGIB11304665	Severe	80	male	20A	27.6126	Yes	Recovered	Yes	Sob, Cough, Fever, Sorethroat	80	30.01	33.57	2020-07-23	NA	Parkinson Operated Bph Htn	150/90	7
NA	IGIB11305205	Moderate	53	male	19B	18.7272	No	Recovered	Yes	Recent Reccurrent Postreior Tia On 23Rd July 2020	93	21.63	23.66	2020-08-09	NA	Diabetes Mellitus Recently Diagnosed, Hypertension, Pacemaker In Sityu	120/70	11
NA	IGIB11305550	Mild	25	female	20A	25.7466	No	Recovered	Yes	Associated With Sorethroat, Fever, Cough Minimal Expectoration	95	27.58	26.23	2020-08-15	NA	Old Treated Pulmonary	110/80	10
NA	IGIB11305552	Moderate	59	male	19A	22.0446	Yes	Recovered	Yes	Complaints Of Feeling Uneasy, Associated With Fever,Mild Sore Throat	90	27.99	20.63	2020-08-14	NA	No	130/90	11
NA	IGIB11305553	Mild	46	male	0	0	No	Recovered	No	Fever	97	14.82	15.84	2020-08-16	NA	No	156/105	15
NA	IGIB11305557	Mild	39	male	20A	21.5597	No	Recovered	No	Cough	97	23.85	24.77	2020-08-11	NA	Chronic Kidney Disease Post Kidney Transplant 2014	116/82	8
NA	IGIB11305560	Mild	65	male	19A	28.3149	No	Recovered	Yes	Fever	96	24.24	26.29	2020-08-12	NA	Diabetes Mellitus, Hypertension, Hypothyroid, Ckd Baseline Crea Was1 Point7,Osa On Intermittent Bipap At Home	164/92	6
NA	IGIB11305579	Severe	59	male	20A	35.468	Yes	Recovered	Yes	Fever, Cough With Brown Colored Sputum, Headache Back Pain, Nausea And Easy Fatiguability, Shortness Of Breath On Exertion Walking	77	18.33	19.84	2020-08-09	NA	No	110/70	13
NA	IGIB11305604	Mortality	54	male	19A	43.5408	Yes	Dead	No	Fever	85	21.04	22.2	2020-08-10	NA	No	110/60	21
NA	IGIB11305610	Severe	62	female	20A	41.6212	Yes	Recovered	Yes	Fever And Cough With Expectoration	80	22.82	23.99	2020-08-09	NA	Hypertension, Coronary Artery Disease	130/70	12
