# Supplementary material for: SARS-CoV-2 infection severity and mortality is modulated by repeat-mediated regulation of alternative splicing
Source: Microbiol Spectr. 2023 Aug 21;11(5):e01351-23. doi: 10.1128/spectrum.01351-23 (PMC10580830; doi:10.1128/spectrum.01351-23)
Supplement: Table S2 — Differential gene expression analysis of viral genes. [file spectrum.01351-23-s0004.xls]

## Sheet: Sheet1
Table 2:Differential gene expression analysis of viral genes
Severe vs Moderate
	baseMean	log2FoldChange	lfcSE	stat	pvalue	padj	genes
ENSSASG00005000002	285.961	0.0622422	0.58354	0.106663	0.915056	0.997361	ORF1ab
ENSSASG00005000003	1.43633	-0.00199264	0.602502	-0.00330728	0.997361	0.997361	ORF1ab
ENSSASG00005000004	86.0644	0.0938757	0.50711	0.185119	0.853136	0.997361	S
ENSSASG00005000005	31.0424	0.193971	0.379624	0.510957	0.609381	0.997361	N
ENSSASG00005000006	4.58422	0.198783	0.371947	0.534438	0.593039	0.997361	ORf3a
ENSSASG00005000007	8.57699	-0.326479	0.295766	-1.10384	0.269661	0.997361	M
ENSSASG00005000008	6.02501	-0.333342	0.393075	-0.848038	0.396417	0.997361	ORF8
ENSSASG00005000009	2.46769	-0.200914	0.524129	-0.383328	0.701477	0.997361	ORF7a
ENSSASG00005000010	4.93877	-0.0833136	0.320977	-0.259563	0.795201	0.997361	E
ENSSASG00005000011	1.5807	-0.335127	0.555353	-0.603448	0.546211	0.997361	ORF6
ENSSASG00005000012	1.51719	-0.0908552	0.592584	-0.15332	0.878146	0.997361	ORF7b
ENSSASG00005000013	1.70205	-0.313834	0.546574	-0.574184	0.565843	0.997361	ORF10
Severe vs Mild
	baseMean	log2FoldChange	lfcSE	stat	pvalue	padj	genes
ENSSASG00005000002	285.961	0.411048	0.536343	0.766391	0.443444	0.76019	ORF1ab
ENSSASG00005000003	1.43633	-0.322497	0.551183	-0.585099	0.558481	0.837722	ORF1ab
ENSSASG00005000004	86.0644	0.403553	0.466376	0.865296	0.386877	0.76019	S
ENSSASG00005000005	31.0424	0.460225	0.35002	1.31485	0.18856	0.668254	N
ENSSASG00005000006	4.58422	-0.0193589	0.343018	-0.0564369	0.954994	0.954994	ORf3a
ENSSASG00005000007	8.57699	0.0941524	0.276879	0.340048	0.73382	0.880584	M
ENSSASG00005000008	6.02501	-0.17237	0.36609	-0.470839	0.637756	0.850341	ORF8
ENSSASG00005000009	2.46769	-0.590027	0.483929	-1.21924	0.222751	0.668254	ORF7a
ENSSASG00005000010	4.93877	-0.0522857	0.298682	-0.175054	0.861037	0.939313	E
ENSSASG00005000011	1.5807	-0.729211	0.510597	-1.42815	0.153247	0.668254	ORF6
ENSSASG00005000012	1.51719	-0.572067	0.541281	-1.05688	0.290568	0.697363	ORF7b
ENSSASG00005000013	1.70205	-0.693438	0.503226	-1.37798	0.168208	0.668254	ORF10
Moderate vs Mild
	baseMean	log2FoldChange	lfcSE	stat	pvalue	padj
ENSSASG00005000002	285.961	0.348806	0.398719	0.874816	0.381674	0.524729	ORF1ab
ENSSASG00005000003	1.43633	-0.320504	0.412592	-0.776805	0.437274	0.524729	ORF1ab
ENSSASG00005000004	86.0644	0.309677	0.346746	0.893095	0.371806	0.524729	S
ENSSASG00005000005	31.0424	0.266253	0.260727	1.0212	0.307161	0.524729	N
ENSSASG00005000006	4.58422	-0.218142	0.257274	-0.847894	0.396497	0.524729	ORf3a
ENSSASG00005000007	8.57699	0.420632	0.20202	2.08213	0.0373308	0.44797	M
ENSSASG00005000008	6.02501	0.160973	0.266147	0.604827	0.545294	0.594866	ORF8
ENSSASG00005000009	2.46769	-0.389114	0.350675	-1.10961	0.267165	0.524729	ORF7a
ENSSASG00005000010	4.93877	0.0310279	0.219991	0.141042	0.887837	0.887837	E
ENSSASG00005000011	1.5807	-0.394084	0.368351	-1.06986	0.284682	0.524729	ORF6
ENSSASG00005000012	1.51719	-0.481212	0.400529	-1.20144	0.22958	0.524729	ORF7b
ENSSASG00005000013	1.70205	-0.379604	0.362999	-1.04574	0.295679	0.524729	ORF10
