# Supplementary material for: SARS-CoV-2 infection severity and mortality is modulated by repeat-mediated regulation of alternative splicing
Source: Microbiol Spectr. 2023 Aug 21;11(5):e01351-23. doi: 10.1128/spectrum.01351-23 (PMC10580830; doi:10.1128/spectrum.01351-23)
Supplement: Table S3 — Differentially expressed genes between mortality versus severe, mortality versus moderate, and mortality versus mild. [file spectrum.01351-23-s0005.xls]

## Sheet: Sheet1
Table 3a: Differentially expressed genes between Mortality vs Severe
	baseMean	log2FoldChange	lfcSE	stat	pvalue	padj	Gene name
ENSG00000188322.8	20.4187	2.76092	0.491414	5.61832	1.93e-08	0.000216498	SBK1
ENSG00000151834.16	24.5632	2.54738	0.485861	5.24302	1.58e-07	0.000886861	GABRA2
ENSG00000270149.5	8.5109	-4.1346	0.84904	-4.86973	1.12e-06	0.00418246	AL591806.2
ENSG00000146674.16	20.2007	-3.22206	0.688891	-4.67717	2.91e-06	0.00816465	IGFBP3
ENSG00000161912.18	8.42582	2.16389	0.472118	4.58336	4.58e-06	0.00856257	ADCY10P1
ENSG00000163814.8	21.2327	-2.84069	0.617823	-4.5979	4.27e-06	0.00856257	CDCP1
ENSG00000197747.9	20.1434	-3.10999	0.688457	-4.51733	6.26e-06	0.010045	S100A10
ENSG00000168575.10	24.2958	-2.75564	0.626439	-4.3989	1.09e-05	0.0152699	SLC20A2
ENSG00000167916.5	13.1054	-2.86077	0.655459	-4.36453	1.27e-05	0.0158937	KRT24
ENSG00000122359.18	93.6171	-3.07004	0.718574	-4.27241	1.93e-05	0.0217116	ANXA11
ENSG00000197226.13	8.66785	-3.51193	0.830766	-4.22734	2.36e-05	0.0241376	TBC1D9B
ENSG00000273802.3	9.56816	-2.50535	0.598521	-4.1859	2.84e-05	0.0265765	H2BC8
ENSG00000147145.12	6.32965	-2.35967	0.571233	-4.13084	3.61e-05	0.0295242	LPAR4
ENSG00000158125.10	12.6939	-2.45997	0.596122	-4.12662	3.68e-05	0.0295242	XDH
ENSG00000128510.12	21.1255	-2.55634	0.625588	-4.08629	4.38e-05	0.0328095	CPA4
ENSG00000148671.14	9.92385	-2.61114	0.645825	-4.0431	5.27e-05	0.0370163	ADIRF
ENSG00000221926.13	46.6144	-2.73993	0.680675	-4.02532	5.69e-05	0.03758	TRIM16
ENSG00000137309.20	30.9316	-2.55841	0.651924	-3.9244	8.69e-05	0.0459624	HMGA1
ENSG00000142871.18	11.9032	-2.28914	0.584573	-3.91593	9.01e-05	0.0459624	CCN1
ENSG00000159166.15	10.5107	-2.38322	0.604888	-3.93993	8.15e-05	0.0459624	LAD1
ENSG00000164171.11	26.8233	-2.67955	0.681958	-3.9292	8.52e-05	0.0459624	ITGA2
ENSG00000175793.12	11.8699	-2.43948	0.619994	-3.93468	8.33e-05	0.0459624	SFN
ENSG00000243649.9	21.5548	-2.90081	0.743732	-3.90034	9.61e-05	0.0468927	CFB
ENSG00000184009.13	354.94	-3.0451	0.784535	-3.8814	0.000103855	0.048587	ACTG1
Table 3b: Differentially expressed genes between Mortality vs Moderate
	baseMean	log2FoldChange	lfcSE	stat	pvalue	padj	Gene name
ENSG00000188322.8	20.4187	2.40377	0.400746	-5.99823	1.99e-09	2.78e-05	SBK1
ENSG00000151834.16	24.5632	2.12909	0.397676	-5.35384	8.61e-08	0.000600025	GABRA2
ENSG00000115009.13	5.21798	1.78488	0.358409	-4.98002	6.36e-07	0.00295363	CCL20
ENSG00000206503.13	40.6164	-3.13961	0.702611	4.46849	7.88e-06	0.0274153	HLA-A
ENSG00000270149.5	8.5109	-3.2172	0.727749	4.42076	9.84e-06	0.0274153	AL591806.2
ENSG00000197226.13	8.66785	-3.05241	0.704516	4.33264	1.47e-05	0.0342231	TBC1D9B
ENSG00000204482.11	5.27418	1.89524	0.445567	-4.25354	2.1e-05	0.0418942	LST1
Table 3c: Differentially expressed genes between Mortality vs Mild
	baseMean	log2FoldChange	lfcSE	stat	pvalue	padj	Gene name
ENSG00000170477.13	266.414	-3.08155	0.664041	4.64061	3.47e-06	0.00408625	KRT4
ENSG00000172005.11	75.9496	-2.8642	0.628544	4.55687	5.19e-06	0.00529313	MAL
ENSG00000262243.5	8.41965	-2.75012	0.565208	4.86567	1.14e-06	0.00174439	CES1
ENSG00000204544.5	34.1601	-2.73959	0.623127	4.39652	1.1e-05	0.00954797	MUC21
ENSG00000185873.8	44.6569	-2.67914	0.610025	4.39185	1.12e-05	0.00954797	TMPRSS11B
ENSG00000152137.8	45.4752	-2.63809	0.580913	4.54129	5.59e-06	0.00534368	HSPB8
ENSG00000270149.5	8.5109	-2.62102	0.671786	3.90157	9.56e-05	0.0394993	AL591806.2
ENSG00000143369.15	142.665	-2.56924	0.641554	4.00472	6.21e-05	0.0289729	ECM1
ENSG00000244067.3	10.242	-2.5053	0.545476	4.59287	4.37e-06	0.00477549	GSTA2
ENSG00000176986.16	32.0962	-2.42328	0.560413	4.3241	1.53e-05	0.0117105	SEC24C
ENSG00000136830.12	142.392	-2.35702	0.585367	4.02657	5.66e-05	0.0279184	NIBAN2
ENSG00000143536.7	67.9952	-2.34648	0.579409	4.04979	5.13e-05	0.0270323	CRNN
ENSG00000183018.9	61.7493	-2.28944	0.579014	3.95404	7.68e-05	0.0330255	SPNS2
ENSG00000125780.12	46.5415	-2.26137	0.587113	3.85168	0.000117311	0.0448479	TGM3
ENSG00000166535.20	57.6296	-2.23861	0.575865	3.88739	0.000101329	0.0407769	A2ML1
ENSG00000137880.6	11.1886	-2.1584	0.53248	4.05349	5.05e-05	0.0270323	GCHFR
ENSG00000163132.8	11.9655	-2.13639	0.489206	4.36706	1.26e-05	0.0101352	MSX1
ENSG00000233841.11	4.14306	-2.10132	0.547116	3.84072	0.000122674	0.0457545	HLA-C
ENSG00000101444.13	19.9582	-1.90946	0.492994	3.87319	0.000107422	0.0421204	AHCY
ENSG00000088726.16	15.9806	-1.85014	0.468243	3.95124	7.77e-05	0.0330255	TMEM40
ENSG00000168575.10	24.2958	-1.82232	0.477814	3.81386	0.000136814	0.0486547	SLC20A2
ENSG00000284938.4	3.34803	1.14046	0.284896	-4.00308	6.25e-05	0.0289729	FAM180B
ENSG00000159147.18	5.6999	1.42366	0.344825	-4.12866	3.65e-05	0.0232492	DONSON
ENSG00000143387.14	15.7889	1.45112	0.380419	-3.81453	0.000136443	0.0486547	CTSK
ENSG00000273720.1	4.38028	1.71699	0.418056	-4.10707	4.01e-05	0.0235675	AC091812.2
ENSG00000186407.7	26.1119	2.03038	0.428628	-4.73693	2.17e-06	0.00301646	CD300E
ENSG00000161912.18	8.42582	2.03364	0.339155	-5.99621	2.02e-09	7.72e-06	ADCY10P1
ENSG00000147130.14	17.8728	2.05798	0.413257	-4.97989	6.36e-07	0.00121608	ZMYM3
ENSG00000139767.10	31.806	2.06549	0.42383	-4.87338	1.1e-06	0.00174439	SRRM4
ENSG00000115009.13	5.21798	2.10956	0.323923	-6.51252	7.39e-11	3.77e-07	CCL20
ENSG00000085276.19	89.8278	2.17103	0.377977	-5.74382	9.26e-09	2.36e-05	MECOM
ENSG00000234514.8	5.27418	2.37392	0.404043	-5.87541	4.22e-09	1.29e-05	LST1
ENSG00000151834.16	24.5632	2.68556	0.359865	-7.46268	8.48e-14	6.48e-10	GABRA2
ENSG00000188322.8	20.4187	2.89243	0.362467	-7.97986	1.47e-15	2.24e-11	SBK1
ENSG00000232196.4	3581.06	-3.41782	0.859387	3.97704	6.98e-05	0.0313834	MTRNR2L4
ENSG00000256045.3	134.951	-2.78449	0.59715	4.66296	3.12e-06	0.0039721	MTRNR2L10
ENSG00000269028.3	44680	-2.54447	0.617806	4.11856	3.81e-05	0.0233199	MTRNR2L12
ENSG00000255823.5	22529.7	-2.51572	0.617158	4.07631	4.58e-05	0.0259153	MTRNR2L8
ENSG00000256618.3	2471.1	-2.43483	0.588968	4.13407	3.56e-05	0.0232492	MTRNR2L1
ENSG00000256222.3	11.0406	-1.85827	0.436645	4.25579	2.08e-05	0.0144799	MTRNR2L3
ENSG00000147145.12	6.32965	-1.82147	0.451575	4.03358	5.49e-05	0.0279184	LPAR4
ENSG00000251705.1	32914	-4.33935	0.784127	5.53399	3.13e-08	6.84e-05	RNA5-8SP6
ENSG00000249072.1	12.1323	-2.55633	0.599005	4.26762	1.98e-05	0.0143865	AC114801.3

## Sheet: Sheet2
Table 3b: Differentially expressed genes between Mortality vs Moderate
	baseMean	log2FoldChange	lfcSE	stat	pvalue	padj	Gene name	Gene description
ENSG00000188322.8	20.4187	2.40377	0.400746	-5.99823	1.99e-09	2.78e-05	SBK1	SH3 domain binding kinase 1 [Source:HGNC Symbol;Acc:HGNC:17699]
ENSG00000151834.16	24.5632	2.12909	0.397676	-5.35384	8.61e-08	0.000600025	GABRA2	gamma-aminobutyric acid type A receptor subunit alpha2 [Source:HGNC Symbol;Acc:HGNC:4076]
ENSG00000115009.13	5.21798	1.78488	0.358409	-4.98002	6.36e-07	0.00295363	CCL20	C-C motif chemokine ligand 20 [Source:HGNC Symbol;Acc:HGNC:10619]
ENSG00000206503.13	40.6164	-3.13961	0.702611	4.46849	7.88e-06	0.0274153	HLA-A	major histocompatibility complex, class I, A [Source:HGNC Symbol;Acc:HGNC:4931]
ENSG00000270149.5	8.5109	-3.2172	0.727749	4.42076	9.84e-06	0.0274153	AL591806.2	novel transcript, TSTD1 - F11R readthrough
ENSG00000197226.13	8.66785	-3.05241	0.704516	4.33264	1.47e-05	0.0342231	TBC1D9B	TBC1 domain family member 9B [Source:HGNC Symbol;Acc:HGNC:29097]
ENSG00000204482.11	5.27418	1.89524	0.445567	-4.25354	2.1e-05	0.0418942	LST1	leukocyte specific transcript 1 [Source:HGNC Symbol;Acc:HGNC:14189]

## Sheet: Sheet3
Table 3c: Differentially expressed genes between Mortality vs Mild
	baseMean	log2FoldChange	lfcSE	stat	pvalue	padj	Gene name	Gene description
ENSG00000170477.13	266.414	-3.08155	0.664041	4.64061	3.47e-06	0.00408625	KRT4	keratin 4 [Source:HGNC Symbol;Acc:HGNC:6441]
ENSG00000172005.11	75.9496	-2.8642	0.628544	4.55687	5.19e-06	0.00529313	MAL	mal, T cell differentiation protein [Source:HGNC Symbol;Acc:HGNC:6817]
ENSG00000262243.5	8.41965	-2.75012	0.565208	4.86567	1.14e-06	0.00174439	CES1	carboxylesterase 1 [Source:HGNC Symbol;Acc:HGNC:1863]
ENSG00000204544.5	34.1601	-2.73959	0.623127	4.39652	1.1e-05	0.00954797	MUC21	mucin 21, cell surface associated [Source:HGNC Symbol;Acc:HGNC:21661]
ENSG00000185873.8	44.6569	-2.67914	0.610025	4.39185	1.12e-05	0.00954797	TMPRSS11B	transmembrane serine protease 11B [Source:HGNC Symbol;Acc:HGNC:25398]
ENSG00000152137.8	45.4752	-2.63809	0.580913	4.54129	5.59e-06	0.00534368	HSPB8	heat shock protein family B (small) member 8 [Source:HGNC Symbol;Acc:HGNC:30171]
ENSG00000270149.5	8.5109	-2.62102	0.671786	3.90157	9.56e-05	0.0394993	AL591806.2	novel transcript, TSTD1 - F11R readthrough
ENSG00000143369.15	142.665	-2.56924	0.641554	4.00472	6.21e-05	0.0289729	ECM1	extracellular matrix protein 1 [Source:HGNC Symbol;Acc:HGNC:3153]
ENSG00000244067.3	10.242	-2.5053	0.545476	4.59287	4.37e-06	0.00477549	GSTA2	glutathione S-transferase alpha 2 [Source:HGNC Symbol;Acc:HGNC:4627]
ENSG00000176986.16	32.0962	-2.42328	0.560413	4.3241	1.53e-05	0.0117105	SEC24C	SEC24 homolog C, COPII coat complex component [Source:HGNC Symbol;Acc:HGNC:10705]
ENSG00000136830.12	142.392	-2.35702	0.585367	4.02657	5.66e-05	0.0279184	NIBAN2	niban apoptosis regulator 2 [Source:HGNC Symbol;Acc:HGNC:25282]
ENSG00000143536.7	67.9952	-2.34648	0.579409	4.04979	5.13e-05	0.0270323	CRNN	cornulin [Source:HGNC Symbol;Acc:HGNC:1230]
ENSG00000183018.9	61.7493	-2.28944	0.579014	3.95404	7.68e-05	0.0330255	SPNS2	sphingolipid transporter 2 [Source:HGNC Symbol;Acc:HGNC:26992]
ENSG00000125780.12	46.5415	-2.26137	0.587113	3.85168	0.000117311	0.0448479	TGM3	transglutaminase 3 [Source:HGNC Symbol;Acc:HGNC:11779]
ENSG00000166535.20	57.6296	-2.23861	0.575865	3.88739	0.000101329	0.0407769	A2ML1	alpha-2-macroglobulin like 1 [Source:HGNC Symbol;Acc:HGNC:23336]
ENSG00000137880.6	11.1886	-2.1584	0.53248	4.05349	5.05e-05	0.0270323	GCHFR	GTP cyclohydrolase I feedback regulator [Source:HGNC Symbol;Acc:HGNC:4194]
ENSG00000163132.8	11.9655	-2.13639	0.489206	4.36706	1.26e-05	0.0101352	MSX1	msh homeobox 1 [Source:HGNC Symbol;Acc:HGNC:7391]
ENSG00000233841.11	4.14306	-2.10132	0.547116	3.84072	0.000122674	0.0457545	HLA-C	major histocompatibility complex, class I, C [Source:HGNC Symbol;Acc:HGNC:4933]
ENSG00000101444.13	19.9582	-1.90946	0.492994	3.87319	0.000107422	0.0421204	AHCY	adenosylhomocysteinase [Source:HGNC Symbol;Acc:HGNC:343]
ENSG00000088726.16	15.9806	-1.85014	0.468243	3.95124	7.77e-05	0.0330255	TMEM40	transmembrane protein 40 [Source:HGNC Symbol;Acc:HGNC:25620]
ENSG00000168575.10	24.2958	-1.82232	0.477814	3.81386	0.000136814	0.0486547	SLC20A2	solute carrier family 20 member 2 [Source:HGNC Symbol;Acc:HGNC:10947]
ENSG00000284938.4	3.34803	1.14046	0.284896	-4.00308	6.25e-05	0.0289729	FAM180B	family with sequence similarity 180 member B [Source:HGNC Symbol;Acc:HGNC:34451]
ENSG00000159147.18	5.6999	1.42366	0.344825	-4.12866	3.65e-05	0.0232492	DONSON	DNA replication fork stabilization factor DONSON [Source:HGNC Symbol;Acc:HGNC:2993]
ENSG00000143387.14	15.7889	1.45112	0.380419	-3.81453	0.000136443	0.0486547	CTSK	cathepsin K [Source:HGNC Symbol;Acc:HGNC:2536]
ENSG00000273720.1	4.38028	1.71699	0.418056	-4.10707	4.01e-05	0.0235675	AC091812.2	capicua homolog (Drosophila) (CIC) pseudogene
ENSG00000186407.7	26.1119	2.03038	0.428628	-4.73693	2.17e-06	0.00301646	CD300E	CD300e molecule [Source:HGNC Symbol;Acc:HGNC:28874]
ENSG00000161912.18	8.42582	2.03364	0.339155	-5.99621	2.02e-09	7.72e-06	ADCY10P1	ADCY10 pseudogene 1 [Source:HGNC Symbol;Acc:HGNC:44143]
ENSG00000147130.14	17.8728	2.05798	0.413257	-4.97989	6.36e-07	0.00121608	ZMYM3	zinc finger MYM-type containing 3 [Source:HGNC Symbol;Acc:HGNC:13054]
ENSG00000139767.10	31.806	2.06549	0.42383	-4.87338	1.1e-06	0.00174439	SRRM4	serine/arginine repetitive matrix 4 [Source:HGNC Symbol;Acc:HGNC:29389]
ENSG00000115009.13	5.21798	2.10956	0.323923	-6.51252	7.39e-11	3.77e-07	CCL20	C-C motif chemokine ligand 20 [Source:HGNC Symbol;Acc:HGNC:10619]
ENSG00000085276.19	89.8278	2.17103	0.377977	-5.74382	9.26e-09	2.36e-05	MECOM	MDS1 and EVI1 complex locus [Source:HGNC Symbol;Acc:HGNC:3498]
ENSG00000234514.8	5.27418	2.37392	0.404043	-5.87541	4.22e-09	1.29e-05	LST1	leukocyte specific transcript 1 [Source:HGNC Symbol;Acc:HGNC:14189]
ENSG00000151834.16	24.5632	2.68556	0.359865	-7.46268	8.48e-14	6.48e-10	GABRA2	gamma-aminobutyric acid type A receptor subunit alpha2 [Source:HGNC Symbol;Acc:HGNC:4076]
ENSG00000188322.8	20.4187	2.89243	0.362467	-7.97986	1.47e-15	2.24e-11	SBK1	SH3 domain binding kinase 1 [Source:HGNC Symbol;Acc:HGNC:17699]
ENSG00000232196.4	3581.06	-3.41782	0.859387	3.97704	6.98e-05	0.0313834	MTRNR2L4	MT-RNR2 like 4 [Source:HGNC Symbol;Acc:HGNC:37161]
ENSG00000256045.3	134.951	-2.78449	0.59715	4.66296	3.12e-06	0.0039721	MTRNR2L10	MT-RNR2 like 10 [Source:HGNC Symbol;Acc:HGNC:37167]
ENSG00000269028.3	44680	-2.54447	0.617806	4.11856	3.81e-05	0.0233199	MTRNR2L12	MT-RNR2 like 12 [Source:HGNC Symbol;Acc:HGNC:37169]
ENSG00000255823.5	22529.7	-2.51572	0.617158	4.07631	4.58e-05	0.0259153	MTRNR2L8	MT-RNR2 like 8 [Source:HGNC Symbol;Acc:HGNC:37165]
ENSG00000256618.3	2471.1	-2.43483	0.588968	4.13407	3.56e-05	0.0232492	MTRNR2L1	MT-RNR2 like 1 [Source:HGNC Symbol;Acc:HGNC:37155]
ENSG00000256222.3	11.0406	-1.85827	0.436645	4.25579	2.08e-05	0.0144799	MTRNR2L3	MT-RNR2 like 3 [Source:HGNC Symbol;Acc:HGNC:37157]
ENSG00000147145.12	6.32965	-1.82147	0.451575	4.03358	5.49e-05	0.0279184	LPAR4	lysophosphatidic acid receptor 4 [Source:HGNC Symbol;Acc:HGNC:4478]
ENSG00000251705.1	32914	-4.33935	0.784127	5.53399	3.13e-08	6.84e-05	RNA5-8SP6	RNA, 5.8S ribosomal pseudogene 6 [Source:HGNC Symbol;Acc:HGNC:41960]
ENSG00000249072.1	12.1323	-2.55633	0.599005	4.26762	1.98e-05	0.0143865	AC114801.3	novel pseudogene
