# Supplementary material for: SARS-CoV-2 infection severity and mortality is modulated by repeat-mediated regulation of alternative splicing
Source: Microbiol Spectr. 2023 Aug 21;11(5):e01351-23. doi: 10.1128/spectrum.01351-23 (PMC10580830; doi:10.1128/spectrum.01351-23)
Supplement: Table S4 — Differentially expressed transcripts between mortality and mild groups. [file spectrum.01351-23-s0006.txt]

Table 4: Differentially expressed transcripts between Mortality and Mild group
txid	gene_id	log10mean	stat	log2FC	pvalue	locfdr	qvalue	biomart genename	GENENAME	Transcript biotype
ENST00000546936.2	ENSG00000258162.4	0.253545319	359.25	0.313473625	0.000000187	0.00387843	0.0025	AC069228.1	NA	lncRNA
ENST00000653439.1	ENSG00000259446.6	0.464906056	400.1	1.007150798	0.000000187	0.00387843	0.0025	RYR3-DT	RYR3 divergent transcript	lncRNA
ENST00000341901.5	ENSG00000188322.8	1.034622449	353.8	1.778930322	0.000000187	0.00387843	0.0025	SBK1	SH3 domain binding kinase 1	protein_coding
ENST00000376609.1	ENSG00000204584.1	0.267962665	388.25	0.41865724	0.000000187	0.00387843	0.0025	AC027801.1	NA	lncRNA
ENST00000657429.1	ENSG00000196756.14	0.191651312	347.1	0.287056503	0.000000375	0.005672965	0.004	SNHG17	small nucleolar RNA host gene 17	lncRNA
ENST00000664911.1	ENSG00000260135.7	0.3721554	340.5	0.399554015	0.000000749	0.007991102	0.005714286	MMP2-AS1	NA	lncRNA
ENST00000336777.9	ENSG00000241476.9	0.217768284	340.8	0.398492664	0.000000749	0.007991102	0.005714286	SSX2	SSX family member 2	protein_coding
ENST00000640791.1	ENSG00000136531.19	0.471199602	335.25	0.470950624	0.00000131	0.010293944	0.006363636	SCN2A	sodium voltage-gated channel alpha subunit 2	processed_transcript
ENST00000488425.1	ENSG00000244215.2	0.348417446	336.1	0.491254554	0.00000131	0.010293944	0.006363636	LINC02016	long intergenic non-protein coding RNA 2016	lncRNA
ENST00000282878.6	ENSG00000152932.8	0.375155401	336.95	0.411534202	0.00000112	0.009580211	0.006363636	RAB3C	RAB3C, member RAS oncogene family	protein_coding
ENST00000612124.4	ENSG00000155833.15	0.218037063	335.55	0.326143453	0.00000131	0.010293944	0.006363636	CYLC2	cylicin 2	protein_coding
ENST00000676730.1	ENSG00000128609.16	0.252351928	330.75	0.382350952	0.00000169	0.011615884	0.006923077	NDUFA5	NADH:ubiquinone oxidoreductase subunit A5	protein_coding
ENST00000287020.7	ENSG00000156466.11	0.439102679	331.7	0.442159981	0.00000169	0.011615884	0.006923077	GDF6	growth differentiation factor 6	protein_coding
ENST00000409239.5	ENSG00000255552.8	0.39370956	327.85	0.93978956	0.00000225	0.01333653	0.007647059	LY6G6E	NA	protein_coding
ENST00000638685.1	ENSG00000007372.25	0.216878726	326.95	0.245169311	0.00000244	0.013845927	0.007647059	PAX6	paired box 6	protein_coding
ENST00000538490.3	ENSG00000196666.6	0.441661755	327.55	0.97478175	0.00000244	0.013845927	0.007647059	FAM180B	family with sequence similarity 180 member B	protein_coding
ENST00000548378.1	ENSG00000065357.20	0.484187108	327.55	1.21736398	0.00000244	0.013845927	0.007647059	DGKA	diacylglycerol kinase alpha	processed_transcript
ENST00000312918.2	ENSG00000180152.3	0.232891341	325.2	0.19678525	0.00000356	0.016389164	0.010555556	XIAPP3	X-linked inhibitor of apoptosis pseudogene 3	processed_pseudogene
ENST00000549464.5	ENSG00000067798.16	1.076257286	324.65	2.5528466	0.00000393	0.017106688	0.011052632	NAV3	neuron navigator 3	protein_coding
ENST00000267260.5	ENSG00000139767.10	1.075256926	323.5	2.092753543	0.0000045	0.018114475	0.012	SRRM4	serine/arginine repetitive matrix 4	protein_coding
ENST00000653090.1	ENSG00000239332.7	0.751675774	322.35	1.73462671	0.00000543	0.019703658	0.013043478	LINC01119	long intergenic non-protein coding RNA 1119	lncRNA
ENST00000474560.1	ENSG00000163618.18	0.292641831	321.95	0.388813689	0.00000562	0.020015576	0.013043478	CADPS	calcium dependent secretion activator	retained_intron
ENST00000491339.1	ENSG00000102287.19	0.595435273	322.25	0.721822947	0.00000543	0.019703658	0.013043478	GABRE	gamma-aminobutyric acid type A receptor subunit epsilon	retained_intron
ENST00000641603.1	ENSG00000144285.23	0.23398467	321.55	0.258667262	0.00000674	0.021875656	0.014230769	SCN1A	sodium voltage-gated channel alpha subunit 1	protein_coding
ENST00000677251.1	ENSG00000128609.16	0.254632414	321.25	0.342037875	0.00000693	0.022184883	0.014230769	NDUFA5	NADH:ubiquinone oxidoreductase subunit A5	protein_coding
ENST00000370490.1	ENSG00000185985.11	0.389113877	321.35	0.423565789	0.00000693	0.022184883	0.014230769	SLITRK2	SLIT and NTRK like family member 2	protein_coding
ENST00000367721.3	ENSG00000117560.8	0.277104018	315.6	0.356427873	0.00000993	0.027153711	0.014594595	FASLG	Fas ligand	protein_coding
ENST00000691022.1	ENSG00000289026.1	0.227889161	316.15	0.274075758	0.00000955	0.026531478	0.014594595	NA	NA	lncRNA
ENST00000631338.1	ENSG00000281100.1	0.227336976	319.3	0.411526837	0.00000824	0.024352311	0.014594595	AC105749.1	NA	TEC
ENST00000679490.1	ENSG00000135541.22	0.321658431	317.45	0.278811336	0.0000088	0.025285091	0.014594595	AHI1	Abelson helper integration site 1	retained_intron
ENST00000471550.1	ENSG00000010270.14	0.433329039	318.35	0.48804763	0.00000843	0.024662889	0.014594595	STARD3NL	STARD3 N-terminal like	retained_intron
ENST00000636578.2	ENSG00000283247.2	0.533804195	314.95	0.527098705	0.0000101	0.027464239	0.014594595	CCDC201	NA	protein_coding
ENST00000664551.1	ENSG00000287736.1	0.318135856	319.75	0.34677267	0.00000824	0.024352311	0.014594595	PTCSC1	papillary thyroid carcinoma susceptibility candidate 1	lncRNA
ENST00000597502.6	ENSG00000228021.7	0.70312546	319	0.635203504	0.00000824	0.024352311	0.014594595	AL158835.1	uncharacterized LOC283038	lncRNA
ENST00000526955.1	ENSG00000165495.16	0.716119966	315.7	1.040686269	0.00000974	0.026842762	0.014594595	PKNOX2	PBX/knotted 1 homeobox 2	retained_intron
ENST00000585315.5	ENSG00000150394.14	0.291743388	317.15	0.354424312	0.0000088	0.025285091	0.014594595	CDH8	cadherin 8	nonsense_mediated_decay
ENST00000373519.1	ENSG00000186288.5	0.233094992	316.15	0.337238356	0.00000955	0.026531478	0.014594595	PABPC1L2A	poly(A) binding protein cytoplasmic 1 like 2A	protein_coding
ENST00000687470.1	ENSG00000196338.15	0.345569141	314.8	0.333765509	0.0000105	0.028083722	0.014736842	NLGN3	neuroligin 3	protein_coding
ENST00000689164.1	ENSG00000064313.13	0.328215204	313.6	0.30925125	0.0000111	0.029008038	0.015128205	TAF2	TATA-box binding protein associated factor 2	nonsense_mediated_decay
ENST00000430140.2	ENSG00000236064.3	0.196238213	312.85	0.281094746	0.0000114	0.029620349	0.01525	AL109946.1	uncharacterized LOC101928335	lncRNA
ENST00000483128.1	ENSG00000161681.17	0.137143469	311.75	0.198220075	0.0000126	0.03143492	0.016341463	SHANK1	SH3 and multiple ankyrin repeat domains 1	retained_intron
ENST00000669200.1	ENSG00000253301.6	0.213051158	311.15	0.284829485	0.0000133	0.032621465	0.016363636	LINC01606	long intergenic non-protein coding RNA 1606	lncRNA
ENST00000676030.1	ENSG00000229140.11	0.276879358	311	0.285829269	0.0000135	0.032914536	0.016363636	CCDC26	CCDC26 long non-coding RNA	lncRNA
ENST00000624099.1	ENSG00000279520.1	0.312333056	310.9	0.33024101	0.0000135	0.032914536	0.016363636	AC093525.8	NA	TEC
ENST00000485407.1	ENSG00000188811.14	0.224067298	308.65	0.18346097	0.0000169	0.037884778	0.02	NHLRC3	NHL repeat containing 3	retained_intron
ENST00000672903.1	ENSG00000162434.13	0.243191326	307.85	0.263603012	0.0000182	0.039642776	0.0206	JAK1	Janus kinase 1	processed_transcript
ENST00000607726.1	ENSG00000117707.16	0.448817085	306.1	0.95312628	0.0000193	0.041069605	0.0206	PROX1	prospero homeobox 1	processed_transcript
ENST00000689397.1	ENSG00000112137.19	0.403871046	306.9	0.370745021	0.0000187	0.040365324	0.0206	PHACTR1	phosphatase and actin regulator 1	processed_transcript
ENST00000677686.1	ENSG00000183735.11	0.318681821	307.1	0.338179526	0.0000187	0.040365324	0.0206	TBK1	TANK binding kinase 1	retained_intron
ENST00000359227.8	ENSG00000196361.10	0.371207393	306.2	0.364208425	0.0000193	0.041069605	0.0206	ELAVL3	ELAV like RNA binding protein 3	protein_coding
ENST00000659301.1	ENSG00000276476.4	0.173943583	305.3	0.190392558	0.0000202	0.042203475	0.020769231	LINC00540	long intergenic non-protein coding RNA 540	lncRNA
ENST00000561423.2	ENSG00000259205.2	0.304198937	305.9	0.316643727	0.0000199	0.041755857	0.020769231	PRKXP1	NA	processed_pseudogene
ENST00000336600.6	ENSG00000181577.16	0.583285703	303.4	0.935882403	0.000026	0.048207088	0.025	C6orf223	chromosome 6 open reading frame 223	lncRNA
ENST00000315757.9	ENSG00000137809.17	0.318749679	303.35	0.259337564	0.000026	0.048207088	0.025	ITGA11	integrin subunit alpha 11	protein_coding
ENST00000413737.2	ENSG00000124140.15	0.277869892	303.05	0.364625884	0.0000262	0.04837408	0.025	SLC12A5	solute carrier family 12 member 5	protein_coding
ENST00000396425.7	ENSG00000100167.21	0.383666776	303	0.429786521	0.0000262	0.04837408	0.025	SEPTIN3	septin 3	protein_coding
ENST00000596250.7	ENSG00000242808.11	0.144949287	301.95	0.227017744	0.0000273	0.04934576	0.025172414	SOX2-OT	SOX2 overlapping transcript	lncRNA
ENST00000661475.1	ENSG00000258636.2	0.275756377	302.2	0.400742857	0.0000273	0.04934576	0.025172414	AL121821.2	NA	lncRNA
ENST00000647317.2	ENSG00000204147.11	0.306127508	300.85	0.225493264	0.00003	0.051430147	0.027118644	ASAH2B	N-acylsphingosine amidohydrolase 2B	protein_coding
ENST00000655363.1	ENSG00000276476.4	0.18266773	300.25	0.192266507	0.0000311	0.052254062	0.027666667	LINC00540	long intergenic non-protein coding RNA 540	lncRNA
ENST00000482985.4	ENSG00000244733.5	0.232897367	299.75	0.308775637	0.000032	0.052912323	0.028032787	AL132656.2	NA	lncRNA
ENST00000503611.5	ENSG00000248429.5	0.280774244	298.7	0.330385576	0.0000341	0.054278235	0.029354839	FAM198B-AS1	GASK1B antisense RNA 1	lncRNA
ENST00000293255.3	ENSG00000105507.3	0.516591409	298.4	0.605532919	0.0000347	0.05463269	0.029365079	CABP5	calcium binding protein 5	protein_coding
ENST00000652241.1	ENSG00000286059.1	0.195682493	297.8	0.200617028	0.0000363	0.055654437	0.0303125	AC005538.3	NA	lncRNA
ENST00000641697.1	ENSG00000169327.5	0.491160035	297.45	0.48569045	0.0000378	0.056516337	0.030606061	OR5AU1	olfactory receptor family 5 subfamily AU member 1	protein_coding
ENST00000668419.1	ENSG00000224078.15	0.286341791	297.5	0.375075885	0.0000375	0.056304576	0.030606061	SNHG14	NA	lncRNA
ENST00000608269.1	ENSG00000234352.9	0.374614601	297.3	0.402712184	0.0000386	0.056932966	0.030746269	AC009264.1	uncharacterized LOC349160	lncRNA
ENST00000475582.5	ENSG00000115211.17	0.316599565	296.35	0.29544929	0.0000401	0.057740878	0.031285714	EIF2B4	eukaryotic translation initiation factor 2B subunit delta	retained_intron
ENST00000664790.1	ENSG00000253773.4	0.236859913	296.1	0.23928326	0.000041	0.058230321	0.031285714	C8orf37-AS1	CFAP418 antisense RNA 1	lncRNA
ENST00000677462.1	ENSG00000213619.11	0.239476293	296.15	0.242901369	0.000041	0.058230321	0.031285714	NDUFS3	NADH:ubiquinone oxidoreductase core subunit S3	retained_intron
ENST00000668437.1	ENSG00000233515.2	0.243759249	294	0.304526316	0.0000468	0.061056627	0.035211268	LINC01518	long intergenic non-protein coding RNA 1518	lncRNA
ENST00000431202.1	ENSG00000235143.1	0.327068755	293.2	0.321788414	0.0000487	0.061908841	0.036111111	AL445235.1	NA	lncRNA
ENST00000509654.5	ENSG00000248360.7	0.713950629	292.7	0.646327918	0.0000498	0.06240951	0.036216216	LINC00504	long intergenic non-protein coding RNA 504	lncRNA
ENST00000441255.7	ENSG00000251301.8	0.300290805	292.45	0.262860179	0.0000502	0.062574804	0.036216216	LINC02384	long intergenic non-protein coding RNA 2384	lncRNA
ENST00000597017.5	ENSG00000105438.9	0.716031282	292.15	0.60379023	0.0000513	0.063066274	0.036533333	KDELR1	KDEL endoplasmic reticulum protein retention receptor 1	protein_coding
ENST00000637520.1	ENSG00000131089.17	0.23411395	291.35	0.206583874	0.000053	0.063792223	0.037236842	ARHGEF9	Cdc42 guanine nucleotide exchange factor 9	protein_coding
ENST00000601241.6	ENSG00000205209.8	0.604566629	290.9	0.554344125	0.0000545	0.064427562	0.037792208	SCGB2B2	secretoglobin family 2B member 2	protein_coding
ENST00000380672.9	ENSG00000173068.18	0.613359319	290.45	0.424536161	0.000056	0.065054771	0.037848101	BNC2	basonuclin 2	protein_coding
ENST00000261195.3	ENSG00000111713.3	0.136304215	290.55	0.233723966	0.0000556	0.064898673	0.037848101	GYS2	glycogen synthase 2	protein_coding
ENST00000665547.1	ENSG00000224078.15	0.202316827	289.8	0.179833233	0.0000583	0.065982524	0.038875	SNHG14	NA	lncRNA
ENST00000468543.5	ENSG00000163017.14	0.529498362	288.9	1.109681031	0.0000616	0.067350211	0.03952381	ACTG2	actin gamma 2, smooth muscle	retained_intron
ENST00000689465.1	ENSG00000250770.4	0.254366545	289.4	0.402252762	0.0000603	0.066821338	0.03952381	NA	NA	processed_transcript
ENST00000339824.7	ENSG00000171435.14	0.729998047	288.65	0.918225693	0.0000622	0.067575826	0.03952381	KSR2	kinase suppressor of ras 2	protein_coding
ENST00000529696.5	ENSG00000215296.10	0.350980045	288.95	0.255447923	0.0000616	0.067350211	0.03952381	TMCO5B	NA	processed_transcript
ENST00000550665.5	ENSG00000169203.17	0.550569721	288.3	0.545932168	0.0000635	0.068100034	0.039882353	NPIPB12	nuclear pore complex interacting protein family member B12	protein_coding
ENST00000679461.1	ENSG00000105835.13	0.567348145	288.1	0.79291143	0.0000643	0.068398282	0.039883721	NAMPT	nicotinamide phosphoribosyltransferase	retained_intron
ENST00000392619.2	ENSG00000186407.7	1.314640301	287.1	2.925753725	0.0000676	0.069730339	0.041494253	CD300E	CD300e molecule	protein_coding
ENST00000658878.1	ENSG00000286378.1	0.303128594	286.35	0.313353575	0.0000723	0.071558888	0.043444444	AL713852.2	uncharacterized LOC105371648	lncRNA
ENST00000671145.1	ENSG00000250387.3	0.569974026	286.1	0.388773448	0.0000732	0.071922183	0.043444444	LINC02197	NA	lncRNA
ENST00000467800.5	ENSG00000062598.18	0.330602013	286.1	0.274684986	0.0000732	0.071922183	0.043444444	ELMO2	engulfment and cell motility 2	nonsense_mediated_decay
ENST00000371037.9	ENSG00000118473.23	0.237963606	285.15	0.309929363	0.0000777	0.073656612	0.0438	SGIP1	SH3GL interacting endocytic adaptor 1	protein_coding
ENST00000484221.1	ENSG00000026751.17	0.55907271	284.95	0.510637764	0.0000783	0.073872424	0.0438	SLAMF7	SLAM family member 7	retained_intron
ENST00000375458.6	ENSG00000082438.18	0.35850745	284.1	0.357802177	0.000082	0.075306259	0.0438	COBLL1	cordon-bleu WH2 repeat protein like 1	protein_coding
ENST00000476089.1	ENSG00000115232.14	0.216273455	284.15	0.189449051	0.0000819	0.075234758	0.0438	ITGA4	integrin subunit alpha 4	retained_intron
ENST00000647034.2	ENSG00000242808.11	0.136728055	284.1	0.206162897	0.000082	0.075306259	0.0438	SOX2-OT	SOX2 overlapping transcript	lncRNA
ENST00000655936.1	ENSG00000245526.12	0.19761831	285.3	0.311950806	0.0000772	0.073440593	0.0438	LINC00461	long intergenic non-protein coding RNA 461	lncRNA
ENST00000549913.6	ENSG00000089169.15	0.220369402	285.1	0.26870156	0.0000777	0.073656612	0.0438	RPH3A	rabphilin 3A	processed_transcript
ENST00000652328.1	ENSG00000286057.1	1.081691659	284.8	0.999018931	0.000079	0.074159861	0.0438	FP671120.9	NA	TEC
ENST00000674300.1	ENSG00000130119.17	0.433370489	285.8	0.738878929	0.0000751	0.072646664	0.0438	GNL3L	G protein nucleolar 3 like	retained_intron
ENST00000253401.10	ENSG00000131089.17	0.224198918	284.6	0.228568302	0.0000804	0.07466205	0.0438	ARHGEF9	Cdc42 guanine nucleotide exchange factor 9	protein_coding
ENST00000623870.1	ENSG00000280054.1	0.434334949	283.75	0.452041557	0.0000843	0.076162832	0.044554455	AC004241.5	NA	TEC
ENST00000695729.1	ENSG00000102245.9	0.27060205	283.6	0.288081861	0.0000852	0.07651899	0.044607843	CD40LG	CD40 ligand	retained_intron
ENST00000375078.4	ENSG00000162545.6	0.393778727	283.4	0.268674744	0.0000865	0.077016918	0.044672897	CAMK2N1	calcium/calmodulin dependent protein kinase II inhibitor 1	protein_coding
ENST00000656061.1	ENSG00000230615.8	0.311195768	283.05	0.378399185	0.0000882	0.077655981	0.044672897	AL139220.2	NA	lncRNA
ENST00000662830.1	ENSG00000287778.2	0.361731804	282.9	0.320123314	0.0000888	0.077868733	0.044672897	AC006230.1	NA	lncRNA
ENST00000430389.3	ENSG00000109339.24	0.223283748	282.75	0.390912661	0.0000895	0.0781522	0.044672897	MAPK10	mitogen-activated protein kinase 10	retained_intron
ENST00000403813.7	ENSG00000185760.18	0.264351334	282.9	0.385834882	0.0000888	0.077868733	0.044672897	KCNQ5	potassium voltage-gated channel subfamily Q member 5	processed_transcript
ENST00000659125.1	ENSG00000253452.6	0.349606457	281.75	0.212900212	0.0000963	0.080693974	0.046607143	AC124290.1	NA	lncRNA
ENST00000648650.1	ENSG00000285994.1	0.918626754	281.45	1.285169541	0.0000978	0.081256586	0.046607143	AL731559.1	NA	lncRNA
ENST00000336077.11	ENSG00000125498.20	0.272080896	281.75	0.419121051	0.0000963	0.080693974	0.046607143	KIR2DL1	killer cell immunoglobulin like receptor, two Ig domains and long cytoplasmic tail 1	protein_coding
ENST00000626695.1	ENSG00000124140.15	0.260763698	281.5	0.278572473	0.0000976	0.081186307	0.046607143	SLC12A5	solute carrier family 12 member 5	retained_intron
ENST00000651130.1	ENSG00000286032.1	1.344063609	281.5	0.823788677	0.0000976	0.081186307	0.046607143	FP236383.6	NA	TEC
ENST00000392378.6	ENSG00000161267.12	0.363032393	280.9	0.366947955	0.000101714	0.08272912	0.048053097	BDH1	3-hydroxybutyrate dehydrogenase 1	protein_coding
ENST00000319636.10	ENSG00000185177.14	0.380433681	280.3	0.383532953	0.000103774	0.083497766	0.048173913	ZNF479	zinc finger protein 479	protein_coding
ENST00000577730.5	ENSG00000150394.14	0.233007444	280.35	0.244313194	0.000103774	0.083497766	0.048173913	CDH8	cadherin 8	protein_coding
ENST00000416169.5	ENSG00000172728.16	0.357618112	279.95	0.369492577	0.000106584	0.084542755	0.048474576	FUT10	fucosyltransferase 10	retained_intron
ENST00000659544.1	ENSG00000270816.6	0.320669222	280.05	0.299499507	0.000106022	0.084334057	0.048474576	LINC00221	long intergenic non-protein coding RNA 221	lncRNA
ENST00000653783.1	ENSG00000263547.2	0.306756726	279.9	0.515413131	0.000107146	0.0847513	0.048474576	AC011095.1	uncharacterized LOC339298	lncRNA
ENST00000640631.2	ENSG00000224078.15	0.375966297	279.3	0.248741309	0.000109394	0.085583933	0.04907563	SNHG14	NA	lncRNA
ENST00000695704.1	ENSG00000289691.1	0.136781406	279.1	0.196429836	0.00011108	0.086206753	0.049416667	NA	NA	lncRNA
ENST00000502659.2	ENSG00000250387.3	0.493887116	278.9	0.371788492	0.000112204	0.086621163	0.049504132	LINC02197	NA	lncRNA
ENST00000530497.1	ENSG00000152578.13	0.20896135	278.3	0.252009148	0.000116137	0.088066448	0.050819672	GRIA4	glutamate ionotropic receptor AMPA type subunit 4	protein_coding
ENST00000684634.1	ENSG00000175946.9	0.544774333	277.65	0.61937483	0.000119884	0.08943532	0.05203252	KLHL38	kelch like family member 38	protein_coding
ENST00000648602.1	ENSG00000285922.1	0.286422626	276.8	0.235013566	0.000124754	0.091203581	0.052440945	AC104453.1	NA	lncRNA
ENST00000481413.1	ENSG00000158874.11	0.155256143	277.15	0.210432484	0.000122881	0.090524998	0.052440945	APOA2	apolipoprotein A2	retained_intron
ENST00000355749.7	ENSG00000128609.16	0.315643407	276.75	0.309796077	0.000124754	0.091203581	0.052440945	NDUFA5	NADH:ubiquinone oxidoreductase subunit A5	protein_coding
ENST00000636184.1	ENSG00000175344.19	0.213026302	277.05	0.295363732	0.000123256	0.090660867	0.052440945	CHRNA7	cholinergic receptor nicotinic alpha 7 subunit	retained_intron
ENST00000604271.2	ENSG00000270571.2	0.231237036	276.35	0.204433725	0.000127564	0.092217876	0.052790698	AC007681.1	uncharacterized LOC105374811	lncRNA
ENST00000310193.4	ENSG00000172817.4	0.412536693	276.4	0.440303399	0.000126627	0.091880258	0.052790698	CYP7B1	cytochrome P450 family 7 subfamily B member 1	protein_coding
ENST00000471303.6	ENSG00000007372.25	0.350651001	276.05	0.716736149	0.000129999	0.093093335	0.052977099	PAX6	paired box 6	retained_intron
ENST00000485556.5	ENSG00000242866.10	0.351020104	276.1	0.314987383	0.000129812	0.093026116	0.052977099	STRC	stereocilin	retained_intron
ENST00000660110.1	ENSG00000226476.7	0.221905335	275.8	0.311215179	0.000133558	0.094366338	0.053609023	LINC01748	long intergenic non-protein coding RNA 1748	lncRNA
ENST00000406316.6	ENSG00000179915.25	0.300083642	275.85	0.242052227	0.000132809	0.094099007	0.053609023	NRXN1	neurexin 1	protein_coding
ENST00000294868.8	ENSG00000157064.11	0.312636086	275.35	0.297456115	0.000136181	0.095299053	0.053851852	NMNAT2	nicotinamide nucleotide adenylyltransferase 2	protein_coding
ENST00000623801.1	ENSG00000279891.1	0.394693275	275.35	0.366582118	0.000136181	0.095299053	0.053851852	FLJ42393	uncharacterized LOC401105	TEC
ENST00000237283.9	ENSG00000189007.16	0.380316118	275.15	0.387338489	0.000138616	0.096160906	0.054014599	ADAT2	adenosine deaminase tRNA specific 2	protein_coding
ENST00000554640.5	ENSG00000258779.8	0.178151406	275.2	0.216617149	0.000138054	0.095962388	0.054014599	LINC01568	long intergenic non-protein coding RNA 1568	lncRNA
ENST00000391437.2	ENSG00000212743.2	0.380414077	274.65	0.381206992	0.0001418	0.097281518	0.054855072	LINC02656	NA	lncRNA
ENST00000589042.5	ENSG00000155657.29	0.462672341	274	0.350530165	0.000147794	0.099370197	0.055208333	TTN	titin	protein_coding
ENST00000237316.3	ENSG00000118526.7	0.404163232	273.95	0.350396355	0.000147982	0.099435019	0.055208333	TCF21	transcription factor 21	protein_coding
ENST00000493463.2	ENSG00000242950.7	0.918671443	273.85	0.776418808	0.000148918	0.09975871	0.055208333	ERVW-1	endogenous retrovirus group W member 1, envelope	protein_coding
ENST00000625104.1	ENSG00000280010.1	0.265483021	273.9	0.32314972	0.000148356	0.099564579	0.055208333	AP001350.2	NA	TEC
ENST00000472694.1	ENSG00000206172.8	0.54430189	274.4	1.236717956	0.000144985	0.098394572	0.055208333	HBA1	hemoglobin subunit alpha 1	retained_intron
ENST00000696352.1	ENSG00000181544.16	0.202479689	274.1	0.234624647	0.00014742	0.099240471	0.055208333	FANCB	FA complementation group B	nonsense_mediated_decay
ENST00000472480.2	ENSG00000115904.15	0.16578133	273.45	0.165965348	0.000151353	0.100597028	0.055724138	SOS1	SOS Ras/Rac guanine nucleotide exchange factor 1	retained_intron
ENST00000526866.5	ENSG00000004897.12	0.901750188	273.1	0.954140945	0.000153039	0.101174595	0.055958904	CDC27	cell division cycle 27	nonsense_mediated_decay
ENST00000567832.1	ENSG00000260855.1	0.364227554	272.9	0.277438091	0.000154725	0.101749841	0.056190476	AL591848.3	NA	lncRNA
ENST00000561621.5	ENSG00000196123.13	0.277480013	271.55	0.332541165	0.000168212	0.106266242	0.059866667	KIAA0895L	KIAA0895 like	protein_coding
ENST00000655053.1	ENSG00000286788.1	0.423385638	271.55	0.406350645	0.000168212	0.106266242	0.059866667	AC004687.3	NA	lncRNA
ENST00000674403.1	ENSG00000288597.1	1.620954157	271.7	1.301292307	0.000166152	0.105586215	0.059866667	AC234782.2	RAB9B, member RAS oncogene family	retained_intron
ENST00000451317.2	ENSG00000233183.3	0.407372942	270.8	0.301015724	0.000177953	0.10943155	0.0625	AL138889.1	NA	lncRNA
ENST00000685074.1	ENSG00000233321.3	0.313617291	270.85	0.276504076	0.000177391	0.109251157	0.0625	LINC02669	long intergenic non-protein coding RNA 2669	lncRNA
ENST00000622766.1	ENSG00000162601.11	0.312600833	270.15	0.24604754	0.000184883	0.111634016	0.063148148	MYSM1	Myb like, SWIRM and MPN domains 1	protein_coding
ENST00000435676.2	ENSG00000188859.7	0.349950839	270.45	0.32984335	0.000182448	0.110864903	0.063148148	FAM78B	family with sequence similarity 78 member B	nonsense_mediated_decay
ENST00000379458.9	ENSG00000169894.18	0.920892185	269.55	0.812257888	0.000189566	0.113098501	0.063148148	MUC3A	mucin 3A, cell surface associated	protein_coding
ENST00000483366.5	ENSG00000169894.18	1.080008449	269.45	0.807144405	0.000191627	0.113736738	0.063148148	MUC3A	mucin 3A, cell surface associated	protein_coding
ENST00000678975.1	ENSG00000213619.11	0.246837368	270.4	0.283203001	0.00018301	0.111042848	0.063148148	NDUFS3	NADH:ubiquinone oxidoreductase core subunit S3	retained_intron
ENST00000484380.2	ENSG00000119688.21	0.484746693	269.6	0.354659566	0.000189566	0.113098501	0.063148148	ABCD4	ATP binding cassette subfamily D member 4	retained_intron
ENST00000556586.1	ENSG00000258735.1	0.261382649	269.85	0.336060765	0.000187693	0.112515023	0.063148148	LINC00637	PPP1R13B divergent transcript	lncRNA
ENST00000631988.1	ENSG00000282508.2	0.260397324	269.85	0.311505613	0.000187693	0.112515023	0.063148148	LINC01002	NA	retained_intron
ENST00000695726.1	ENSG00000102245.9	0.234869482	269.9	0.261442576	0.000187319	0.112397956	0.063148148	CD40LG	CD40 ligand	retained_intron
ENST00000387347.2	ENSG00000210082.2	3.679472354	-269.45	-1.301831935	0.000191627	0.113736738	0.063148148	MT-RNR2	NA	Mt_rRNA
ENST00000464673.1	ENSG00000243321.3	0.213188226	269.3	0.298560687	0.000193875	0.114428684	0.063496933	LINC01998	long intergenic non-protein coding RNA 1998	lncRNA
ENST00000468227.5	ENSG00000081307.15	0.255739493	269.05	0.367899537	0.000196684	0.115287259	0.063939394	UBA5	ubiquitin like modifier activating enzyme 5	retained_intron
ENST00000608395.2	ENSG00000229619.5	0.369642375	269	0.347324591	0.000197621	0.115571875	0.063939394	MBNL1-AS1	MBNL1 antisense RNA 1	lncRNA
ENST00000663515.1	ENSG00000249743.7	0.308332398	268.7	0.223847568	0.00020118	0.116646207	0.064311377	AC116345.1	NA	lncRNA
ENST00000585696.5	ENSG00000189042.14	0.13887009	268.7	0.130539877	0.00020118	0.116646207	0.064311377	ZNF567	zinc finger protein 567	protein_coding
ENST00000547067.1	ENSG00000089022.14	0.20442195	268.2	0.299433475	0.000208673	0.118870517	0.06591716	MAPKAPK5	MAPK activated protein kinase 5	retained_intron
ENST00000657126.1	ENSG00000225377.6	0.687372022	268.2	0.397374274	0.000208673	0.118870517	0.06591716	NRSN2-AS1	NRSN2 antisense RNA 1	lncRNA
ENST00000638728.1	ENSG00000177807.10	0.270488447	267.9	0.306818518	0.000213168	0.120180682	0.066941176	KCNJ10	potassium inwardly rectifying channel subfamily J member 10	protein_coding
ENST00000492429.2	ENSG00000087111.21	0.286665759	267.55	0.254903895	0.000215604	0.120882709	0.067309942	PIGS	phosphatidylinositol glycan anchor biosynthesis class S	retained_intron
ENST00000667852.1	ENSG00000215866.9	0.829956679	266.75	0.915661312	0.000225532	0.123689411	0.067430168	LINC01356	long intergenic non-protein coding RNA 1356	lncRNA
ENST00000495881.1	ENSG00000163472.19	0.312386386	266.75	0.250240643	0.000225532	0.123689411	0.067430168	TMEM79	transmembrane protein 79	processed_transcript
ENST00000366958.9	ENSG00000117707.16	0.262811053	267.3	0.259505946	0.000218975	0.121845892	0.067430168	PROX1	prospero homeobox 1	protein_coding
ENST00000467842.1	ENSG00000091513.16	0.426686873	267.3	0.336939881	0.000218975	0.121845892	0.067430168	TF	transferrin	retained_intron
ENST00000371117.8	ENSG00000170927.15	0.342247777	267	0.330877119	0.000223658	0.123166634	0.067430168	PKHD1	PKHD1 ciliary IPT domain containing fibrocystin/polyductin	protein_coding
ENST00000652054.1	ENSG00000106278.12	0.212556834	266.75	0.220254996	0.000225532	0.123689411	0.067430168	PTPRZ1	protein tyrosine phosphatase receptor type Z1	nonsense_mediated_decay
ENST00000560853.6	ENSG00000245750.10	0.276278768	266.85	0.280312373	0.000224782	0.123480678	0.067430168	DRAIC	downregulated RNA in cancer, inhibitor of cell invasion and migration	lncRNA
ENST00000372042.6	ENSG00000101938.15	0.222649509	266.7	0.163083723	0.000226093	0.12384563	0.067430168	CHRDL1	chordin like 1	protein_coding
ENST00000687617.1	ENSG00000167216.19	0.200413166	266.6	0.194905942	0.000227592	0.124260834	0.0675	KATNAL2	katanin catalytic subunit A1 like 2	retained_intron
ENST00000453441.1	ENSG00000215018.10	0.366601985	266.4	0.33676826	0.000229465	0.124777018	0.067679558	COL28A1	collagen type XXVIII alpha 1 chain	protein_coding
ENST00000354377.8	ENSG00000196391.11	0.274395368	266.1	0.211120972	0.000233024	0.125749161	0.068351648	ZNF774	zinc finger protein 774	protein_coding
ENST00000462139.1	ENSG00000162714.13	0.567267989	265.9	0.450094674	0.000234897	0.126256305	0.06852459	ZNF496	zinc finger protein 496	processed_transcript
ENST00000639106.1	ENSG00000112425.16	0.435623166	265.8	0.344149239	0.000236583	0.126710085	0.068641304	EPM2A	EPM2A glucan phosphatase, laforin	retained_intron
ENST00000506487.1	ENSG00000114686.9	0.79740498	265.55	0.637365964	0.000239018	0.127361132	0.068972973	MRPL3	mitochondrial ribosomal protein L3	retained_intron
ENST00000241274.3	ENSG00000121871.4	0.197048668	265.2	0.208351879	0.000242952	0.12840186	0.069731183	SLITRK3	SLIT and NTRK like family member 3	protein_coding
ENST00000282397.9	ENSG00000102755.12	0.442594319	265.05	0.404911238	0.000246137	0.129234469	0.069893617	FLT1	fms related receptor tyrosine kinase 1	protein_coding
ENST00000654223.1	ENSG00000224078.15	0.26816138	265.1	0.226560203	0.0002452	0.128990502	0.069893617	SNHG14	NA	lncRNA
ENST00000687540.1	ENSG00000289414.1	0.227689356	264.85	0.229510738	0.00024801	0.12972011	0.07005291	NA	NA	lncRNA
ENST00000397909.7	ENSG00000067798.16	1.177913251	264.55	3.595387791	0.000251381	0.130586568	0.07026178	NAV3	neuron navigator 3	protein_coding
ENST00000319231.10	ENSG00000100433.16	0.352926423	264.6	0.365802651	0.000250632	0.130394876	0.07026178	KCNK10	potassium two pore domain channel subfamily K member 10	protein_coding
ENST00000483371.1	ENSG00000162636.16	0.532892656	264.25	0.399714239	0.000255315	0.131584955	0.070880829	FAM102B	family with sequence similarity 102 member B	retained_intron
ENST00000354611.9	ENSG00000162971.11	1.330318076	264.2	1.087543971	0.000256252	0.13182069	0.070880829	TYW5	tRNA-yW synthesizing protein 5	protein_coding
ENST00000392238.3	ENSG00000138439.12	0.555981627	264.1	0.447345353	0.000258125	0.132289884	0.071030928	FAM117B	family with sequence similarity 117 member B	protein_coding
ENST00000322495.4	ENSG00000176134.5	0.284170819	264	0.273616013	0.000260185	0.132802499	0.071230769	AL445665.1	NA	processed_transcript
ENST00000461471.1	ENSG00000228960.6	0.204928631	262.95	0.197202617	0.000273298	0.135979394	0.074438776	OR2A9P	NA	processed_transcript
ENST00000379638.9	ENSG00000129625.13	0.496685643	262.55	0.029112808	0.00028154	0.137901893	0.075678392	REEP5	receptor accessory protein 5	protein_coding
ENST00000277905.6	ENSG00000148704.13	0.340999523	262.5	0.328917771	0.000282102	0.13803091	0.075678392	VAX1	ventral anterior homeobox 1	protein_coding
ENST00000583416.1	ENSG00000265912.1	0.303636186	262.5	0.322630845	0.000282102	0.13803091	0.075678392	AC037487.1	NA	lncRNA
ENST00000490098.1	ENSG00000135778.12	0.448534436	261.95	0.353123533	0.000289407	0.139684448	0.07725	NTPCR	nucleoside-triphosphatase, cancer-related	processed_transcript
ENST00000413356.1	ENSG00000231175.1	0.212154759	261.6	0.281344496	0.000294277	0.140762617	0.077389163	LINC01720	long intergenic non-protein coding RNA 1720	lncRNA
ENST00000522102.5	ENSG00000147488.12	0.190647551	261.75	0.215729662	0.000292404	0.140350208	0.077389163	ST18	ST18 C2H2C-type zinc finger transcription factor	processed_transcript
ENST00000624372.1	ENSG00000279619.1	0.320980679	261.7	0.264988964	0.000293154	0.140515511	0.077389163	AC020907.5	NA	TEC
ENST00000378863.9	ENSG00000088766.12	0.325446878	261.3	0.312388262	0.000299897	0.141982965	0.078480392	CRLS1	cardiolipin synthase 1	protein_coding
ENST00000361948.8	ENSG00000122970.16	0.56324095	261.2	0.446133465	0.000301396	0.142304148	0.078487805	IFT81	intraflagellar transport 81	protein_coding
ENST00000674293.1	ENSG00000244754.9	0.55359105	260.55	0.426448127	0.000312447	0.144618625	0.08057971	N4BP2L2	NEDD4 binding protein 2 like 2	retained_intron
ENST00000629969.1	ENSG00000281383.1	2.525374396	-260.6	0.261620554	0.000311885	0.144503219	0.08057971	FP671120.7	NA	lncRNA
ENST00000685999.1	ENSG00000289144.1	0.161675412	260.15	0.227930054	0.000321439	0.146432564	0.0825	NA	NA	lncRNA
ENST00000644903.1	ENSG00000177807.10	0.285183624	259.6	0.272397661	0.000330243	0.148150558	0.083136364	KCNJ10	potassium inwardly rectifying channel subfamily J member 10	protein_coding
ENST00000656264.1	ENSG00000277701.5	0.444320004	259.5	0.346243489	0.000331928	0.148473128	0.083136364	AC159540.2	NA	lncRNA
ENST00000342992.11	ENSG00000155657.29	0.449182485	258.9	0.320691341	0.000342231	0.150400791	0.083136364	TTN	titin	protein_coding
ENST00000274711.7	ENSG00000146006.8	0.281827237	259.3	0.310558106	0.000335862	0.149217924	0.083136364	LRRTM2	leucine rich repeat transmembrane neuronal 2	protein_coding
ENST00000519160.5	ENSG00000253301.6	0.182460382	259.1	0.170365937	0.000339047	0.149812879	0.083136364	LINC01606	long intergenic non-protein coding RNA 1606	lncRNA
ENST00000530422.1	ENSG00000254911.3	0.407127717	259.6	0.184800048	0.000330243	0.148150558	0.083136364	SCARNA9	small Cajal body-specific RNA 9	lncRNA
ENST00000569580.2	ENSG00000260927.2	0.246222494	258.95	0.438123674	0.000340732	0.150124998	0.083136364	AC009107.2	uncharacterized LOC101927556	lncRNA
ENST00000536413.2	ENSG00000065559.15	0.656589128	258.85	0.45262498	0.000342606	0.150469499	0.083136364	MAP2K4	mitogen-activated protein kinase kinase 4	retained_intron
ENST00000577307.1	ENSG00000132141.14	1.101545957	259.3	0.991254399	0.000335862	0.149217924	0.083136364	CCT6B	chaperonin containing TCP1 subunit 6B	retained_intron
ENST00000585170.1	ENSG00000108387.16	0.347950908	259.35	0.308953897	0.000334926	0.149041584	0.083136364	SEPTIN4	septin 4	retained_intron
ENST00000398145.7	ENSG00000100099.21	0.319376103	259.4	0.239059201	0.000334364	0.148935484	0.083136364	HPS4	HPS4 biogenesis of lysosomal organelles complex 3 subunit 2	protein_coding
ENST00000690213.1	ENSG00000188158.17	0.271062863	259	0.406375947	0.000340358	0.150055808	0.083136364	NHS	NHS actin remodeling regulator	retained_intron
ENST00000583516.1	ENSG00000265992.1	2.117729126	258.55	1.134906491	0.000348974	0.151622929	0.084035874	ESRG	embryonic stem cell related	lncRNA
ENST00000643561.1	ENSG00000145354.12	0.308598942	258.45	0.262813449	0.000351035	0.151990264	0.084035874	CISD2	CDGSH iron sulfur domain 2	nonsense_mediated_decay
ENST00000658819.1	ENSG00000287693.1	1.235254	258.45	1.201677748	0.000351035	0.151990264	0.084035874	AC091691.3	NA	lncRNA
ENST00000543766.2	ENSG00000048707.15	0.294611868	258.25	0.224824949	0.000355718	0.15281469	0.084605263	VPS13D	vacuolar protein sorting 13 homolog D	protein_coding
ENST00000689191.1	ENSG00000289113.1	1.098414183	257.95	0.947475466	0.000361337	0.153785197	0.084605263	NA	NA	lncRNA
ENST00000562904.1	ENSG00000261584.1	0.360446103	257.95	0.251422559	0.000361337	0.153785197	0.084605263	AL513548.1	NA	lncRNA
ENST00000651994.1	ENSG00000197753.11	0.24075753	258.15	0.370220624	0.000357404	0.153107977	0.084605263	LHFPL5	LHFPL tetraspan subfamily member 5	nonsense_mediated_decay
ENST00000394480.6	ENSG00000140538.17	0.503909978	258.05	0.36670396	0.000359464	0.153463948	0.084605263	NTRK3	neurotrophic receptor tyrosine kinase 3	protein_coding
ENST00000419895.5	ENSG00000250303.5	0.317774731	257.8	0.324805121	0.000363773	0.154199487	0.084803493	LINC02762	long intergenic non-protein coding RNA 2762	lncRNA
ENST00000634635.2	ENSG00000226822.4	0.216633429	257.7	0.278653983	0.000366395	0.154641471	0.085	NA	NA	lncRNA
ENST00000686960.1	ENSG00000289205.1	0.55557833	257.15	0.465662788	0.000375761	0.156185323	0.085	NA	NA	lncRNA
ENST00000317357.10	ENSG00000112320.12	0.435465811	257.35	0.272427459	0.000372764	0.155697111	0.085	SOBP	sine oculis binding protein homolog	protein_coding
ENST00000619486.1	ENSG00000274080.1	0.466650134	257.4	0.315680843	0.000372389	0.155635703	0.085	AC005089.1	NA	lncRNA
ENST00000453424.7	ENSG00000165406.16	0.475852267	257.35	0.345075294	0.000372764	0.155697111	0.085	MARCHF8	membrane associated ring-CH-type finger 8	protein_coding
ENST00000452120.7	ENSG00000214548.18	0.239519819	257.2	0.218933287	0.000375012	0.156063778	0.085	MEG3	maternally expressed 3	lncRNA
ENST00000429036.2	ENSG00000125895.6	0.267973869	257.15	0.221955309	0.000375761	0.156185323	0.085	TMEM74B	transmembrane protein 74B	protein_coding
ENST00000666718.1	ENSG00000287039.1	0.508323217	256.9	0.415781459	0.000381755	0.15714565	0.085991561	AC006478.2	NA	lncRNA
ENST00000304139.6	ENSG00000146216.13	0.422456613	256.15	0.357450197	0.000397115	0.159511733	0.088702929	TTBK1	tau tubulin kinase 1	protein_coding
ENST00000666898.1	ENSG00000260613.2	0.330951875	256.2	0.256945148	0.000395991	0.1593431	0.088702929	Z98885.2	NA	lncRNA
ENST00000394461.2	ENSG00000179046.9	0.276757045	256.05	0.215844343	0.0004003	0.159985772	0.089041667	TRIML2	tripartite motif family like 2	processed_transcript
ENST00000670952.1	ENSG00000288010.1	0.826828362	255.4	0.622561912	0.000416971	0.162379471	0.092365145	AL035587.3	NA	lncRNA
ENST00000521128.1	ENSG00000253686.2	0.431876281	255	0.360059693	0.000430833	0.164262349	0.093877551	LINC01484	long intergenic non-protein coding RNA 1484	lncRNA
ENST00000460633.1	ENSG00000196735.13	0.370803658	255.15	0.202650803	0.00042615	0.163636757	0.093877551	HLA-DQA1	major histocompatibility complex, class II, DQ alpha 1	retained_intron
ENST00000580464.1	ENSG00000176809.11	0.153368504	255.05	0.151991235	0.000429709	0.164113168	0.093877551	LRRC37A3	leucine rich repeat containing 37 member A3	protein_coding
ENST00000472615.5	ENSG00000182492.16	0.243850747	255.05	0.169538638	0.000429709	0.164113168	0.093877551	BGN	biglycan	processed_transcript
ENST00000681888.1	ENSG00000069956.14	0.312427053	254.85	0.231394209	0.000434017	0.164681768	0.094186992	MAPK6	mitogen-activated protein kinase 6	protein_coding
ENST00000558796.2	ENSG00000185630.19	0.332519195	254.7	0.347631678	0.000437951	0.165193297	0.094274194	PBX1	PBX homeobox 1	processed_transcript
ENST00000428940.2	ENSG00000227896.2	0.367510014	254.7	0.238731967	0.000437951	0.165193297	0.094274194	AL731569.1	NA	lncRNA
ENST00000332582.5	ENSG00000184194.6	0.472417961	254.6	0.630690152	0.000440761	0.165554286	0.094497992	GPR173	G protein-coupled receptor 173	protein_coding
ENST00000661416.1	ENSG00000227165.10	0.713536788	254.25	0.493109076	0.000448066	0.166476076	0.095298805	WDR11-AS1	WDR11 divergent transcript	lncRNA
ENST00000613956.1	ENSG00000278774.1	1.429977365	254.25	1.67947863	0.000448066	0.166476076	0.095298805	U2	NA	snRNA
ENST00000333796.4	ENSG00000223443.3	1.092054348	254.05	0.69141131	0.00045406	0.167214735	0.095810277	USP17L2	ubiquitin specific peptidase 17 like family member 2	protein_coding
ENST00000569147.1	ENSG00000261592.1	0.344042879	254.05	0.214074639	0.00045406	0.167214735	0.095810277	AC010531.3	NA	lncRNA
ENST00000666104.1	ENSG00000287277.1	0.234560334	253.85	0.265476116	0.000459492	0.167870786	0.096574803	AL392086.3	NA	lncRNA
ENST00000673811.1	ENSG00000095397.16	0.35917466	253.65	0.27998371	0.000465487	0.16858038	0.09745098	WHRN	whirlin	retained_intron
ENST00000652106.1	ENSG00000286071.2	0.728867019	253.55	0.519581223	0.000468109	0.168886208	0.097617188	AL136171.2	uncharacterized LOC105373170	retained_intron
ENST00000640735.1	ENSG00000007372.25	0.310945698	253.25	0.256488736	0.000474852	0.16966003	0.098638132	PAX6	paired box 6	retained_intron
ENST00000525443.1	ENSG00000168056.18	0.857184503	252.85	0.555919646	0.000487028	0.171012844	0.1003861	LTBP3	latent transforming growth factor beta binding protein 3	retained_intron
ENST00000263265.11	ENSG00000105559.12	0.414196056	252.85	0.422021201	0.000487028	0.171012844	0.1003861	PLEKHA4	pleckstrin homology domain containing A4	protein_coding
ENST00000443437.6	ENSG00000101958.14	0.196198547	252.6	0.190489002	0.000493772	0.171738516	0.101384615	GLRA2	glycine receptor alpha 2	protein_coding
ENST00000374156.8	ENSG00000204161.14	0.217727666	252.3	0.160811037	0.000500702	0.172467539	0.102413793	TMEM273	transmembrane protein 273	nonsense_mediated_decay
ENST00000606514.5	ENSG00000189007.16	0.411639002	252.2	0.35677265	0.000503325	0.172739056	0.102557252	ADAT2	adenosine deaminase tRNA specific 2	protein_coding
ENST00000452150.6	ENSG00000079819.19	0.286331147	251.95	0.23014844	0.000509694	0.173388806	0.103068182	EPB41L2	erythrocyte membrane protein band 4.1 like 2	retained_intron
ENST00000393386.7	ENSG00000106278.12	0.210098124	252	0.229472072	0.000508757	0.173294101	0.103068182	PTPRZ1	protein tyrosine phosphatase receptor type Z1	protein_coding
ENST00000655818.1	ENSG00000250328.6	0.463008591	251.65	0.556847421	0.000516812	0.174099223	0.104113208	MGC32805	uncharacterized LOC153163	lncRNA
ENST00000370611.4	ENSG00000171517.6	0.362031175	251.35	0.274950019	0.000528051	0.175188316	0.104139194	LPAR3	lysophosphatidic acid receptor 3	protein_coding
ENST00000454449.3	ENSG00000253831.3	0.219955009	251.2	0.315377314	0.000530861	0.175454551	0.104139194	ETV3L	ETS variant transcription factor 3 like	protein_coding
ENST00000408810.1	ENSG00000221737.1	0.238453354	251.45	0.381857788	0.000524305	0.174829623	0.104139194	MIR548I1	microRNA 548i-1	miRNA
ENST00000693515.1	ENSG00000288895.1	0.821510536	251.2	0.995592154	0.000530861	0.175454551	0.104139194	NA	NA	lncRNA
ENST00000314641.10	ENSG00000112276.14	0.672519117	251.15	0.417229724	0.000531985	0.175560385	0.104139194	BVES	blood vessel epicardial substance	protein_coding
ENST00000381652.4	ENSG00000096968.14	0.563379358	251.1	0.238191577	0.000532547	0.175613161	0.104139194	JAK2	Janus kinase 2	protein_coding
ENST00000652852.1	ENSG00000286731.1	0.229239016	251.55	0.307321347	0.000520558	0.174466617	0.104139194	AP001360.2	NA	lncRNA
ENST00000425012.6	ENSG00000183283.16	0.408285672	251.15	0.421021177	0.000531985	0.175560385	0.104139194	DAZAP2	DAZ associated protein 2	protein_coding
ENST00000331342.5	ENSG00000182600.10	0.167858697	251	0.228950865	0.000534607	0.175805876	0.104160584	SNORC	secondary ossification center associated regulator of chondrocyte maturation	protein_coding
ENST00000680073.1	ENSG00000198570.7	0.220906419	250.7	0.128320647	0.000546595	0.176902828	0.106109091	RD3	RD3 regulator of GUCY2D	protein_coding
ENST00000563418.2	ENSG00000179335.20	0.849556827	250.6	0.513730062	0.000549218	0.177137398	0.106231884	CLK3	CDC like kinase 3	protein_coding
ENST00000296786.8	ENSG00000164332.8	0.368440517	250.35	0.208958817	0.000555399	0.177682894	0.106654676	UBLCP1	ubiquitin like domain containing CTD phosphatase 1	protein_coding
ENST00000658727.1	ENSG00000284848.2	0.768070349	250.35	0.657038769	0.000555399	0.177682894	0.106654676	LINC02359	long intergenic non-protein coding RNA 2359	lncRNA
ENST00000658962.1	ENSG00000287258.1	1.30743718	249.65	0.917921231	0.000576566	0.179475378	0.107	AL512283.2	NA	lncRNA
ENST00000609497.5	ENSG00000272894.5	0.251360021	249.5	0.284794811	0.000581249	0.179856909	0.107	MIOS-DT	NA	lncRNA
ENST00000372264.4	ENSG00000160539.6	0.281735013	249.9	0.316864393	0.000570572	0.178979248	0.107	PLPP7	phospholipid phosphatase 7 (inactive)	protein_coding
ENST00000664227.1	ENSG00000248671.9	0.704122945	250.05	0.444432187	0.000565515	0.178553692	0.107	ALG1L9P	ALG1 like 9, pseudogene	lncRNA
ENST00000379589.4	ENSG00000183722.9	0.278675267	249.8	0.284624244	0.000572258	0.179119678	0.107	LHFPL6	LHFPL tetraspan subfamily member 6	protein_coding
ENST00000556345.6	ENSG00000072415.10	0.203288703	250	0.186122873	0.000566826	0.178664641	0.107	MPP5	protein associated with LIN7 1, MAGUK family member	protein_coding
ENST00000668929.1	ENSG00000248540.3	0.309758863	249.8	0.15580065	0.000572258	0.179119678	0.107	AC010931.1	uncharacterized LOC283731	lncRNA
ENST00000655120.1	ENSG00000287125.1	0.270988869	249.7	0.342861453	0.000575443	0.179383024	0.107	AC018695.9	NA	lncRNA
ENST00000375190.10	ENSG00000006638.13	0.461830701	249.5	0.466253821	0.000581249	0.179856909	0.107	TBXA2R	thromboxane A2 receptor	protein_coding
ENST00000631211.1	ENSG00000280800.1	6.609527282	-249.95	-1.202496463	0.000569261	0.178869536	0.107	FP671120.6	NA	lncRNA
ENST00000465886.1	ENSG00000243156.9	0.728081036	250.1	0.628809209	0.000563454	0.178378459	0.107	MICAL3	microtubule associated monooxygenase, calponin and LIM domain containing 3	processed_transcript
ENST00000491939.6	ENSG00000184470.21	0.199078789	249.5	0.197433092	0.000581249	0.179856909	0.107	TXNRD2	thioredoxin reductase 2	protein_coding
ENST00000376143.5	ENSG00000102466.16	0.370755669	249.4	0.316224935	0.000584996	0.180158381	0.107319588	FGF14	fibroblast growth factor 14	protein_coding
ENST00000559159.5	ENSG00000248472.8	0.329192217	249.3	0.292113004	0.000587244	0.18033769	0.107363014	DDX11L9	DEAD/H-box helicase 11 like 16 (pseudogene)	processed_transcript
ENST00000429684.1	ENSG00000225813.1	1.901339601	249.1	1.19487105	0.000593238	0.180810218	0.107525424	AC009299.1	NA	processed_pseudogene
ENST00000297873.9	ENSG00000165171.11	0.214569175	249.05	0.088890485	0.000594174	0.180883325	0.107525424	METTL27	methyltransferase like 27	protein_coding
ENST00000556596.1	ENSG00000100592.16	0.285939947	249.1	0.257889223	0.000593238	0.180810218	0.107525424	DAAM1	dishevelled associated activator of morphogenesis 1	retained_intron
ENST00000691818.1	ENSG00000289136.1	0.595844395	248.8	1.187805712	0.000601667	0.181461311	0.108513514	NA	NA	lncRNA
ENST00000452922.5	ENSG00000224081.10	0.982839777	248.5	0.780957386	0.000610658	0.18213934	0.10976431	SLC44A3-AS1	SLC44A3 antisense RNA 1	processed_transcript
ENST00000668332.1	ENSG00000287868.1	1.024724283	248.25	0.788942078	0.000620024	0.182828482	0.110702341	AL355377.4	NA	lncRNA
ENST00000428440.1	ENSG00000232827.3	0.227715432	248.25	0.253036966	0.000620024	0.182828482	0.110702341	LINC01189	NA	lncRNA
ENST00000373275.5	ENSG00000165288.11	0.773444401	248.15	0.308383705	0.000623771	0.183099452	0.111	BRWD3	bromodomain and WD repeat domain containing 3	protein_coding
ENST00000401095.8	ENSG00000215912.12	0.519759091	247.85	0.401896943	0.000633137	0.183765663	0.11192053	TTC34	tetratricopeptide repeat domain 34	protein_coding
ENST00000563328.4	ENSG00000259768.7	1.369359694	-247.85	-1.740478809	0.000633137	0.183765663	0.11192053	AC004943.2	NA	lncRNA
ENST00000268758.13	ENSG00000087111.21	0.285211322	247.6	0.207381906	0.000642877	0.184442262	0.11252459	PIGS	phosphatidylinositol glycan anchor biosynthesis class S	nonsense_mediated_decay
ENST00000418132.7	ENSG00000108349.17	0.532909735	247.6	0.491440037	0.000642877	0.184442262	0.11252459	CASC3	CASC3 exon junction complex subunit	retained_intron
ENST00000644467.1	ENSG00000099956.20	0.395866945	247.6	0.242191425	0.000642877	0.184442262	0.11252459	SMARCB1	SWI/SNF related, matrix associated, actin dependent regulator of chromatin, subfamily b, member 1	retained_intron
ENST00000654755.1	ENSG00000241369.6	0.322331756	247.3	0.232718875	0.000651307	0.18501509	0.113627451	LINC01192	long intergenic non-protein coding RNA 1192	lncRNA
ENST00000537550.1	ENSG00000108312.15	0.23809656	247.15	0.263841019	0.000655802	0.185315986	0.114039088	UBTF	upstream binding transcription factor	processed_transcript
ENST00000656315.1	ENSG00000251141.6	0.226021984	247	0.255700991	0.000660485	0.185626121	0.114480519	MRPS30-DT	NA	lncRNA
ENST00000682553.1	ENSG00000179046.9	0.163936329	246.85	0.127988248	0.000664981	0.185920762	0.114886731	TRIML2	tripartite motif family like 2	protein_coding
ENST00000374112.7	ENSG00000178645.13	0.917391509	246.4	2.50484915	0.000682963	0.187070557	0.116858974	C10orf53	chromosome 10 open reading frame 53	protein_coding
ENST00000335295.4	ENSG00000244734.4	2.190656655	246.4	1.117508633	0.000682963	0.187070557	0.116858974	HBB	hemoglobin subunit beta	protein_coding
ENST00000666022.1	ENSG00000224078.15	0.252690972	246.4	0.295005711	0.000682963	0.187070557	0.116858974	SNHG14	NA	lncRNA
ENST00000623595.1	ENSG00000279489.1	1.024589109	246.05	0.771265297	0.000695888	0.187870317	0.118690096	AL355377.2	NA	TEC
ENST00000665274.1	ENSG00000288087.1	0.551806445	245.75	0.606975669	0.000707315	0.188560154	0.119116719	AC112770.1	NA	lncRNA
ENST00000654059.2	ENSG00000259203.3	0.210750721	245.9	0.251747097	0.000702819	0.188290601	0.119116719	NA	NA	lncRNA
ENST00000675324.1	ENSG00000232677.10	1.674140826	245.85	1.035173891	0.000704505	0.188391962	0.119116719	LINC00665	long intergenic non-protein coding RNA 665	lncRNA
ENST00000619100.4	ENSG00000017483.16	0.206541512	245.75	0.29280946	0.000707315	0.188560154	0.119116719	SLC38A5	solute carrier family 38 member 5	protein_coding
ENST00000526457.3	ENSG00000154237.13	2.696662253	245.7	1.119625805	0.000709563	0.188694048	0.119119497	LRRK1	leucine rich repeat kinase 1	nonsense_mediated_decay
ENST00000389484.8	ENSG00000168702.18	0.355241561	245.55	0.309897364	0.000715744	0.189059292	0.119780564	LRP1B	LDL receptor related protein 1B	protein_coding
ENST00000495302.5	ENSG00000172785.19	0.226743214	245.45	0.189703562	0.000719303	0.189267652	0.12	CBWD1	COBW domain containing 1	processed_transcript
ENST00000421212.2	ENSG00000231532.6	0.221712342	245.2	0.21384545	0.000727733	0.189755678	0.120278638	LINC01249	long intergenic non-protein coding RNA 1249	lncRNA
ENST00000623125.1	ENSG00000280219.1	0.493804628	245.25	0.3860971	0.000725485	0.189626276	0.120278638	AC093908.1	NA	TEC
ENST00000311380.8	ENSG00000165322.18	0.257493177	245.3	0.244411189	0.000723799	0.189528874	0.120278638	ARHGAP12	Rho GTPase activating protein 12	protein_coding
ENST00000632346.1	ENSG00000282024.1	1.137180825	244.75	0.778084685	0.000742905	0.190615664	0.121284404	AL009031.1	NA	lncRNA
ENST00000636028.1	ENSG00000234323.9	0.194272726	244.85	0.232358061	0.000738597	0.190373805	0.121284404	LINC01505	long intergenic non-protein coding RNA 1505	lncRNA
ENST00000588974.1	ENSG00000166398.14	0.52847303	244.75	0.455382826	0.000742905	0.190615664	0.121284404	GARRE1	granule associated Rac and RHOG effector 1	retained_intron
ENST00000373521.4	ENSG00000184388.6	0.160471394	244.8	0.185849621	0.000740845	0.190500218	0.121284404	PABPC1L2B	poly(A) binding protein cytoplasmic 1 like 2B	protein_coding
ENST00000393264.2	ENSG00000213279.2	0.714712734	244.65	0.530090366	0.00074815	0.190907686	0.121768293	Z97192.2	NA	lncRNA
ENST00000590662.1	ENSG00000198796.7	0.257921981	244.55	0.289942824	0.000753957	0.191227982	0.122340426	ALPK2	alpha kinase 2	retained_intron
ENST00000682754.1	ENSG00000000419.14	0.250136419	244.4	0.31077975	0.000759577	0.191535013	0.122878788	DPM1	dolichyl-phosphate mannosyltransferase subunit 1, catalytic	retained_intron
ENST00000667592.1	ENSG00000287015.1	0.260284715	244.2	0.265387279	0.000768006	0.191990355	0.123123123	AL161797.1	NA	lncRNA
ENST00000654889.1	ENSG00000281649.3	0.472003978	244.2	0.307525784	0.000768006	0.191990355	0.123123123	EBLN3P	endogenous Bornavirus like nucleoprotein 3, pseudogene	lncRNA
ENST00000669934.1	ENSG00000262619.3	1.23992209	244.25	0.790568174	0.000765571	0.191859437	0.123123123	LINC00621	NA	lncRNA
ENST00000445118.7	ENSG00000228794.11	0.525480094	243.9	0.338945707	0.000779245	0.1925883	0.124179104	LINC01128	long intergenic non-protein coding RNA 1128	lncRNA
ENST00000530835.1	ENSG00000214391.3	0.254664644	243.9	0.275772026	0.000779245	0.1925883	0.124179104	TUBAP2	tubulin alpha pseudogene 2	processed_pseudogene
ENST00000659257.1	ENSG00000223482.9	0.880020291	243.85	0.644525385	0.000781868	0.192726385	0.12422619	NUTM2A-AS1	NUTM2A antisense RNA 1	lncRNA
ENST00000655241.1	ENSG00000237484.6	0.434967205	243.75	0.308727299	0.000785801	0.192932535	0.124480712	LINC01684	long intergenic non-protein coding RNA 1684	lncRNA
ENST00000684770.1	ENSG00000170379.21	0.6515199	243.6	0.511667905	0.000791233	0.19321534	0.12460177	TCAF2	TRPM8 channel associated factor 2	protein_coding
ENST00000372851.8	ENSG00000101098.13	0.470965208	-243.6	-0.323919568	0.000791233	0.19321534	0.12460177	RIMS4	regulating synaptic membrane exocytosis 4	protein_coding
ENST00000368256.3	ENSG00000163468.15	0.558364262	243	0.368203658	0.00082083	0.194721027	0.127014493	CCT3	chaperonin containing TCP1 subunit 3	processed_transcript
ENST00000367268.5	ENSG00000143858.12	0.531347848	243.25	0.591262157	0.000809591	0.194155871	0.127014493	SYT2	synaptotagmin 2	protein_coding
ENST00000514653.5	ENSG00000164136.17	0.450817535	243.15	0.314495253	0.000813712	0.19436399	0.127014493	IL15	interleukin 15	protein_coding
ENST00000554335.6	ENSG00000020577.14	0.326054336	243.2	0.27514253	0.000811651	0.194260063	0.127014493	SAMD4A	sterile alpha motif domain containing 4A	protein_coding
ENST00000651797.1	ENSG00000286252.1	1.124866526	243	0.707509337	0.00082083	0.194721027	0.127014493	FP671120.11	NA	TEC
ENST00000691062.1	ENSG00000250423.3	0.247562408	243.05	0.222329706	0.000819144	0.194636739	0.127014493	KIAA1210	KIAA1210	protein_coding
ENST00000355377.7	ENSG00000103528.17	0.34769734	242.9	0.233860442	0.000825325	0.194944985	0.12734104	SYT17	synaptotagmin 17	protein_coding
ENST00000606973.5	ENSG00000272281.6	0.404324066	242.85	0.358715123	0.000827948	0.195075094	0.127377522	TPTE2P2	NA	processed_transcript
ENST00000613658.2	ENSG00000274461.2	0.210580055	242.7	0.170735194	0.00083338	0.19534339	0.127657143	AC023282.1	long intergenic non-protein coding RNA 2930	lncRNA
ENST00000643927.1	ENSG00000166501.14	0.601572915	242.6	0.432123983	0.000836939	0.195518304	0.127657143	PRKCB	protein kinase C beta	protein_coding
ENST00000589503.1	ENSG00000105341.19	0.316996181	242.6	0.292305767	0.000836939	0.195518304	0.127657143	DMAC2	distal membrane arm assembly component 2	retained_intron
ENST00000662099.1	ENSG00000286545.1	0.324759303	242.45	0.384574811	0.000842746	0.195802265	0.1278125	AC092645.2	NA	lncRNA
ENST00000327111.8	ENSG00000175745.14	0.292594553	242.5	0.233520293	0.000841435	0.195738296	0.1278125	NR2F1	nuclear receptor subfamily 2 group F member 1	protein_coding
ENST00000368986.9	ENSG00000112333.12	0.236148276	242.3	0.187538663	0.00084949	0.196129885	0.128107345	NR2E1	nuclear receptor subfamily 2 group E member 1	protein_coding
ENST00000546608.1	ENSG00000186204.15	0.287268625	242.3	0.166353833	0.00084949	0.196129885	0.128107345	CYP4F12	cytochrome P450 family 4 subfamily F member 12	retained_intron
ENST00000421933.1	ENSG00000231057.4	0.425593059	241.95	0.391061159	0.000866723	0.196957338	0.12924581	AC096637.2	NA	lncRNA
ENST00000417786.1	ENSG00000225300.1	0.60914606	242	0.410993804	0.000864475	0.196850171	0.12924581	AL591623.1	NA	lncRNA
ENST00000665332.1	ENSG00000231170.7	0.304142567	241.95	0.302435271	0.000866723	0.196957338	0.12924581	AC002451.1	NA	lncRNA
ENST00000686732.1	ENSG00000289527.1	0.485807116	242.05	0.48492644	0.000862415	0.196751739	0.12924581	NA	NA	lncRNA
ENST00000661126.1	ENSG00000284977.2	0.295061437	241.9	0.252647686	0.000870282	0.197126574	0.129415042	AL160272.1	NA	lncRNA
ENST00000513943.5	ENSG00000074211.14	1.15925694	241.7	0.701357899	0.000878337	0.197507619	0.129504132	PPP2R2C	protein phosphatase 2 regulatory subunit Bgamma	retained_intron
ENST00000614907.3	ENSG00000273540.5	0.499750511	241.7	0.373123866	0.000878337	0.197507619	0.129504132	AGBL1	AGBL carboxypeptidase 1	protein_coding
ENST00000324041.6	ENSG00000167749.12	0.29539495	241.65	0.349903003	0.000880584	0.197613486	0.129504132	KLK4	kallikrein related peptidase 4	protein_coding
ENST00000526566.2	ENSG00000255438.2	0.393186854	241.7	0.323614499	0.000878337	0.197507619	0.129504132	AL354813.1	NA	lncRNA
ENST00000413422.4	ENSG00000234465.11	0.219397054	241.55	0.274298227	0.000885455	0.197842183	0.129862637	PINLYP	phospholipase A2 inhibitor and LY6/PLAUR domain containing	retained_intron
ENST00000621208.4	ENSG00000172159.16	0.225036409	241.3	0.212737074	0.00089557	0.198314295	0.130572207	FRMD3	FERM domain containing 3	protein_coding
ENST00000624493.1	ENSG00000279696.1	0.183608477	241.25	0.146475855	0.00089763	0.198410007	0.130572207	AP001273.1	NA	TEC
ENST00000688338.1	ENSG00000165240.22	0.220109062	241.3	0.317338048	0.00089557	0.198314295	0.130572207	ATP7A	ATPase copper transporting alpha	protein_coding
ENST00000357246.4	ENSG00000197769.6	0.927550539	241.05	0.389169444	0.000908495	0.19891223	0.131081081	MAP1LC3C	microtubule associated protein 1 light chain 3 gamma	protein_coding
ENST00000656125.1	ENSG00000226581.3	0.420277747	241.05	0.31252857	0.000908495	0.19891223	0.131081081	LINC02848	NA	lncRNA
ENST00000662458.1	ENSG00000256422.7	0.189154013	241.1	0.205189765	0.000904561	0.198730856	0.131081081	LINC02552	long intergenic non-protein coding RNA 2552	lncRNA
ENST00000429888.5	ENSG00000114857.19	0.451640639	240.4	0.251697316	0.000940152	0.200354297	0.132664908	NKTR	natural killer cell triggering receptor	nonsense_mediated_decay
ENST00000683209.1	ENSG00000171503.13	0.41405894	240.35	0.212988591	0.000941838	0.200430285	0.132664908	ETFDH	electron transfer flavoprotein dehydrogenase	retained_intron
ENST00000623300.1	ENSG00000280135.1	0.199782533	240.45	0.216690047	0.000937717	0.200244402	0.132664908	AL096816.1	NA	TEC
ENST00000399933.8	ENSG00000183354.12	0.425017534	240.55	0.226983443	0.000933408	0.200049573	0.132664908	KIAA2026	KIAA2026	protein_coding
ENST00000421673.7	ENSG00000184956.16	1.113366249	240.65	0.834398388	0.000929287	0.199862726	0.132664908	MUC6	mucin 6, oligomeric mucus/gel-forming	protein_coding
ENST00000567953.1	ENSG00000261426.1	0.263194122	240.5	0.246073743	0.000935469	0.200142817	0.132664908	AC144833.1	NA	lncRNA
ENST00000616774.1	ENSG00000274460.1	0.278163484	240.45	0.289618993	0.000937717	0.200244402	0.132664908	AC092119.2	NA	lncRNA
ENST00000581556.1	ENSG00000263551.6	0.350921439	240.35	0.346521576	0.000941838	0.200430285	0.132664908	AP000829.1	NA	lncRNA
ENST00000683671.1	ENSG00000141385.12	0.258739293	240.5	0.215181337	0.000935469	0.200142817	0.132664908	AFG3L2	AFG3 like matrix AAA peptidase subunit 2	processed_transcript
ENST00000370459.8	ENSG00000154451.15	0.997839546	240.15	0.389287158	0.00095214	0.200893033	0.132715405	GBP5	guanylate binding protein 5	protein_coding
ENST00000654804.1	ENSG00000253659.2	0.249979048	240.15	0.307760803	0.00095214	0.200893033	0.132715405	AC138646.1	NA	lncRNA
ENST00000371741.6	ENSG00000158445.10	0.503117925	240.15	0.293121288	0.00095214	0.200893033	0.132715405	KCNB1	potassium voltage-gated channel subfamily B member 1	protein_coding
ENST00000623374.1	ENSG00000277991.4	0.584074607	240.2	0.568812036	0.000950642	0.200825893	0.132715405	FP236241.1	NA	lncRNA
ENST00000681457.1	ENSG00000101160.15	0.619965562	240	0.378116746	0.000960195	0.201252962	0.133489583	CTSZ	cathepsin Z	retained_intron
ENST00000677181.1	ENSG00000107959.17	0.422933371	239.4	0.260009022	0.000990353	0.202587524	0.136614987	PITRM1	pitrilysin metallopeptidase 1	retained_intron
ENST00000530021.5	ENSG00000133816.18	0.345122456	239.4	0.335985729	0.000990353	0.202587524	0.136614987	MICAL2	microtubule associated monooxygenase, calponin and LIM domain containing 2	retained_intron
ENST00000648050.1	ENSG00000285517.1	0.835667814	239.45	0.633801594	0.000988105	0.202488713	0.136614987	AC010198.2	NA	lncRNA
ENST00000360647.9	ENSG00000163848.20	0.452276439	239	0.219668575	0.001012644	0.203562252	0.136919192	ZNF148	zinc finger protein 148	protein_coding
ENST00000648482.1	ENSG00000158683.10	0.246802169	239	0.216061502	0.001012644	0.203562252	0.136919192	PKD1L1	polycystin 1 like 1, transient receptor potential channel interacting	protein_coding
ENST00000535639.5	ENSG00000215039.8	0.178135478	239.2	0.165374287	0.001000656	0.203039161	0.136919192	CD27-AS1	CD27 antisense RNA 1	retained_intron
ENST00000542142.1	ENSG00000198598.7	0.165794087	239.2	0.150257754	0.001000656	0.203039161	0.136919192	MMP17	matrix metallopeptidase 17	retained_intron
ENST00000654568.1	ENSG00000228824.8	0.183231491	239.2	0.149759712	0.001000656	0.203039161	0.136919192	MIR4500HG	MIR4500 host gene	lncRNA
ENST00000669932.1	ENSG00000259664.3	0.260122616	238.95	0.276268965	0.001015641	0.203692635	0.136919192	LINC02254	long intergenic non-protein coding RNA 2254	lncRNA
ENST00000434248.6	ENSG00000128000.17	0.696988063	238.95	0.552860239	0.001015641	0.203692635	0.136919192	ZNF780B	zinc finger protein 780B	protein_coding
ENST00000693721.1	ENSG00000101871.17	0.588435236	239	0.644031258	0.001012644	0.203562252	0.136919192	MID1	midline 1	retained_intron
ENST00000471570.6	ENSG00000086717.19	0.304093746	239	0.259548313	0.001012644	0.203562252	0.136919192	PPEF1	protein phosphatase with EF-hand domain 1	protein_coding
ENST00000655007.1	ENSG00000287309.1	0.516852563	238.75	0.365535258	0.001026693	0.204172143	0.138060453	AL583859.3	NA	lncRNA
ENST00000641858.1	ENSG00000109339.24	0.437376258	238.65	0.401962123	0.001031001	0.204358546	0.138291457	MAPK10	mitogen-activated protein kinase 10	protein_coding
ENST00000664354.1	ENSG00000243083.7	0.361134171	238.3	0.284370623	0.001051044	0.205222139	0.139902439	LINC00870	long intergenic non-protein coding RNA 870	lncRNA
ENST00000688134.1	ENSG00000239268.4	0.227947989	237.9	0.228581884	0.001071837	0.206112456	0.139902439	NA	NA	lncRNA
ENST00000415195.1	ENSG00000235781.1	0.515530431	237.9	0.496683041	0.001071837	0.206112456	0.139902439	LINC02569	NA	lncRNA
ENST00000674048.1	ENSG00000095397.16	0.499468485	237.95	0.883082706	0.001069214	0.206000442	0.139902439	WHRN	whirlin	retained_intron
ENST00000686803.1	ENSG00000289188.1	0.207845696	237.95	0.158909407	0.001069214	0.206000442	0.139902439	NA	NA	lncRNA
ENST00000440896.2	ENSG00000149534.9	0.400702051	237.85	0.240276592	0.001074459	0.206224395	0.139902439	MS4A2	membrane spanning 4-domains A2	retained_intron
ENST00000680718.1	ENSG00000168014.18	1.303886517	238.35	0.906065388	0.001048047	0.20509336	0.139902439	C2CD3	C2 domain containing 3 centriole elongation regulator	protein_coding
ENST00000549324.1	ENSG00000089169.15	0.161358712	238.15	0.146424714	0.001057975	0.205519492	0.139902439	RPH3A	rabphilin 3A	retained_intron
ENST00000691844.1	ENSG00000289332.1	0.308616039	238.15	0.27697956	0.001057975	0.205519492	0.139902439	NA	NA	lncRNA
ENST00000687976.1	ENSG00000264666.2	0.424455587	237.85	0.204152157	0.001074459	0.206224395	0.139902439	NA	NA	lncRNA
ENST00000659958.1	ENSG00000279668.3	0.352324786	238.1	0.248666893	0.001060598	0.205631848	0.139902439	AC024610.2	NA	lncRNA
ENST00000610722.4	ENSG00000125885.13	0.451948636	238.15	0.278265115	0.001057975	0.205519492	0.139902439	MCM8	minichromosome maintenance 8 homologous recombination repair factor	protein_coding
ENST00000568520.1	ENSG00000261405.2	0.215476954	237.6	0.228611663	0.001087946	0.20679896	0.141313869	AC136944.3	NA	processed_transcript
ENST00000696461.1	ENSG00000115392.13	0.121692147	237.5	0.132342082	0.001094502	0.207077633	0.141476998	FANCL	FA complementation group L	protein_coding
ENST00000334197.12	ENSG00000197937.13	0.746808029	237.5	0.379628813	0.001094502	0.207077633	0.141476998	ZNF347	zinc finger protein 347	protein_coding
ENST00000654688.1	ENSG00000225539.8	1.550253277	237.3	0.944013944	0.001106865	0.20760212	0.142385542	LINC01821	long intergenic non-protein coding RNA 1821	lncRNA
ENST00000640691.1	ENSG00000124155.19	0.220143761	237.3	0.247360885	0.001106865	0.20760212	0.142385542	PIGT	phosphatidylinositol glycan anchor biosynthesis class T	processed_transcript
ENST00000573209.1	ENSG00000170175.11	1.067777234	237.25	2.514974519	0.001110799	0.207768746	0.142548077	CHRNB1	cholinergic receptor nicotinic beta 1 subunit	retained_intron
ENST00000581648.2	ENSG00000266489.3	0.236664784	237.2	0.213833684	0.001113796	0.207895621	0.142589928	AC007922.3	NA	lncRNA
ENST00000648691.1	ENSG00000179066.8	0.410160305	237.05	0.421021492	0.001121289	0.208212527	0.143205742	AC020907.1	NA	lncRNA
ENST00000665299.1	ENSG00000286966.1	1.03055179	236.95	0.750215245	0.001125972	0.208410401	0.143460621	AL137800.1	NA	lncRNA
ENST00000645316.1	ENSG00000198860.14	0.318993379	236.65	0.313419045	0.001146202	0.209263701	0.14567696	TSEN15	tRNA splicing endonuclease subunit 15	retained_intron
ENST00000562189.1	ENSG00000248472.8	0.318822008	236.6	0.261450586	0.001148825	0.209374152	0.14567696	DDX11L9	DEAD/H-box helicase 11 like 16 (pseudogene)	processed_transcript
ENST00000495603.2	ENSG00000114650.21	0.372512816	236.5	0.301881234	0.001155568	0.209658017	0.145839243	SCAP	SREBF chaperone	protein_coding
ENST00000665652.1	ENSG00000245552.8	0.631610948	236.5	0.582797678	0.001155568	0.209658017	0.145839243	AP000787.1	uncharacterized LOC101929295	lncRNA
ENST00000648484.1	ENSG00000285671.1	0.844555718	236.45	0.617873839	0.001159689	0.209831389	0.146014151	AL139405.1	NA	lncRNA
ENST00000398015.8	ENSG00000154928.19	0.276667235	236.1	0.321606306	0.001177484	0.210579259	0.146186047	EPHB1	EPH receptor B1	protein_coding
ENST00000503971.1	ENSG00000248320.1	0.142192882	236.15	0.128581178	0.0011743	0.210445515	0.146186047	THAP12P9	NA	processed_pseudogene
ENST00000414964.5	ENSG00000169894.18	0.545122763	236.2	0.438947257	0.001172427	0.210366826	0.146186047	MUC3A	mucin 3A, cell surface associated	nonsense_mediated_decay
ENST00000663233.1	ENSG00000287936.1	0.479088458	236.1	0.445338655	0.001177484	0.210579259	0.146186047	AL391425.1	NA	lncRNA
ENST00000557845.1	ENSG00000069869.17	1.40757167	236.35	0.986516539	0.001165309	0.210067689	0.146186047	NEDD4	NEDD4 E3 ubiquitin protein ligase	processed_transcript
ENST00000665540.1	ENSG00000233928.7	1.288046242	236.15	0.832881428	0.0011743	0.210445515	0.146186047	AL591501.1	NA	lncRNA
ENST00000555868.2	ENSG00000182107.7	0.590908852	236	0.127901296	0.001183479	0.210830923	0.146589327	TMEM30B	transmembrane protein 30B	protein_coding
ENST00000655873.1	ENSG00000240086.7	0.236093256	235.85	0.261042269	0.001192657	0.211216076	0.14704388	AC092969.1	NA	lncRNA
ENST00000379442.7	ENSG00000205277.10	0.863433407	235.85	0.815208846	0.001192657	0.211216076	0.14704388	MUC12	mucin 12, cell surface associated	protein_coding
ENST00000414165.7	ENSG00000185760.18	0.226282674	235.6	0.177599664	0.001207643	0.211844445	0.148548387	KCNQ5	potassium voltage-gated channel subfamily Q member 5	retained_intron
ENST00000565642.5	ENSG00000166747.13	0.427198111	235.5	0.230354441	0.001213262	0.212079963	0.148896552	AP1G1	adaptor related protein complex 1 subunit gamma 1	retained_intron
ENST00000612382.4	ENSG00000112964.14	0.202556691	235.4	0.139884193	0.001219069	0.212323275	0.14890411	GHR	growth hormone receptor	protein_coding
ENST00000529991.2	ENSG00000110079.19	0.321752117	235.35	0.237770582	0.001221691	0.212433141	0.14890411	MS4A4A	membrane spanning 4-domains A4A	retained_intron
ENST00000638287.1	ENSG00000284294.1	1.066630711	235.45	0.711108777	0.001216447	0.212213399	0.14890411	AC007326.5	NA	retained_intron
ENST00000388996.10	ENSG00000184156.17	0.286249564	235.3	0.301658548	0.001224689	0.21255869	0.148929385	KCNQ3	potassium voltage-gated channel subfamily Q member 3	protein_coding
ENST00000412134.6	ENSG00000231532.6	0.218070305	235	0.177765827	0.001245294	0.213421579	0.149058296	LINC01249	long intergenic non-protein coding RNA 1249	lncRNA
ENST00000657028.1	ENSG00000242516.3	0.465324171	235.05	0.386660817	0.001241735	0.213272561	0.149058296	LINC00960	long intergenic non-protein coding RNA 960	lncRNA
ENST00000646508.1	ENSG00000242808.11	0.390262476	235.1	0.340991339	0.001239861	0.213194126	0.149058296	SOX2-OT	SOX2 overlapping transcript	lncRNA
ENST00000529938.2	ENSG00000250303.5	0.303951942	235.05	0.231887377	0.001241735	0.213272561	0.149058296	LINC02762	long intergenic non-protein coding RNA 2762	lncRNA
ENST00000624346.1	ENSG00000279352.1	1.095965922	235	0.861081693	0.001245294	0.213421579	0.149058296	AC006557.6	NA	TEC
ENST00000616950.1	ENSG00000275210.1	0.647041727	235.2	0.417685102	0.00123087	0.2128176	0.149058296	AC245884.11	NA	lncRNA
ENST00000597355.1	ENSG00000269873.1	0.141697311	235.15	0.10430809	0.001235553	0.213013717	0.149058296	AC245884.10	NA	lncRNA
ENST00000524088.1	ENSG00000179388.9	0.334030328	234.95	0.21259528	0.001248665	0.213562748	0.149127517	EGR3	early growth response 3	processed_transcript
ENST00000506754.1	ENSG00000126550.10	0.733034056	234.75	0.38529515	0.001260092	0.214041121	0.149157428	HTN1	histatin 1	retained_intron
ENST00000515862.1	ENSG00000109586.12	0.265536324	234.8	0.296972521	0.001257657	0.213939175	0.149157428	GALNT7	polypeptide N-acetylgalactosaminyltransferase 7	retained_intron
ENST00000515425.6	ENSG00000169247.14	0.773762391	234.75	0.452368585	0.001260092	0.214041121	0.149157428	SH3TC2	SH3 domain and tetratricopeptide repeats 2	protein_coding
ENST00000681179.1	ENSG00000232110.9	0.650048608	234.85	0.486962709	0.001254472	0.21380586	0.149157428	AL353751.1	NA	lncRNA
ENST00000514980.1	ENSG00000251034.2	0.289990646	234.65	0.248286243	0.001265524	0.214268535	0.149469027	AC087854.1	NA	lncRNA
ENST00000607613.1	ENSG00000271947.1	0.339246279	234.55	0.434300526	0.001273017	0.214582212	0.14969163	AC017076.1	NA	lncRNA
ENST00000691720.1	ENSG00000149483.13	0.361294563	234.55	0.319729795	0.001273017	0.214582212	0.14969163	TMEM138	transmembrane protein 138	protein_coding
ENST00000379343.6	ENSG00000152683.14	0.311467228	234.2	0.24692071	0.001299429	0.215688095	0.150477223	SLC30A6	solute carrier family 30 member 6	protein_coding
ENST00000523482.5	ENSG00000147416.11	0.472292088	234.35	0.23919307	0.001290812	0.215327265	0.150477223	ATP6V1B2	ATPase H+ transporting V1 subunit B2	retained_intron
ENST00000654325.1	ENSG00000233554.6	0.24191396	234.3	0.23019671	0.00129306	0.215421389	0.150477223	B4GALT1-AS1	NA	lncRNA
ENST00000525598.1	ENSG00000172375.14	0.518448313	234.25	0.338990674	0.001296432	0.215562582	0.150477223	C2CD2L	C2CD2 like	retained_intron
ENST00000425217.5	ENSG00000171435.14	0.434797427	234.4	0.261568105	0.001286878	0.215162555	0.150477223	KSR2	kinase suppressor of ras 2	protein_coding
ENST00000565467.1	ENSG00000260807.7	0.532362941	234.2	0.79318025	0.001299429	0.215688095	0.150477223	CEROX1	cytoplasmic endogenous regulator of oxidative phosphorylation 1	lncRNA
ENST00000425629.8	ENSG00000105492.16	0.780916068	234.35	0.551648887	0.001290812	0.215327265	0.150477223	SIGLEC6	sialic acid binding Ig like lectin 6	protein_coding
ENST00000488625.6	ENSG00000148516.23	0.23826967	234.15	0.25748441	0.001303362	0.215852842	0.150606061	ZEB1	zinc finger E-box binding homeobox 1	retained_intron
ENST00000380629.7	ENSG00000104765.16	0.543047007	233.9	0.274182456	0.001319097	0.216511991	0.152095032	BNIP3L	BCL2 interacting protein 3 like	protein_coding
ENST00000380367.3	ENSG00000182070.7	0.483056359	233.85	0.319236969	0.001322469	0.216653276	0.152155172	OR52A1	olfactory receptor family 52 subfamily A member 1	protein_coding
ENST00000548234.1	ENSG00000196510.14	0.188428829	233.8	0.238418307	0.001325466	0.216778875	0.152172043	ANAPC7	anaphase promoting complex subunit 7	retained_intron
ENST00000577537.5	ENSG00000233098.10	0.374209514	233.55	0.37165367	0.001340639	0.217414922	0.153583691	CCDC144NL-AS1	uncharacterized LOC339260	lncRNA
ENST00000609263.1	ENSG00000143198.13	0.334912287	233.25	0.238380742	0.001361244	0.218279235	0.153636364	MGST3	microsomal glutathione S-transferase 3	retained_intron
ENST00000646571.1	ENSG00000021574.13	0.40313209	233.3	0.311929485	0.001358621	0.218169199	0.153636364	SPAST	spastin	protein_coding
ENST00000514313.2	ENSG00000138750.16	0.401736898	233.3	0.375810274	0.001358621	0.218169199	0.153636364	NUP54	nucleoporin 54	retained_intron
ENST00000259803.8	ENSG00000137270.11	0.326620331	233.5	0.293469885	0.001345134	0.217603448	0.153636364	GCM1	glial cells missing transcription factor 1	protein_coding
ENST00000668236.1	ENSG00000286742.1	0.192560235	233.3	0.309028132	0.001358621	0.218169199	0.153636364	AC000065.1	NA	lncRNA
ENST00000668627.1	ENSG00000287227.1	0.223084506	233.35	0.335394861	0.001355624	0.218043455	0.153636364	AC021698.1	NA	lncRNA
ENST00000445125.2	ENSG00000225840.2	6.273107595	-233.3	-1.205490976	0.001358621	0.218169199	0.153636364	AC010970.1	NA	processed_pseudogene
ENST00000633930.2	ENSG00000204131.10	0.446632569	233.2	0.349182175	0.00136499	0.218436444	0.153734177	NHSL2	NHS like 2	protein_coding
ENST00000683862.1	ENSG00000159527.4	0.658424183	232.95	0.403086198	0.001380538	0.219089035	0.1541841	PGLYRP3	peptidoglycan recognition protein 3	protein_coding
ENST00000664814.1	ENSG00000288025.1	0.291542791	233	0.254388556	0.001377915	0.218978941	0.1541841	AC093849.4	NA	lncRNA
ENST00000461958.2	ENSG00000181220.18	0.546722549	233	0.399414454	0.001377915	0.218978941	0.1541841	ZNF746	zinc finger protein 746	protein_coding
ENST00000354313.7	ENSG00000100605.17	0.559086549	233	0.169650498	0.001377915	0.218978941	0.1541841	ITPK1	inositol-tetrakisphosphate 1-kinase	protein_coding
ENST00000265619.6	ENSG00000124164.16	0.324724746	232.75	0.227832131	0.001394774	0.219686809	0.155448852	VAPB	VAMP associated protein B and C	processed_transcript
ENST00000294484.7	ENSG00000204624.8	0.401615947	232.55	0.29856025	0.001410509	0.220347712	0.156361789	DISP3	dispatched RND transporter family member 3	protein_coding
ENST00000646001.2	ENSG00000156869.14	1.140572788	232.25	0.662210354	0.001429802	0.221158336	0.156361789	FRRS1	ferric chelate reductase 1	protein_coding
ENST00000636531.1	ENSG00000283196.2	0.324917509	232.2	0.300140525	0.001432612	0.221276406	0.156361789	LSP1P5	LSP1 pseudogene 5	processed_transcript
ENST00000654439.1	ENSG00000239445.6	0.373441667	232.2	0.242267941	0.001432612	0.221276406	0.156361789	ST3GAL6-AS1	NA	lncRNA
ENST00000688910.1	ENSG00000066422.6	0.232581839	232.6	0.157630408	0.0014062	0.220166731	0.156361789	ZBTB11	zinc finger and BTB domain containing 11	protein_coding
ENST00000358186.6	ENSG00000161267.12	0.358731596	232.05	0.283297047	0.001441041	0.221630636	0.156361789	BDH1	3-hydroxybutyrate dehydrogenase 1	protein_coding
ENST00000357727.7	ENSG00000146592.17	0.538155079	232.05	0.410446355	0.001441041	0.221630636	0.156361789	CREB5	cAMP responsive element binding protein 5	protein_coding
ENST00000625042.1	ENSG00000280345.1	1.353760833	232.45	0.883345293	0.001416503	0.220599532	0.156361789	AC092184.2	NA	TEC
ENST00000458059.7	ENSG00000205423.12	0.209172294	232.05	0.218204133	0.001441041	0.221630636	0.156361789	CNEP1R1	CTD nuclear envelope phosphatase 1 regulatory subunit 1	protein_coding
ENST00000650751.1	ENSG00000282826.3	0.577306995	232.35	0.459694456	0.001423621	0.220898598	0.156361789	FRG1CP	FSHD region gene 1 family member C, pseudogene	processed_transcript
ENST00000430707.2	ENSG00000234353.2	0.184981649	232.45	0.238313054	0.001416503	0.220599532	0.156361789	AP000346.2	NA	processed_transcript
ENST00000651462.1	ENSG00000286181.1	0.175250028	232.15	0.230736276	0.001435047	0.221378736	0.156361789	AC232271.3	NA	lncRNA
ENST00000389680.2	ENSG00000211459.2	3.622744238	-232.3	-1.930375303	0.00142718	0.221048142	0.156361789	MT-RNR1	NA	Mt_rRNA
ENST00000477916.5	ENSG00000197880.10	0.267228764	231.7	0.407326048	0.001466142	0.222685597	0.157370518	MDS2	myelodysplastic syndrome 2 translocation associated	lncRNA
ENST00000435411.6	ENSG00000234663.7	1.26472356	231.85	0.677985676	0.001455465	0.222236824	0.157370518	LINC01934	NA	lncRNA
ENST00000687297.1	ENSG00000289478.1	0.948705207	231.75	2.520539053	0.001463145	0.222559623	0.157370518	NA	NA	lncRNA
ENST00000662661.1	ENSG00000254254.7	1.522492902	231.6	0.765294397	0.001475321	0.223071399	0.157370518	AC012349.1	PENK antisense RNA 1	lncRNA
ENST00000660341.1	ENSG00000281649.3	0.602167483	231.65	0.307693409	0.001470825	0.222882433	0.157370518	EBLN3P	endogenous Bornavirus like nucleoprotein 3, pseudogene	lncRNA
ENST00000374007.5	ENSG00000204147.11	0.342135033	231.55	0.258146149	0.001479816	0.223260366	0.157370518	ASAH2B	N-acylsphingosine amidohydrolase 2B	protein_coding
ENST00000541775.5	ENSG00000205885.8	0.333946085	231.7	0.255384002	0.001466142	0.222685597	0.157370518	C1RL-AS1	C1RL antisense RNA 1	lncRNA
ENST00000658151.1	ENSG00000226620.8	0.667554092	231.55	0.734282227	0.001479816	0.223260366	0.157370518	LINC00343	long intergenic non-protein coding RNA 343	lncRNA
ENST00000619017.1	ENSG00000273729.1	0.40691277	231.75	0.251280122	0.001463145	0.222559623	0.157370518	AC007686.3	NA	lncRNA
ENST00000261652.7	ENSG00000240505.9	0.218690004	231.55	0.248105851	0.001479816	0.223260366	0.157370518	TNFRSF13B	TNF receptor superfamily member 13B	protein_coding
ENST00000644592.1	ENSG00000198860.14	0.302976685	230.45	0.184125955	0.001566732	0.226913017	0.157514124	TSEN15	tRNA splicing endonuclease subunit 15	nonsense_mediated_decay
ENST00000642011.1	ENSG00000203663.4	0.615894294	231	0.51706998	0.001526084	0.225205065	0.157514124	OR2L2	olfactory receptor family 2 subfamily L member 2	protein_coding
ENST00000515667.5	ENSG00000109684.16	0.499555309	231.3	0.350575165	0.001497237	0.223992614	0.157514124	CLNK	cytokine dependent hematopoietic cell linker	protein_coding
ENST00000683390.1	ENSG00000133835.18	0.885434488	230.85	0.406052945	0.001535263	0.225590796	0.157514124	HSD17B4	hydroxysteroid 17-beta dehydrogenase 4	retained_intron
ENST00000632370.1	ENSG00000282024.1	1.576636252	230.95	1.040768506	0.001529081	0.225331021	0.157514124	AL009031.1	NA	lncRNA
ENST00000427545.1	ENSG00000234338.1	0.532624458	231.35	0.558724415	0.001491992	0.223772154	0.157514124	AC073349.2	NA	processed_pseudogene
ENST00000361669.7	ENSG00000198822.11	0.225320264	230.45	0.232432886	0.001566732	0.226913017	0.157514124	GRM3	glutamate metabotropic receptor 3	protein_coding
ENST00000462826.1	ENSG00000002933.9	0.153072033	230.5	0.146393825	0.001562611	0.226739899	0.157514124	TMEM176A	transmembrane protein 176A	retained_intron
ENST00000473291.1	ENSG00000132297.13	1.955236035	230.75	1.035107449	0.001542194	0.225882041	0.157514124	HHLA1	HERV-H LTR-associating 1	retained_intron
ENST00000471076.1	ENSG00000165238.17	0.386874633	230.95	0.319621613	0.001529081	0.225331021	0.157514124	WNK2	WNK lysine deficient protein kinase 2	retained_intron
ENST00000374723.5	ENSG00000070214.16	0.411132163	231.45	0.272618132	0.001484687	0.223465081	0.157514124	SLC44A1	solute carrier family 44 member 1	protein_coding
ENST00000659471.1	ENSG00000225484.7	0.757304324	231	0.65755833	0.001526084	0.225205065	0.157514124	NUTM2B-AS1	NUTM2B antisense RNA 1	lncRNA
ENST00000659383.1	ENSG00000232110.9	1.507329804	230.5	0.917711761	0.001562611	0.226739899	0.157514124	AL353751.1	NA	lncRNA
ENST00000664225.1	ENSG00000235823.4	1.421267655	230.95	1.198094715	0.001529081	0.225331021	0.157514124	OLMALINC	oligodendrocyte maturation-associated long intergenic non-coding RNA	lncRNA
ENST00000695666.1	ENSG00000167286.11	0.30616996	230.5	0.509045004	0.001562611	0.226739899	0.157514124	CD3D	CD3d molecule	retained_intron
ENST00000613307.1	ENSG00000139364.11	0.354675847	231	0.299060262	0.001526084	0.225205065	0.157514124	TMEM132B	transmembrane protein 132B	protein_coding
ENST00000657223.1	ENSG00000235221.3	0.260785079	230.7	0.333223195	0.00154594	0.226039462	0.157514124	LINC00383	long intergenic non-protein coding RNA 383	lncRNA
ENST00000376131.8	ENSG00000102466.16	0.328018378	230.7	0.309556277	0.00154594	0.226039462	0.157514124	FGF14	fibroblast growth factor 14	protein_coding
ENST00000670429.1	ENSG00000226620.8	0.807620284	230.85	0.498995405	0.001535263	0.225590796	0.157514124	LINC00343	long intergenic non-protein coding RNA 343	lncRNA
ENST00000251595.11	ENSG00000188536.13	1.566173727	230.95	0.572785891	0.001529081	0.225331021	0.157514124	HBA2	hemoglobin subunit alpha 2	protein_coding
ENST00000583962.2	ENSG00000233098.10	0.326837245	230.95	0.281730453	0.001529081	0.225331021	0.157514124	CCDC144NL-AS1	uncharacterized LOC339260	lncRNA
ENST00000562262.1	ENSG00000260599.1	0.206839248	230.65	0.194663232	0.001549874	0.226204747	0.157514124	AC011467.1	uncharacterized LOC101929124	lncRNA
ENST00000623084.1	ENSG00000279971.1	0.26606441	230.65	0.43126536	0.001549874	0.226204747	0.157514124	AC020910.7	NA	TEC
ENST00000492450.3	ENSG00000197841.15	0.324401973	230.45	0.218672426	0.001566732	0.226913017	0.157514124	ZNF181	zinc finger protein 181	protein_coding
ENST00000244336.10	ENSG00000124469.12	0.529293343	230.7	0.359009306	0.00154594	0.226039462	0.157514124	CEACAM8	CEA cell adhesion molecule 8	protein_coding
ENST00000360844.7	ENSG00000254415.4	0.635871492	231.35	0.391231541	0.001491992	0.223772154	0.157514124	SIGLEC14	sialic acid binding Ig like lectin 14	protein_coding
ENST00000301318.8	ENSG00000196867.8	0.196925873	231.25	0.231943572	0.001502857	0.224228819	0.157514124	ZFP28	ZFP28 zinc finger protein	protein_coding
ENST00000664668.1	ENSG00000273492.6	0.404838541	231.3	0.250683479	0.001497237	0.223992614	0.157514124	APP-DT	NA	lncRNA
ENST00000398058.5	ENSG00000160216.21	0.328490165	230.5	0.190646191	0.001562611	0.226739899	0.157514124	AGPAT3	1-acylglycerol-3-phosphate O-acyltransferase 3	protein_coding
ENST00000448416.6	ENSG00000172403.11	0.27743541	230.4	0.289469322	0.001569729	0.227038915	0.157518797	SYNPO2	synaptopodin 2	protein_coding
ENST00000656782.1	ENSG00000287122.1	0.599680648	230.3	0.351802326	0.001576285	0.227314296	0.157879925	AC026495.2	NA	lncRNA
ENST00000500085.2	ENSG00000083857.15	0.172690976	230.2	0.151394134	0.001583216	0.227605382	0.158277154	FAT1	FAT atypical cadherin 1	retained_intron
ENST00000420387.1	ENSG00000236232.1	0.203144486	230.15	0.230389096	0.001587525	0.22778631	0.158411215	MTCYBP24	MT-CYB pseudogene 24	unprocessed_pseudogene
ENST00000569644.1	ENSG00000261250.1	0.311669235	229.9	0.300590697	0.001606631	0.228588513	0.158833333	AL160286.3	NA	lncRNA
ENST00000367267.5	ENSG00000143858.12	0.503317161	229.9	0.326292	0.001606631	0.228588513	0.158833333	SYT2	synaptotagmin 2	protein_coding
ENST00000669468.1	ENSG00000271945.2	0.112711986	229.95	0.200128635	0.001602135	0.228399786	0.158833333	AL355612.1	NA	lncRNA
ENST00000647643.1	ENSG00000285934.1	1.136957461	230.05	0.698574638	0.001595205	0.228108799	0.158833333	AC091074.2	NA	lncRNA
ENST00000666302.1	ENSG00000286733.1	0.549891539	229.95	0.315407029	0.001602135	0.228399786	0.158833333	LINC02348	long intergenic non-protein coding RNA 2348	lncRNA
ENST00000579009.1	ENSG00000240505.9	0.330373907	229.8	0.435671671	0.001612625	0.228840123	0.159131238	TNFRSF13B	TNF receptor superfamily member 13B	retained_intron
ENST00000653043.1	ENSG00000286355.1	0.339796261	229.75	0.263265871	0.001616559	0.229005224	0.159225092	AL355834.2	NA	lncRNA
ENST00000650065.1	ENSG00000130958.13	0.829973669	229.7	0.549077704	0.001621055	0.229193894	0.159373849	SLC35D2	solute carrier family 35 member D2	nonsense_mediated_decay
ENST00000645147.2	ENSG00000147138.3	0.459762129	229.65	0.277749011	0.001624801	0.229351105	0.159448529	GPR174	G protein-coupled receptor 174	protein_coding
ENST00000398399.7	ENSG00000206538.9	0.406277785	229.55	0.249947188	0.001633605	0.229720496	0.16	VGLL3	vestigial like family member 3	protein_coding
ENST00000470260.1	ENSG00000146826.17	0.148041049	229.5	0.12434156	0.001639037	0.22994838	0.16	MAP11	trafficking protein particle complex subunit 14	retained_intron
ENST00000319836.7	ENSG00000165406.16	0.365992709	229.3	0.215580254	0.001654397	0.230592575	0.16	MARCHF8	membrane associated ring-CH-type finger 8	protein_coding
ENST00000666933.1	ENSG00000245498.7	0.369936752	229.45	0.202197858	0.001642409	0.23008981	0.16	AP000866.1	MSANTD2 antisense RNA 1	lncRNA
ENST00000419499.2	ENSG00000235532.2	0.422331135	229.3	0.178588126	0.001654397	0.230592575	0.16	LINC00402	long intergenic non-protein coding RNA 402	lncRNA
ENST00000561302.5	ENSG00000169758.13	0.290678395	229.35	0.18003108	0.001650276	0.230419767	0.16	TMEM266	transmembrane protein 266	nonsense_mediated_decay
ENST00000571206.1	ENSG00000141480.18	0.347416131	229.4	0.23945361	0.001645781	0.230231228	0.16	ARRB2	arrestin beta 2	protein_coding
ENST00000487229.6	ENSG00000006744.19	0.262355811	229.35	0.203720807	0.001650276	0.230419767	0.16	ELAC2	elaC ribonuclease Z 2	retained_intron
ENST00000244820.2	ENSG00000124835.2	0.171887679	229.25	0.204879194	0.001657956	0.230741802	0.16005425	AC105760.1	uncharacterized LOC93463	lncRNA
ENST00000624637.1	ENSG00000172890.13	0.863428239	229.15	0.956951491	0.001666011	0.231079476	0.160541516	NADSYN1	NAD synthetase 1	TEC
ENST00000461830.6	ENSG00000143207.21	0.222212194	228.8	0.190828935	0.001697106	0.23238232	0.163243243	COP1	COP1 E3 ubiquitin ligase	retained_intron
ENST00000265077.8	ENSG00000038427.16	0.372942105	228.75	0.357916429	0.001700665	0.232531363	0.163291367	VCAN	versican	protein_coding
ENST00000465065.5	ENSG00000163728.11	0.510393256	228.45	0.425467263	0.001723705	0.233495787	0.163445826	TTC14	tetratricopeptide repeat domain 14	nonsense_mediated_decay
ENST00000662692.1	ENSG00000253394.7	0.256013722	228.55	0.229527309	0.001715089	0.233135202	0.163445826	LINC00534	long intergenic non-protein coding RNA 534	lncRNA
ENST00000549103.1	ENSG00000258225.1	1.525503416	-228.45	-1.977511075	0.001723705	0.233495787	0.163445826	AC073571.1	NA	lncRNA
ENST00000665705.1	ENSG00000198690.10	0.219564665	228.65	0.188482977	0.00170797	0.23283724	0.163445826	FAN1	FANCD2 and FANCI associated nuclease 1	retained_intron
ENST00000637947.1	ENSG00000279668.3	0.30621064	228.5	0.213782043	0.00171921	0.233307671	0.163445826	AC024610.2	NA	lncRNA
ENST00000655807.1	ENSG00000286724.1	0.342797114	228.6	0.214420272	0.001712279	0.233017595	0.163445826	AL732509.1	uncharacterized LOC101928415	lncRNA
ENST00000379145.5	ENSG00000102230.14	0.322170481	228.5	0.231434641	0.00171921	0.233307671	0.163445826	PCYT1B	phosphate cytidylyltransferase 1B, choline	protein_coding
ENST00000671472.2	ENSG00000238142.3	0.138637259	228.4	0.199665806	0.001728575	0.23369954	0.163498233	LOC105376805	uncharacterized LOC105376805	lncRNA
ENST00000493878.1	ENSG00000157259.8	1.085703199	228.35	0.746529777	0.001733446	0.233903249	0.163498233	GATAD1	GATA zinc finger domain containing 1	retained_intron
ENST00000638799.1	ENSG00000176225.15	1.329052688	228.35	0.735961906	0.001733446	0.233903249	0.163498233	RTTN	rotatin	retained_intron
ENST00000478816.5	ENSG00000155729.13	0.422125068	228.2	0.232103716	0.001747307	0.234482778	0.163936731	KCTD18	potassium channel tetramerization domain containing 18	retained_intron
ENST00000687859.1	ENSG00000289308.1	0.427419313	228.25	0.345047689	0.001743748	0.234334018	0.163936731	NA	NA	lncRNA
ENST00000428457.1	ENSG00000136205.17	0.72054107	228.2	0.37056316	0.001747307	0.234482778	0.163936731	TNS3	tensin 3	protein_coding
ENST00000287713.7	ENSG00000157064.11	0.320462643	227.55	0.25116105	0.001800693	0.236710374	0.164087102	NMNAT2	nicotinamide nucleotide adenylyltransferase 2	protein_coding
ENST00000437150.7	ENSG00000115271.11	0.302038137	227.55	0.131337469	0.001800693	0.236710374	0.164087102	GCA	grancalcin	protein_coding
ENST00000635939.1	ENSG00000283156.1	0.355034316	227.7	0.246374972	0.00178552	0.236078062	0.164087102	AC068620.3	NA	processed_transcript
ENST00000693254.1	ENSG00000289308.1	0.442296993	227.45	0.352700084	0.001810059	0.237100335	0.164087102	NA	NA	lncRNA
ENST00000673766.1	ENSG00000145335.17	0.144671388	227.3	0.158690349	0.001820923	0.237552332	0.164087102	SNCA	synuclein alpha	processed_transcript
ENST00000057513.8	ENSG00000050730.16	0.301368515	227.2	0.23514546	0.001830477	0.237949446	0.164087102	TNIP3	TNFAIP3 interacting protein 3	protein_coding
ENST00000321521.13	ENSG00000145725.20	1.242076626	227.2	1.132922892	0.001830477	0.237949446	0.164087102	PPIP5K2	diphosphoinositol pentakisphosphate kinase 2	protein_coding
ENST00000452135.7	ENSG00000050748.18	0.222935813	227.6	0.205117824	0.001795448	0.236491875	0.164087102	MAPK9	mitogen-activated protein kinase 9	protein_coding
ENST00000652292.1	ENSG00000124795.17	0.223226825	227.55	0.158427176	0.001800693	0.236710374	0.164087102	DEK	DEK proto-oncogene	retained_intron
ENST00000430948.6	ENSG00000137261.15	0.32130423	227.15	0.167999228	0.001834972	0.238136211	0.164087102	KIAA0319	KIAA0319	protein_coding
ENST00000421310.5	ENSG00000236673.5	0.411057636	227.55	0.341695586	0.001800693	0.236710374	0.164087102	AL117378.1	NA	lncRNA
ENST00000675664.1	ENSG00000203690.13	0.726306398	228.05	0.694276654	0.001759108	0.234975829	0.164087102	TCP10L3	t-complex 10 like 3, pseudogene	transcribed_unprocessed_pseudogene
ENST00000397622.7	ENSG00000146842.17	1.018791835	227.8	0.575196482	0.001776529	0.235703043	0.164087102	TMEM209	transmembrane protein 209	protein_coding
ENST00000565468.6	ENSG00000261115.7	0.688332063	228	0.363548866	0.001762855	0.235132284	0.164087102	TMEM178B	transmembrane protein 178B	protein_coding
ENST00000524309.1	ENSG00000240915.2	0.585683621	227.5	0.532523109	0.001805376	0.236905389	0.164087102	AC120042.1	NA	lncRNA
ENST00000621976.1	ENSG00000184156.17	0.271740989	227.85	0.245911593	0.001773345	0.235570171	0.164087102	KCNQ3	potassium voltage-gated channel subfamily Q member 3	protein_coding
ENST00000413464.6	ENSG00000148840.11	0.296623534	227.75	0.239905727	0.001781212	0.235898394	0.164087102	PPRC1	PPARG related coactivator 1	protein_coding
ENST00000534904.2	ENSG00000256195.3	0.287158441	227.8	0.246394422	0.001776529	0.235703043	0.164087102	AP002518.1	uncharacterized LOC101928940	lncRNA
ENST00000414098.2	ENSG00000234428.2	0.109335423	227.35	0.166352768	0.001817364	0.237404308	0.164087102	AC023051.1	NA	lncRNA
ENST00000550977.2	ENSG00000188596.11	1.469926246	227.2	0.668900805	0.001830477	0.237949446	0.164087102	CFAP54	cilia and flagella associated protein 54	protein_coding
ENST00000547179.1	ENSG00000258169.1	0.997203257	227.15	0.643652363	0.001834972	0.238136211	0.164087102	LINC00485	long intergenic non-protein coding RNA 485	lncRNA
ENST00000660334.1	ENSG00000256292.2	0.443960565	227.5	0.402305927	0.001805376	0.236905389	0.164087102	LINC02376	NA	lncRNA
ENST00000671380.1	ENSG00000287357.1	1.083379001	227.95	0.842602411	0.001766788	0.235296525	0.164087102	AL512484.1	NA	lncRNA
ENST00000435624.3	ENSG00000100749.9	0.128089049	227.8	0.13978049	0.001776529	0.235703043	0.164087102	VRK1	VRK serine/threonine kinase 1	retained_intron
ENST00000399510.8	ENSG00000132535.22	0.160641601	227.25	0.169722174	0.001825606	0.237747035	0.164087102	DLG4	discs large MAGUK scaffold protein 4	protein_coding
ENST00000327606.4	ENSG00000185231.5	0.511227477	227.6	0.265023566	0.001795448	0.236491875	0.164087102	MC2R	melanocortin 2 receptor	protein_coding
ENST00000588679.1	ENSG00000141622.14	0.333885536	227.2	0.225668873	0.001830477	0.237949446	0.164087102	RNF165	ring finger protein 165	protein_coding
ENST00000671643.1	ENSG00000286288.1	1.751323326	227.7	0.988892824	0.00178552	0.236078062	0.164087102	AL109809.4	NA	lncRNA
ENST00000583301.5	ENSG00000126653.18	0.971116737	227.1	0.365368444	0.001838906	0.238299572	0.16416388	NSRP1	nuclear speckle splicing regulatory protein 1	processed_transcript
ENST00000429078.6	ENSG00000241399.7	0.119902458	226.8	0.108580733	0.001868128	0.239511277	0.1659401	CD302	CD302 molecule	protein_coding
ENST00000475390.2	ENSG00000121871.4	0.288109402	226.85	0.268975191	0.001863632	0.239325078	0.1659401	SLITRK3	SLIT and NTRK like family member 3	protein_coding
ENST00000230914.4	ENSG00000112996.11	0.248012825	226.8	0.180011604	0.001868128	0.239511277	0.1659401	MRPS30	mitochondrial ribosomal protein S30	processed_transcript
ENST00000424982.1	ENSG00000232542.1	0.190596198	226.7	0.242624803	0.001878992	0.239960922	0.166076159	DPYD-IT1	NA	lncRNA
ENST00000310585.4	ENSG00000175182.15	0.369269081	226.7	0.261970322	0.001878992	0.239960922	0.166076159	FAM131A	family with sequence similarity 131 member A	protein_coding
ENST00000369206.6	ENSG00000148704.13	0.108933021	226.7	0.17691331	0.001878992	0.239960922	0.166076159	VAX1	ventral anterior homeobox 1	protein_coding
ENST00000455965.6	ENSG00000235092.7	0.259678059	226.35	0.223603235	0.001912148	0.24133002	0.166525285	ID2-AS1	NA	lncRNA
ENST00000463753.5	ENSG00000144810.16	1.511352067	226.4	1.084470242	0.001906903	0.24111376	0.166525285	COL8A1	collagen type VIII alpha 1 chain	processed_transcript
ENST00000659197.1	ENSG00000234261.5	0.428750356	226.4	0.28601322	0.001906903	0.24111376	0.166525285	AL138720.1	NA	lncRNA
ENST00000636036.1	ENSG00000228742.11	0.535926291	226.35	0.563928537	0.001912148	0.24133002	0.166525285	LINC02577	long intergenic non-protein coding RNA 2577	lncRNA
ENST00000665216.1	ENSG00000287277.1	0.562930016	226.45	0.380153745	0.001903906	0.240990128	0.166525285	AL392086.3	NA	lncRNA
ENST00000525141.1	ENSG00000166002.7	0.242359136	226.45	0.220246603	0.001903906	0.240990128	0.166525285	SMCO4	single-pass membrane protein with coiled-coil domains 4	protein_coding
ENST00000284240.10	ENSG00000154096.14	0.832257106	226.4	0.353325421	0.001906903	0.24111376	0.166525285	THY1	Thy-1 cell surface antigen	protein_coding
ENST00000588548.1	ENSG00000283633.1	1.562303097	226.55	0.973355585	0.001894165	0.24058805	0.166525285	AP000547.3	NA	lncRNA
ENST00000455596.5	ENSG00000029993.15	0.678966432	-226.6	-0.684190647	0.001889107	0.240379116	0.166525285	HMGB3	high mobility group box 3	protein_coding
ENST00000606320.6	ENSG00000051825.15	0.311164391	226.25	0.218263044	0.00192039	0.241669606	0.166970684	MPHOSPH9	M-phase phosphoprotein 9	protein_coding
ENST00000653599.1	ENSG00000286523.1	0.27252201	226.2	0.253564346	0.001925635	0.241885543	0.167154472	AL022151.1	NA	lncRNA
ENST00000664516.1	ENSG00000235823.4	2.421959988	226.1	0.940075033	0.001934626	0.242255424	0.167662338	OLMALINC	oligodendrocyte maturation-associated long intergenic non-coding RNA	lncRNA
ENST00000501499.2	ENSG00000245017.3	0.332094278	226.05	0.203616764	0.001940058	0.242478708	0.167860616	LINC02453	long intergenic non-protein coding RNA 2453	lncRNA
ENST00000520314.2	ENSG00000214776.12	0.848429332	225.95	0.565632661	0.001949799	0.242878726	0.168430421	AC092821.1	NA	retained_intron
ENST00000683768.1	ENSG00000173578.9	0.217927947	225.9	0.20794447	0.001956542	0.243155392	0.168467742	XCR1	X-C motif chemokine receptor 1	protein_coding
ENST00000471913.5	ENSG00000078053.17	0.186281225	225.9	0.093635366	0.001956542	0.243155392	0.168467742	AMPH	amphiphysin	processed_transcript
ENST00000587426.5	ENSG00000235652.10	1.240531093	225.7	0.821552465	0.001974337	0.243884399	0.16864	FBXO30-DT	EPM2A divergent transcript	lncRNA
ENST00000643523.1	ENSG00000133816.18	0.229632045	225.7	0.191401035	0.001974337	0.243884399	0.16864	MICAL2	microtubule associated monooxygenase, calponin and LIM domain containing 2	retained_intron
ENST00000618966.1	ENSG00000275216.2	1.794240997	225.85	1.047650938	0.001961974	0.243378098	0.16864	AL161431.1	NA	lncRNA
ENST00000640920.1	ENSG00000284428.1	0.650704721	225.7	0.428146306	0.001974337	0.243884399	0.16864	AC092329.4	NA	lncRNA
ENST00000600643.5	ENSG00000269416.7	0.277645155	225.7	0.153624927	0.001974337	0.243884399	0.16864	LINC01224	long intergenic non-protein coding RNA 1224	lncRNA
ENST00000678317.1	ENSG00000071553.18	0.292675666	225.65	0.139204496	0.001978646	0.244060656	0.168738019	ATP6AP1	ATPase H+ transporting accessory protein 1	retained_intron
ENST00000417106.1	ENSG00000226827.1	0.127936132	225.6	0.185570416	0.001985202	0.24432869	0.168950715	NPM1P11	NA	processed_pseudogene
ENST00000611864.5	ENSG00000182050.14	1.218364754	225.55	0.956904616	0.001990634	0.244550608	0.168950715	MGAT4C	MGAT4 family member C	protein_coding
ENST00000244314.6	ENSG00000124449.7	0.17359754	225.55	0.182135509	0.001990634	0.244550608	0.168950715	IRGC	immunity related GTPase cinema	protein_coding
ENST00000452354.5	ENSG00000232084.5	0.323677052	225.45	0.035425681	0.002001873	0.245009261	0.169634921	LINC01104	long intergenic non-protein coding RNA 1104	lncRNA
ENST00000483289.2	ENSG00000239219.2	0.348603939	225.35	0.246206444	0.002011801	0.24541385	0.170206022	AC008040.1	four and a half LIM domains 1 pseudogene	lncRNA
ENST00000678452.1	ENSG00000164182.12	1.65220655	225.3	1.21078957	0.002017795	0.245657875	0.170443038	NDUFAF2	NADH:ubiquinone oxidoreductase complex assembly factor 2	nonsense_mediated_decay
ENST00000687762.1	ENSG00000289238.1	0.108853678	225.25	0.159057466	0.002022853	0.245863621	0.170600316	NA	NA	lncRNA
ENST00000640877.1	ENSG00000256654.4	0.209631647	225.15	0.249641888	0.002032593	0.246259481	0.17088189	AC005906.2	NA	lncRNA
ENST00000355610.9	ENSG00000133131.15	0.37772888	225.15	0.214592306	0.002032593	0.246259481	0.17088189	MORC4	MORC family CW-type zinc finger 4	protein_coding
ENST00000448430.6	ENSG00000256061.7	0.78059482	225.05	0.765513265	0.002041397	0.24661683	0.171352201	DNAAF4	dynein axonemal assembly factor 4	protein_coding
ENST00000643230.2	ENSG00000170381.14	1.355556031	224.95	0.701005906	0.002051887	0.247042046	0.1714241	SEMA3E	semaphorin 3E	protein_coding
ENST00000297848.8	ENSG00000187955.13	0.219204339	225	0.193388686	0.002046268	0.246814328	0.1714241	COL14A1	collagen type XIV alpha 1 chain	protein_coding
ENST00000342213.3	ENSG00000176435.7	0.211190721	224.95	0.210872485	0.002051887	0.247042046	0.1714241	CLEC14A	C-type lectin domain containing 14A	protein_coding
ENST00000472487.6	ENSG00000162601.11	0.325971955	224.85	0.218950498	0.002062377	0.247466647	0.17203125	MYSM1	Myb like, SWIRM and MPN domains 1	protein_coding
ENST00000373571.6	ENSG00000147099.21	0.266729834	224.65	0.21065115	0.002081671	0.248245979	0.173369735	HDAC8	histone deacetylase 8	protein_coding
ENST00000561679.5	ENSG00000196123.13	0.343244278	224.6	0.418770296	0.002087478	0.248480117	0.173582555	KIAA0895L	KIAA0895 like	retained_intron
ENST00000396037.9	ENSG00000111728.11	0.619641034	224.55	0.399370876	0.002093847	0.248736688	0.173841369	ST8SIA1	ST8 alpha-N-acetyl-neuraminide alpha-2,8-sialyltransferase 1	protein_coding
ENST00000605100.2	ENSG00000250878.4	0.284579616	224.45	0.258186038	0.002102276	0.249075906	0.174270186	METTL21EP	methyltransferase like 21E, pseudogene	processed_transcript
ENST00000674371.1	ENSG00000189195.15	0.137333213	224.3	0.140461652	0.002120258	0.249798173	0.174325153	BTBD8	BTB domain containing 8	nonsense_mediated_decay
ENST00000507248.2	ENSG00000234492.5	0.284828418	224.2	0.326460554	0.002129062	0.250151084	0.174325153	RPL34-DT	RPL34 divergent transcript	lncRNA
ENST00000411856.1	ENSG00000197462.3	0.946495864	224.35	0.623281976	0.002114264	0.24955763	0.174325153	AC003975.1	NA	lncRNA
ENST00000325643.6	ENSG00000177992.10	0.358223963	224.25	0.279185903	0.002124567	0.249970932	0.174325153	SPATA31E1	SPATA31 subfamily E member 1	protein_coding
ENST00000667034.1	ENSG00000235903.10	0.885055977	224.35	0.530592402	0.002114264	0.24955763	0.174325153	CPB2-AS1	CPB2 antisense RNA 1	lncRNA
ENST00000564733.1	ENSG00000197006.15	0.681291192	224.25	0.481807202	0.002124567	0.249970932	0.174325153	METTL9	methyltransferase like 9	retained_intron
ENST00000625040.1	ENSG00000280122.1	0.590433844	224.25	0.409995634	0.002124567	0.249970932	0.174325153	AC016168.3	NA	TEC
ENST00000456283.7	ENSG00000160352.16	0.78571542	224.2	0.312749929	0.002129062	0.250151084	0.174325153	ZNF714	zinc finger protein 714	protein_coding
ENST00000426428.5	ENSG00000236963.8	0.447960196	224.05	0.744119143	0.002147794	0.250900414	0.174701493	LINC01141	NA	lncRNA
ENST00000677033.1	ENSG00000158864.13	0.240439662	223.75	0.205415309	0.002181886	0.252258725	0.174701493	NDUFS2	NADH:ubiquinone oxidoreductase core subunit S2	retained_intron
ENST00000456782.1	ENSG00000226758.1	1.267361496	223.95	0.788986297	0.002156973	0.251266811	0.174701493	DISC1-IT1	DISC1 intronic transcript 1	lncRNA
ENST00000361492.9	ENSG00000074047.22	0.369987995	224	0.248420021	0.002153601	0.251132276	0.174701493	GLI2	GLI family zinc finger 2	protein_coding
ENST00000687320.1	ENSG00000289113.1	0.946383042	223.65	0.668744862	0.002192563	0.252682662	0.174701493	NA	NA	lncRNA
ENST00000480779.2	ENSG00000226321.6	0.272598913	223.7	0.457562445	0.002186944	0.252459625	0.174701493	CROCC2	ciliary rootlet coiled-coil, rootletin family member 2	retained_intron
ENST00000561507.1	ENSG00000261468.1	0.141781884	223.95	0.187461829	0.002156973	0.251266811	0.174701493	AC096921.2	NA	lncRNA
ENST00000667720.1	ENSG00000239445.6	0.643708079	223.95	0.538360978	0.002156973	0.251266811	0.174701493	ST3GAL6-AS1	NA	lncRNA
ENST00000264664.5	ENSG00000070193.5	0.372712476	223.75	0.234234105	0.002181886	0.252258725	0.174701493	FGF10	fibroblast growth factor 10	protein_coding
ENST00000658375.1	ENSG00000287260.1	0.650764252	223.85	0.462797661	0.002169523	0.251766973	0.174701493	AL357075.3	uncharacterized LOC101928868	lncRNA
ENST00000517950.1	ENSG00000254160.1	0.386362741	223.8	0.452255562	0.002176454	0.252042768	0.174701493	AC110288.1	NA	lncRNA
ENST00000276602.10	ENSG00000147601.15	0.329250086	223.75	0.244541399	0.002181886	0.252258725	0.174701493	TERF1	telomeric repeat binding factor 1	protein_coding
ENST00000361373.9	ENSG00000122367.21	0.333781038	223.8	0.278966692	0.002176454	0.252042768	0.174701493	LDB3	LIM domain binding 3	protein_coding
ENST00000692435.1	ENSG00000250770.4	0.658246717	223.65	1.652726636	0.002192563	0.252682662	0.174701493	NA	NA	processed_transcript
ENST00000673867.1	ENSG00000123191.16	0.528683034	223.7	0.363200494	0.002186944	0.252459625	0.174701493	ATP7B	ATPase copper transporting beta	retained_intron
ENST00000624600.1	ENSG00000279434.1	0.747360957	223.75	0.518538634	0.002181886	0.252258725	0.174701493	AL049776.1	NA	TEC
ENST00000345795.6	ENSG00000166734.20	0.391060782	224.05	0.252362124	0.002147794	0.250900414	0.174701493	GOLM2	golgi membrane protein 2	protein_coding
ENST00000587491.5	ENSG00000129657.16	0.623232808	224.1	0.385857246	0.002141238	0.250638389	0.174701493	SEC14L1	SEC14 like lipid binding 1	retained_intron
ENST00000358697.6	ENSG00000198205.7	0.279776826	223.6	0.192861225	0.002196123	0.252823817	0.174724292	ZXDA	zinc finger X-linked duplicated A	protein_coding
ENST00000684086.1	ENSG00000026297.17	0.664606872	223.5	0.384774643	0.002208111	0.253298706	0.174896142	RNASET2	ribonuclease T2	retained_intron
ENST00000691187.1	ENSG00000230590.12	0.219284877	223.5	0.24326623	0.002208111	0.253298706	0.174896142	FTX	FTX transcript, XIST regulator	lncRNA
ENST00000315930.11	ENSG00000129682.16	1.053532003	223.55	0.61158946	0.002202679	0.253083633	0.174896142	FGF13	fibroblast growth factor 13	protein_coding
ENST00000270642.9	ENSG00000142549.10	0.419197673	223.45	0.294450642	0.002214292	0.253543219	0.175125926	IGLON5	IgLON family member 5	protein_coding
ENST00000601776.2	ENSG00000269086.3	0.667478043	223.4	0.331969009	0.002218975	0.253728298	0.175236686	AC008555.2	NA	lncRNA
ENST00000654998.1	ENSG00000286389.2	0.287664192	223.35	0.168150868	0.002225906	0.254001961	0.175524372	AL731702.1	LOC105373289	lncRNA
ENST00000641208.1	ENSG00000109339.24	0.225639694	223.25	0.15351771	0.002237145	0.254445095	0.175814978	MAPK10	mitogen-activated protein kinase 10	protein_coding
ENST00000623277.1	ENSG00000101670.12	0.242907225	223.25	0.184288044	0.002237145	0.254445095	0.175814978	LIPG	lipase G, endothelial type	TEC
ENST00000656191.1	ENSG00000261824.8	0.568636329	223.2	0.53548723	0.002242765	0.254666362	0.175814978	LINC00662	long intergenic non-protein coding RNA 662	lncRNA
ENST00000663254.1	ENSG00000228422.5	0.4534938	223.2	0.716355587	0.002242765	0.254666362	0.175814978	LINC00687	long intergenic non-protein coding RNA 687	lncRNA
ENST00000206595.11	ENSG00000092140.16	0.227104864	223.15	0.192468127	0.00224801	0.254872697	0.175967742	G2E3	G2/M-phase specific E3 ubiquitin protein ligase	protein_coding
ENST00000482540.1	ENSG00000106415.13	0.232667	222.8	0.17858239	0.002290156	0.256524376	0.176931983	GLCCI1	glucocorticoid induced 1	retained_intron
ENST00000621362.1	ENSG00000275875.1	0.420253701	222.85	0.364292697	0.002283975	0.256282843	0.176931983	AC091812.3	NA	processed_pseudogene
ENST00000320985.14	ENSG00000148516.23	0.210254703	223	0.206901317	0.002268802	0.255688947	0.176931983	ZEB1	zinc finger E-box binding homeobox 1	protein_coding
ENST00000526284.5	ENSG00000223756.8	0.954118934	222.95	0.487115152	0.002273672	0.255879741	0.176931983	TSSC2	tumor suppressing subtransferable candidate 2 (pseudogene)	processed_transcript
ENST00000564841.1	ENSG00000260738.1	0.267617826	222.8	0.238820712	0.002290156	0.256524376	0.176931983	LINC00554	long intergenic non-protein coding RNA 554	lncRNA
ENST00000395346.6	ENSG00000087111.21	0.291416214	222.95	0.214435424	0.002273672	0.255879741	0.176931983	PIGS	phosphatidylinositol glycan anchor biosynthesis class S	protein_coding
ENST00000591665.1	ENSG00000267577.1	0.369226447	222.8	0.170386702	0.002290156	0.256524376	0.176931983	AC010327.4	NA	lncRNA
ENST00000492485.5	ENSG00000100106.22	0.308156741	222.95	0.296624043	0.002273672	0.255879741	0.176931983	TRIOBP	TRIO and F-actin binding protein	retained_intron
ENST00000623610.1	ENSG00000008086.13	1.136578127	222.85	0.735847675	0.002283975	0.256282843	0.176931983	CDKL5	cyclin dependent kinase like 5	retained_intron
ENST00000657566.1	ENSG00000286406.1	0.537041796	222.75	0.367469488	0.002294652	0.256699883	0.177023121	AC138776.1	NA	processed_transcript
ENST00000684912.1	ENSG00000274487.3	0.299761712	222.7	0.193154189	0.002299897	0.256904475	0.177171717	NPEPPSP1	NPEPPS pseudogene 1	processed_transcript
ENST00000688420.1	ENSG00000228794.11	0.170279422	222.1	0.144766243	0.002365833	0.259460971	0.17738764	LINC01128	long intergenic non-protein coding RNA 1128	lncRNA
ENST00000451362.1	ENSG00000237390.1	0.508241234	222.45	0.39116008	0.002329681	0.258062858	0.17738764	AL139130.1	NA	lncRNA
ENST00000677577.1	ENSG00000158864.13	0.379402922	222.2	0.240077457	0.002356467	0.25909962	0.17738764	NDUFS2	NADH:ubiquinone oxidoreductase core subunit S2	retained_intron
ENST00000460314.1	ENSG00000009790.15	0.17278274	222.5	0.200796369	0.002322937	0.257801096	0.17738764	TRAF3IP3	TRAF3 interacting protein 3	retained_intron
ENST00000626899.1	ENSG00000179915.25	0.170290694	222.15	0.154294416	0.002360401	0.259251461	0.17738764	NRXN1	neurexin 1	protein_coding
ENST00000468371.5	ENSG00000144736.14	0.576618687	222.4	0.280850595	0.002335113	0.258273502	0.17738764	SHQ1	SHQ1, H/ACA ribonucleoprotein assembly factor	processed_transcript
ENST00000437043.8	ENSG00000164308.17	0.465512141	222.35	0.20186331	0.002341856	0.258534715	0.17738764	ERAP2	endoplasmic reticulum aminopeptidase 2	protein_coding
ENST00000394411.9	ENSG00000156475.19	0.422530798	222.25	0.275501854	0.002351222	0.258897	0.17738764	PPP2R2B	protein phosphatase 2 regulatory subunit Bbeta	protein_coding
ENST00000663110.1	ENSG00000287214.1	0.655903217	222.4	0.485617277	0.002335113	0.258273502	0.17738764	AC021321.2	NA	lncRNA
ENST00000663670.1	ENSG00000238113.7	0.448784708	222.3	0.41726239	0.00234579	0.258686947	0.17738764	LINC01410	long intergenic non-protein coding RNA 1410	lncRNA
ENST00000669711.1	ENSG00000226688.8	0.446756224	222.55	0.245399398	0.002317692	0.257597294	0.17738764	ENTPD1-AS1	ENTPD1 antisense RNA 1	lncRNA
ENST00000436932.1	ENSG00000228484.3	0.229408738	222.3	0.198421282	0.00234579	0.258686947	0.17738764	AL137025.1	uncharacterized LOC101927692	lncRNA
ENST00000532529.1	ENSG00000110318.15	0.350672426	222.5	0.27540596	0.002322937	0.257801096	0.17738764	CEP126	centrosomal protein 126	nonsense_mediated_decay
ENST00000436585.1	ENSG00000225016.1	0.179765009	222.1	0.263537623	0.002365833	0.259460971	0.17738764	LINC00328-2P	long intergenic non-protein coding RNA 328-2, pseudogene	processed_pseudogene
ENST00000431223.1	ENSG00000228319.1	0.188136356	222.25	0.182905948	0.002351222	0.258897	0.17738764	SPATA2P1	spermatogenesis associated 2 pseudogene 1	processed_pseudogene
ENST00000653425.1	ENSG00000248550.4	0.276900026	222.6	0.214405992	0.00231226	0.257386022	0.17738764	OTX2-AS1	OTX2 antisense RNA 1 (head to head)	lncRNA
ENST00000623947.1	ENSG00000280025.1	0.91171283	222.25	0.453080452	0.002351222	0.258897	0.17738764	AL008638.6	NA	lncRNA
ENST00000460386.1	ENSG00000130150.12	0.508979859	222.1	0.283957288	0.002365833	0.259460971	0.17738764	MOSPD2	motile sperm domain containing 2	protein_coding
ENST00000379144.7	ENSG00000102230.14	0.405470929	222.1	0.303028595	0.002365833	0.259460971	0.17738764	PCYT1B	phosphate cytidylyltransferase 1B, choline	protein_coding
ENST00000235307.7	ENSG00000116667.15	0.576697908	222.05	0.309027753	0.002373888	0.25977125	0.177492997	C1orf21	chromosome 1 open reading frame 21	protein_coding
ENST00000641592.1	ENSG00000221858.3	0.228620577	222.05	0.211796644	0.002373888	0.25977125	0.177492997	OR2A12	olfactory receptor family 2 subfamily A member 12	protein_coding
ENST00000608335.1	ENSG00000272983.1	0.79806738	222	0.432997657	0.002380257	0.260016269	0.17772028	AL117339.3	NA	lncRNA
ENST00000656673.1	ENSG00000288105.1	0.418169396	221.95	0.263726962	0.002387375	0.260289778	0.178002793	AC117461.1	NA	lncRNA
ENST00000696191.1	ENSG00000003400.16	0.507080314	221.9	0.248527536	0.002392994	0.260505456	0.178172943	CASP10	caspase 10	retained_intron
ENST00000692904.1	ENSG00000289446.1	0.563016507	221.85	0.381740385	0.002400487	0.26079268	0.178233658	NA	NA	lncRNA
ENST00000653889.1	ENSG00000287653.1	1.472470125	221.85	0.856516945	0.002400487	0.26079268	0.178233658	AL355597.1	NA	lncRNA
ENST00000480670.2	ENSG00000143387.14	0.223986721	221.75	0.154604555	0.002410602	0.261179803	0.178736111	CTSK	cathepsin K	retained_intron
ENST00000359195.3	ENSG00000105851.11	0.291547874	221.7	0.177972619	0.002418282	0.261473243	0.179056865	PIK3CG	phosphatidylinositol-4,5-bisphosphate 3-kinase catalytic subunit gamma	protein_coding
ENST00000547348.5	ENSG00000139287.13	0.353573837	221.6	0.333089183	0.002429709	0.261909043	0.179405256	TPH2	tryptophan hydroxylase 2	processed_transcript
ENST00000547326.2	ENSG00000257497.2	0.688064991	221.6	0.555267535	0.002429709	0.261909043	0.179405256	AC121761.1	NA	lncRNA
ENST00000373789.8	ENSG00000182010.11	0.518371893	221.55	0.315453511	0.002435328	0.262123026	0.179571823	RTKN2	rhotekin 2	protein_coding
ENST00000655060.1	ENSG00000228876.4	1.03313098	221.5	0.665326831	0.002441322	0.262351024	0.179765517	AC010745.2	NA	lncRNA
ENST00000641626.1	ENSG00000228198.3	1.534172193	221.45	0.989922104	0.002448628	0.262628542	0.180055096	OR2M3	olfactory receptor family 2 subfamily M member 3	protein_coding
ENST00000674825.1	ENSG00000288631.1	0.582307495	221.4	0.405468936	0.002454247	0.262841754	0.180220083	AC012254.7	NA	protein_coding
ENST00000331425.6	ENSG00000185037.9	0.109614708	221.35	0.135428466	0.002461178	0.263104397	0.180480769	ZNF733P	zinc finger protein 733, pseudogene	processed_transcript
ENST00000309791.8	ENSG00000187955.13	0.181453422	221.3	0.183362287	0.002468296	0.263373772	0.180754458	COL14A1	collagen type XIV alpha 1 chain	protein_coding
ENST00000655579.1	ENSG00000286689.1	0.617829051	221.25	0.37263281	0.002475976	0.263663995	0.181038251	AC090946.1	NA	lncRNA
ENST00000467370.5	ENSG00000144908.14	0.400775508	221.2	0.217356451	0.002482345	0.263904338	0.181038251	ALDH1L1	aldehyde dehydrogenase 1 family member L1	retained_intron
ENST00000667565.1	ENSG00000253394.7	0.23296583	221.2	0.26643479	0.002482345	0.263904338	0.181038251	LINC00534	long intergenic non-protein coding RNA 534	lncRNA
ENST00000490035.7	ENSG00000185565.12	0.380271034	221.15	0.344016345	0.002487777	0.264109098	0.181186903	LSAMP	limbic system associated membrane protein	protein_coding
ENST00000374720.8	ENSG00000070214.16	0.435627141	221.1	0.237166601	0.002493772	0.264334786	0.181376022	SLC44A1	solute carrier family 44 member 1	protein_coding
ENST00000480394.5	ENSG00000084453.17	0.146672105	221	0.183056578	0.002505947	0.264792391	0.181766304	SLCO1A2	solute carrier organic anion transporter family member 1A2	retained_intron
ENST00000541076.6	ENSG00000051825.15	0.295067943	221	0.253169332	0.002505947	0.264792391	0.181766304	MPHOSPH9	M-phase phosphoprotein 9	protein_coding
ENST00000514406.2	ENSG00000104327.7	0.518860709	220.95	0.465988707	0.002512691	0.265045356	0.182008141	CALB1	calbindin 1	protein_coding
ENST00000673707.1	ENSG00000288585.1	0.689018767	220.8	0.372718235	0.002533483	0.265823179	0.182032301	AC010184.1	NA	lncRNA
ENST00000502486.6	ENSG00000188848.17	0.222288991	220.9	0.24237278	0.002520558	0.265340051	0.182032301	BEND4	BEN domain containing 4	protein_coding
ENST00000641803.1	ENSG00000109339.24	0.224737221	220.8	0.117862	0.002533483	0.265823179	0.182032301	MAPK10	mitogen-activated protein kinase 10	protein_coding
ENST00000512600.1	ENSG00000047188.16	0.399461556	220.8	0.342766473	0.002533483	0.265823179	0.182032301	YTHDC2	YTH domain containing 2	retained_intron
ENST00000320868.9	ENSG00000206172.8	1.206167081	220.9	0.081041063	0.002520558	0.265340051	0.182032301	HBA1	hemoglobin subunit alpha 1	protein_coding
ENST00000682986.1	ENSG00000087460.29	0.437874365	220.8	0.282813368	0.002533483	0.265823179	0.182032301	GNAS	GNAS complex locus	retained_intron
ENST00000446373.2	ENSG00000170629.15	1.357330468	220.65	1.417024669	0.002552028	0.266514154	0.18311828	DPY19L2P2	DPY19L2 pseudogene 2	retained_intron
ENST00000402510.2	ENSG00000250423.3	0.255363188	220.6	0.21267511	0.00255746	0.266716066	0.183261745	KIAA1210	KIAA1210	protein_coding
ENST00000512009.5	ENSG00000113597.18	0.269769516	220.55	0.252758641	0.002564391	0.26697335	0.183266399	TRAPPC13	trafficking protein particle complex subunit 13	retained_intron
ENST00000527770.1	ENSG00000254946.2	0.240137409	220.55	0.39810084	0.002564391	0.26697335	0.183266399	LINC02751	long intergenic non-protein coding RNA 2751	lncRNA
ENST00000655960.1	ENSG00000237928.6	0.349021406	220.1	0.213371321	0.002620774	0.269052683	0.184092105	NFIA-AS2	NFIA antisense RNA 2	lncRNA
ENST00000641622.1	ENSG00000197532.3	0.609184951	220.1	0.505342062	0.002620774	0.269052683	0.184092105	OR6Y1	olfactory receptor family 6 subfamily Y member 1	protein_coding
ENST00000449777.5	ENSG00000152683.14	0.342105152	220.15	0.226697384	0.002615716	0.268867167	0.184092105	SLC30A6	solute carrier family 30 member 6	nonsense_mediated_decay
ENST00000454490.1	ENSG00000230006.8	0.469781863	220.1	0.388431659	0.002620774	0.269052683	0.184092105	ANKRD36BP2	ankyrin repeat domain 36B pseudogene 2	retained_intron
ENST00000683123.1	ENSG00000171503.13	0.362438759	220.4	0.258721602	0.002585183	0.267742997	0.184092105	ETFDH	electron transfer flavoprotein dehydrogenase	retained_intron
ENST00000377801.8	ENSG00000182836.10	0.485799011	220.35	0.305265803	0.002592301	0.268005716	0.184092105	PLCXD3	phosphatidylinositol specific phospholipase C X domain containing 3	protein_coding
ENST00000445907.6	ENSG00000181072.12	0.149705042	220.1	0.199062342	0.002620774	0.269052683	0.184092105	CHRM2	cholinergic receptor muscarinic 2	protein_coding
ENST00000478788.1	ENSG00000240132.1	0.483259364	220.25	0.276812877	0.002604664	0.26846109	0.184092105	ETF1P2	NA	processed_pseudogene
ENST00000359478.7	ENSG00000197614.11	0.479058464	220.2	0.333777621	0.002608973	0.268619504	0.184092105	MFAP5	microfibril associated protein 5	protein_coding
ENST00000654375.1	ENSG00000215256.5	0.380807775	220.15	0.343940351	0.002615716	0.268867167	0.184092105	DHRS4-AS1	DHRS4 antisense RNA 1	lncRNA
ENST00000656621.1	ENSG00000288028.1	0.536972346	220.25	0.381109345	0.002604664	0.26846109	0.184092105	AL049839.3	NA	lncRNA
ENST00000638356.1	ENSG00000283907.1	3.791174916	-220.15	-1.862572162	0.002615716	0.268867167	0.184092105	AD000090.1	NA	lncRNA
ENST00000419982.3	ENSG00000226685.4	0.322830549	220.25	0.102362539	0.002604664	0.26846109	0.184092105	CT47A12	cancer/testis antigen family 47 member A12	protein_coding
ENST00000497850.5	ENSG00000147206.17	0.240116955	220.05	0.300080817	0.002626393	0.269258579	0.184244415	NXF3	nuclear RNA export factor 3	retained_intron
ENST00000494371.5	ENSG00000135775.14	0.356081401	219.8	0.282279316	0.002655802	0.270332094	0.185333333	COG2	component of oligomeric golgi complex 2	retained_intron
ENST00000641051.1	ENSG00000109339.24	0.299133642	219.8	0.10869411	0.002655802	0.270332094	0.185333333	MAPK10	mitogen-activated protein kinase 10	protein_coding
ENST00000666533.1	ENSG00000286934.1	0.250356766	219.9	0.26805651	0.002645687	0.26996362	0.185333333	AC027251.1	NA	lncRNA
ENST00000688440.1	ENSG00000289228.1	1.014916624	219.8	0.85148652	0.002655802	0.270332094	0.185333333	NA	NA	lncRNA
ENST00000375448.4	ENSG00000159339.13	0.227813256	219.75	0.182764189	0.002663108	0.270597717	0.18535854	PADI4	peptidyl arginine deiminase 4	protein_coding
ENST00000299633.7	ENSG00000166503.9	0.761536819	219.75	0.424410548	0.002663108	0.270597717	0.18535854	HDGFL3	HDGF like 3	protein_coding
ENST00000667836.1	ENSG00000286863.2	0.644485109	219.5	0.464953512	0.002695139	0.271757435	0.186143959	AL513166.1	NA	lncRNA
ENST00000668003.1	ENSG00000287839.1	0.780266959	219.35	0.486714039	0.002712747	0.272391507	0.186143959	AL353807.5	NA	lncRNA
ENST00000695466.1	ENSG00000115761.17	0.230883417	219.35	0.164510709	0.002712747	0.272391507	0.186143959	NOL10	nucleolar protein 10	retained_intron
ENST00000515481.5	ENSG00000169045.17	0.54870457	219.6	0.176663962	0.002681652	0.271270113	0.186143959	HNRNPH1	heterogeneous nuclear ribonucleoprotein H1	retained_intron
ENST00000473006.1	ENSG00000137285.11	0.25108509	219.55	0.151375666	0.002688958	0.271534256	0.186143959	TUBB2B	tubulin beta 2B class IIb	processed_transcript
ENST00000674710.1	ENSG00000104381.14	0.376661663	219.35	0.251026592	0.002712747	0.272391507	0.186143959	GDAP1	ganglioside induced differentiation associated protein 1	protein_coding
ENST00000287022.10	ENSG00000156467.10	0.637090347	219.35	0.340844577	0.002712747	0.272391507	0.186143959	UQCRB	ubiquinol-cytochrome c reductase binding protein	protein_coding
ENST00000375250.9	ENSG00000165322.18	0.322368719	219.35	0.187210975	0.002712747	0.272391507	0.186143959	ARHGAP12	Rho GTPase activating protein 12	protein_coding
ENST00000689388.1	ENSG00000289527.1	0.782911232	219.35	0.516741122	0.002712747	0.272391507	0.186143959	NA	NA	lncRNA
ENST00000357199.8	ENSG00000158901.12	0.400408021	219.45	0.339658849	0.002700946	0.271966813	0.186143959	WFDC8	WAP four-disulfide core domain 8	protein_coding
ENST00000657074.1	ENSG00000225689.2	0.317950648	219.4	0.196274426	0.00270694	0.272182668	0.186143959	AL008633.1	NA	lncRNA
ENST00000665648.1	ENSG00000162601.11	0.30990694	219.1	0.157378677	0.002744778	0.273538714	0.187010178	MYSM1	Myb like, SWIRM and MPN domains 1	nonsense_mediated_decay
ENST00000294678.6	ENSG00000122417.16	1.746968684	219.1	0.942978246	0.002744778	0.273538714	0.187010178	ODF2L	outer dense fiber of sperm tails 2 like	protein_coding
ENST00000671622.1	ENSG00000251442.7	0.153034524	219.05	0.149835755	0.002753395	0.273845936	0.187010178	LINC01094	NA	lncRNA
ENST00000464526.1	ENSG00000204482.11	0.822366463	219.15	1.202946888	0.002738597	0.273317954	0.187010178	LST1	leukocyte specific transcript 1	retained_intron
ENST00000668287.1	ENSG00000256422.7	0.222928287	219.15	0.08475807	0.002738597	0.273317954	0.187010178	LINC02552	long intergenic non-protein coding RNA 2552	lncRNA
ENST00000650193.1	ENSG00000285517.1	0.274673501	219.05	0.171426934	0.002753395	0.273845936	0.187010178	AC010198.2	NA	lncRNA
ENST00000610190.2	ENSG00000007168.14	0.437805767	219.1	0.188616357	0.002744778	0.273538714	0.187010178	PAFAH1B1	platelet activating factor acetylhydrolase 1b regulatory subunit 1	retained_intron
ENST00000591566.1	ENSG00000254901.8	0.60254128	219.05	0.253226998	0.002753395	0.273845936	0.187010178	BORCS8	BLOC-1 related complex subunit 8	retained_intron
ENST00000498157.1	ENSG00000143126.8	0.375506506	219	0.25655371	0.002760513	0.274099285	0.1872554	CELSR2	cadherin EGF LAG seven-pass G-type receptor 2	processed_transcript
ENST00000689687.1	ENSG00000115295.21	0.787763717	218.95	0.49302246	0.002767069	0.274332279	0.187345133	CLIP4	CAP-Gly domain containing linker protein family member 4	retained_intron
ENST00000658933.1	ENSG00000255553.2	0.347075815	218.9	0.307358148	0.002775873	0.274644621	0.187345133	LINC02733	long intergenic non-protein coding RNA 2733	lncRNA
ENST00000331035.10	ENSG00000185291.12	0.210380138	218.9	0.185627346	0.002775873	0.274644621	0.187345133	IL3RA	interleukin 3 receptor subunit alpha	protein_coding
ENST00000425026.1	ENSG00000237447.1	0.354607336	218.9	0.246143829	0.002775873	0.274644621	0.187345133	CDC27P2	cell division cycle 27 pseudogene 2	processed_pseudogene
ENST00000623664.1	ENSG00000278996.1	2.12825884	218.85	0.976758178	0.002783553	0.274916588	0.187626263	FP671120.4	NA	lncRNA
ENST00000625110.1	ENSG00000280351.2	0.299056606	218.75	0.209951318	0.002797228	0.275399665	0.188073048	AC127496.7	uncharacterized LOC100129503	TEC
ENST00000648876.1	ENSG00000203930.13	0.170110011	218.75	0.099869133	0.002797228	0.275399665	0.188073048	LINC00632	long intergenic non-protein coding RNA 632	lncRNA
ENST00000592208.5	ENSG00000161847.14	0.353033988	218.7	0.248335262	0.002804158	0.275643946	0.188301887	RAVER1	ribonucleoprotein, PTB binding 1	retained_intron
ENST00000619625.4	ENSG00000225484.7	0.460453365	218.55	0.372795362	0.002824202	0.276348238	0.189409548	NUTM2B-AS1	NUTM2B antisense RNA 1	lncRNA
ENST00000654984.1	ENSG00000224078.15	1.525654746	218.45	0.665998594	0.002838063	0.276833455	0.189862155	SNHG14	NA	lncRNA
ENST00000537256.5	ENSG00000154118.13	0.172378101	218.45	0.143279939	0.002838063	0.276833455	0.189862155	JPH3	junctophilin 3	processed_transcript
ENST00000478538.1	ENSG00000142856.17	0.383790708	218.25	0.348876293	0.002863164	0.27770821	0.190586035	ITGB3BP	integrin subunit beta 3 binding protein	processed_transcript
ENST00000666780.1	ENSG00000287504.1	0.401932523	218.25	0.599224994	0.002863164	0.27770821	0.190586035	AC079340.3	NA	lncRNA
ENST00000574934.5	ENSG00000132382.15	0.194145842	218.3	0.108277123	0.002856795	0.277486731	0.190586035	MYBBP1A	MYB binding protein 1a	retained_intron
ENST00000646135.1	ENSG00000100150.20	0.253336667	218.25	0.308049638	0.002863164	0.27770821	0.190586035	DEPDC5	DEP domain containing 5, GATOR1 subcomplex subunit	retained_intron
ENST00000470972.5	ENSG00000070214.16	0.406463942	218.2	0.346715684	0.002868783	0.277903366	0.190722291	SLC44A1	solute carrier family 44 member 1	nonsense_mediated_decay
ENST00000341785.5	ENSG00000143340.7	0.259271509	218.05	0.216225215	0.002892198	0.278713821	0.191710037	FAM163A	family with sequence similarity 163 member A	protein_coding
ENST00000638225.1	ENSG00000109339.24	0.238078753	218.05	0.114937587	0.002892198	0.278713821	0.191710037	MAPK10	mitogen-activated protein kinase 10	protein_coding
ENST00000434887.1	ENSG00000236795.1	0.280468365	218	0.145857414	0.002898005	0.278914141	0.191710037	CNTNAP2-AS1	CNTNAP2 antisense RNA 1	lncRNA
ENST00000589114.5	ENSG00000134775.16	0.158707528	218	0.182974288	0.002898005	0.278914141	0.191710037	FHOD3	formin homology 2 domain containing 3	retained_intron
ENST00000460890.5	ENSG00000085276.19	0.280819524	217.9	0.162370367	0.002909431	0.279307539	0.192227723	MECOM	MDS1 and EVI1 complex locus	protein_coding
ENST00000637539.2	ENSG00000211899.10	0.29225382	217.85	0.189839678	0.002916362	0.279545656	0.192447466	IGHM	immunoglobulin heavy constant mu	IG_C_gene
ENST00000658099.1	ENSG00000237975.7	0.323985024	217.7	0.200213587	0.002936031	0.280219337	0.193267571	FLG-AS1	FLG antisense RNA 1	lncRNA
ENST00000640017.1	ENSG00000177807.10	0.178366067	217.7	0.146868071	0.002936031	0.280219337	0.193267571	KCNJ10	potassium inwardly rectifying channel subfamily J member 10	protein_coding
ENST00000492720.5	ENSG00000146966.13	0.901292802	217.65	0.439859998	0.002943711	0.280481572	0.193534483	DENND2A	DENN domain containing 2A	protein_coding
ENST00000635626.1	ENSG00000226891.9	0.132824169	217.6	0.164776128	0.00295008	0.280698686	0.193714637	LINC01359	long intergenic non-protein coding RNA 1359	retained_intron
ENST00000677882.1	ENSG00000184432.11	0.496043947	217.55	0.328680526	0.002957385	0.28094734	0.193955774	COPB2	COPI coat complex subunit beta 2	retained_intron
ENST00000681707.1	ENSG00000137285.11	0.268996022	217.45	0.197037895	0.002971996	0.281443406	0.194674847	TUBB2B	tubulin beta 2B class IIb	retained_intron
ENST00000230882.9	ENSG00000112964.14	0.187248507	217.3	0.155652574	0.002995223	0.282228637	0.195955882	GHR	growth hormone receptor	protein_coding
ENST00000171757.3	ENSG00000078589.13	0.985552827	217.25	0.865921836	0.003002716	0.282481054	0.19620563	P2RY10	P2Y receptor family member 10	protein_coding
ENST00000638516.1	ENSG00000284471.1	0.625626032	217.15	0.484198145	0.0030192	0.283034865	0.196800977	CR769775.2	uncharacterized LOC100132874	TEC
ENST00000662947.1	ENSG00000226519.3	0.22534769	217.15	0.231372059	0.0030192	0.283034865	0.196800977	LINC00390	NA	lncRNA
ENST00000664094.1	ENSG00000235026.7	0.152811976	217.05	0.13742323	0.003034186	0.283536539	0.196816525	DPP10-AS1	DPP10 antisense RNA 1	lncRNA
ENST00000600235.5	ENSG00000160111.15	0.408208559	217.05	0.205089854	0.003034186	0.283536539	0.196816525	CPAMD8	C3 and PZP like alpha-2-macroglobulin domain containing 8	retained_intron
ENST00000666424.1	ENSG00000287603.1	0.503561326	217.1	0.301279955	0.003027255	0.283304726	0.196816525	AC008403.3	NA	lncRNA
ENST00000459871.1	ENSG00000125851.10	0.384330573	217.1	0.281972963	0.003027255	0.283304726	0.196816525	PCSK2	proprotein convertase subtilisin/kexin type 2	processed_transcript
ENST00000232978.13	ENSG00000114857.19	0.470492258	217	0.250924216	0.003042053	0.283799238	0.196848485	NKTR	natural killer cell triggering receptor	protein_coding
ENST00000369208.8	ENSG00000112246.10	0.333145202	217	0.311101974	0.003042053	0.283799238	0.196848485	SIM1	SIM bHLH transcription factor 1	protein_coding
ENST00000361758.8	ENSG00000112531.17	0.309164368	216.9	0.145206588	0.003059286	0.284373047	0.197246377	QKI	QKI, KH domain containing RNA binding	nonsense_mediated_decay
ENST00000308360.8	ENSG00000087111.21	0.336497014	216.9	0.172795213	0.003059286	0.284373047	0.197246377	PIGS	phosphatidylinositol glycan anchor biosynthesis class S	protein_coding
ENST00000638183.1	ENSG00000197563.11	2.019623051	216.9	0.999234202	0.003059286	0.284373047	0.197246377	PIGN	phosphatidylinositol glycan anchor biosynthesis class N	protein_coding
ENST00000537183.1	ENSG00000111203.13	0.22544667	216.85	0.321885695	0.003066966	0.28462805	0.197503016	ITFG2	integrin alpha FG-GAP repeat containing 2	retained_intron
ENST00000425608.5	ENSG00000004534.15	0.406420919	216.7	0.160948809	0.003087197	0.285297659	0.197613909	RBM6	RNA binding motif protein 6	nonsense_mediated_decay
ENST00000683033.1	ENSG00000150471.17	0.31779334	216.75	0.263757969	0.003081015	0.285093379	0.197613909	ADGRL3	adhesion G protein-coupled receptor L3	protein_coding
ENST00000656138.1	ENSG00000189238.6	0.315732175	216.7	0.176528752	0.003087197	0.285297659	0.197613909	LINC00943	long intergenic non-protein coding RNA 943	lncRNA
ENST00000254051.11	ENSG00000131746.13	0.4734925	216.7	0.188883979	0.003087197	0.285297659	0.197613909	TNS4	tensin 4	protein_coding
ENST00000458463.1	ENSG00000203527.2	0.391649082	216.75	0.265877083	0.003081015	0.285093379	0.197613909	SCUBE1-AS1	SCUBE1 antisense RNA 1	lncRNA
ENST00000656437.1	ENSG00000142599.19	0.860836071	216.65	0.291774149	0.00309469	0.285544892	0.197619617	RERE	arginine-glutamic acid dipeptide repeats	protein_coding
ENST00000371847.8	ENSG00000132122.12	0.327765426	216.65	0.150707655	0.00309469	0.285544892	0.197619617	SPATA6	spermatogenesis associated 6	protein_coding
ENST00000301149.8	ENSG00000167588.13	0.218466356	216.6	0.211199005	0.003101995	0.285785544	0.197849462	GPD1	glycerol-3-phosphate dehydrogenase 1	protein_coding
ENST00000658714.1	ENSG00000250801.2	0.158572939	216.5	0.18445036	0.003117168	0.286284104	0.198107143	THOC3-AS1	NA	lncRNA
ENST00000407015.1	ENSG00000217120.1	0.721377116	216.55	0.639048809	0.003109862	0.286044268	0.198107143	Z98755.1	NA	processed_pseudogene
ENST00000475687.5	ENSG00000146828.18	0.621051733	216.5	0.289935789	0.003117168	0.286284104	0.198107143	SLC12A9	solute carrier family 12 member 9	retained_intron
ENST00000394409.7	ENSG00000156475.19	0.361105091	216.4	0.233737805	0.003131591	0.286756478	0.19831554	PPP2R2B	protein phosphatase 2 regulatory subunit Bbeta	protein_coding
ENST00000685016.1	ENSG00000289580.1	0.615791205	216.45	0.589771845	0.003125222	0.286548085	0.19831554	NA	NA	lncRNA
ENST00000669031.1	ENSG00000189238.6	0.502753957	216.4	0.278210855	0.003131591	0.286756478	0.19831554	LINC00943	long intergenic non-protein coding RNA 943	lncRNA
ENST00000604157.1	ENSG00000268471.6	0.249531878	216.3	0.223838252	0.003149574	0.287343287	0.198512397	MIR4453HG	MIR4453 host gene	lncRNA
ENST00000416691.5	ENSG00000133103.17	0.441632671	216.35	0.401025118	0.00314077	0.287056289	0.198512397	COG6	component of oligomeric golgi complex 6	protein_coding
ENST00000524087.5	ENSG00000254206.5	0.460815463	216.3	0.289422134	0.003149574	0.287343287	0.198512397	NPIPB11	nuclear pore complex interacting protein family member B11	protein_coding
ENST00000664962.1	ENSG00000179935.10	0.410758369	216.3	0.343738574	0.003149574	0.287343287	0.198512397	LINC00652	long intergenic non-protein coding RNA 652	lncRNA
ENST00000606374.1	ENSG00000272312.1	0.131117868	216.25	0.153588146	0.003157441	0.287599278	0.198694118	AL133255.1	NA	lncRNA
ENST00000641258.1	ENSG00000279486.6	0.340299895	216.2	0.202258092	0.003163623	0.2878001	0.198694118	OR2AG1	olfactory receptor family 2 subfamily AG member 1	protein_coding
ENST00000667130.1	ENSG00000285680.2	0.474128072	216.2	0.370621498	0.003163623	0.2878001	0.198694118	AL355481.1	NA	lncRNA
ENST00000498508.6	ENSG00000117707.16	0.264589347	216	0.113467025	0.003193219	0.288757801	0.199380117	PROX1	prospero homeobox 1	protein_coding
ENST00000309285.4	ENSG00000173578.9	0.30138674	216.05	0.191458988	0.003185726	0.288515939	0.199380117	XCR1	X-C motif chemokine receptor 1	protein_coding
ENST00000426191.2	ENSG00000021300.14	0.199455224	216	0.13219617	0.003193219	0.288757801	0.199380117	PLEKHB1	pleckstrin homology domain containing B1	retained_intron
ENST00000547233.1	ENSG00000177426.22	0.095878515	216.05	0.136269125	0.003185726	0.288515939	0.199380117	TGIF1	TGFB induced factor homeobox 1	retained_intron
ENST00000483549.5	ENSG00000130638.17	0.277990826	216	0.134014363	0.003193219	0.288757801	0.199380117	ATXN10	ataxin 10	retained_intron
ENST00000671446.1	ENSG00000271270.8	0.269683942	215.85	0.138079193	0.003217196	0.289529073	0.200372526	TMCC1-AS1	TMCC1 divergent transcript	lncRNA
ENST00000483587.1	ENSG00000204959.4	0.703061837	215.8	0.355920415	0.003224127	0.289751259	0.200372526	ARHGEF34P	NA	unprocessed_pseudogene
ENST00000319374.4	ENSG00000177108.5	0.402919933	215.8	0.281544705	0.003224127	0.289751259	0.200372526	ZDHHC22	zinc finger DHHC-type palmitoyltransferase 22	protein_coding
ENST00000689663.1	ENSG00000261804.3	0.683304582	215.8	0.504553331	0.003224127	0.289751259	0.200372526	NA	NA	lncRNA
ENST00000324000.4	ENSG00000177511.6	0.360848066	215.75	0.25990566	0.003231245	0.289979098	0.200581395	ST8SIA3	ST8 alpha-N-acetyl-neuraminide alpha-2,8-sialyltransferase 3	protein_coding
ENST00000513761.6	ENSG00000109572.15	0.439910585	215.7	0.258766651	0.00323855	0.290212561	0.200801394	CLCN3	chloride voltage-gated channel 3	protein_coding
ENST00000667496.1	ENSG00000229236.3	1.509242861	215.65	0.719693902	0.003245106	0.290421759	0.200974478	TTTY10	testis-specific transcript, Y-linked 10	lncRNA
ENST00000622941.1	ENSG00000260062.3	0.430242255	215.6	0.358989847	0.00325185	0.290636621	0.201158749	GOLGA2P11	NA	TEC
ENST00000666432.2	ENSG00000231999.8	0.521249899	215.55	0.267795852	0.00325953	0.290880938	0.201344828	LRRC8C-DT	LRRC8C divergent transcript	lncRNA
ENST00000606229.1	ENSG00000272054.1	0.64834936	215.4	0.37145025	0.003281259	0.291569951	0.201344828	AC007390.1	NA	lncRNA
ENST00000671298.1	ENSG00000229852.4	0.758827624	215.45	0.397528699	0.003274703	0.291362404	0.201344828	AC019205.1	NA	lncRNA
ENST00000668409.1	ENSG00000287277.1	0.168764934	215.4	0.136495744	0.003281259	0.291569951	0.201344828	AL392086.3	NA	lncRNA
ENST00000666205.1	ENSG00000280809.5	0.991426765	215.4	0.921792126	0.003281259	0.291569951	0.201344828	LINC00836	long intergenic non-protein coding RNA 836	lncRNA
ENST00000520965.5	ENSG00000185869.15	0.399305489	215.45	0.225011552	0.003274703	0.291362404	0.201344828	ZNF829	zinc finger protein 829	protein_coding
ENST00000461134.1	ENSG00000124120.11	0.601241082	215.5	0.227870656	0.003267772	0.291142674	0.201344828	TTPAL	alpha tocopherol transfer protein like	retained_intron
ENST00000637305.1	ENSG00000164588.8	0.170419524	215.35	0.174953246	0.003289126	0.291818615	0.201595867	HCN1	hyperpolarization activated cyclic nucleotide gated potassium channel 1	processed_transcript
ENST00000639401.1	ENSG00000283765.1	0.222181766	215.3	0.183661173	0.00329793	0.292096375	0.201672394	AC131160.1	NA	protein_coding
ENST00000661958.1	ENSG00000287385.1	0.4137277	215.3	0.276233731	0.00329793	0.292096375	0.201672394	AL121820.3	uncharacterized LOC107984016	lncRNA
ENST00000406785.6	ENSG00000183023.18	0.520408549	215.15	0.261199031	0.003319472	0.292773757	0.202757437	SLC8A1	solute carrier family 8 member A1	protein_coding
ENST00000371891.8	ENSG00000162365.13	0.404269176	215.1	0.382783237	0.003327901	0.293037956	0.20304	CYP4A22	cytochrome P450 family 4 subfamily A member 22	protein_coding
ENST00000597346.1	ENSG00000269821.1	2.725221869	214.95	0.931797843	0.003349817	0.293722614	0.20391106	KCNQ1OT1	KCNQ1 opposite strand/antisense transcript 1	lncRNA
ENST00000687238.1	ENSG00000259162.2	0.72538981	214.95	0.516286355	0.003349817	0.293722614	0.20391106	NA	NA	processed_transcript
ENST00000612122.1	ENSG00000274860.1	0.740865433	214.9	0.272351696	0.003358247	0.29398508	0.204191344	Metazoa_SRP	NA	misc_RNA
ENST00000657349.1	ENSG00000286741.1	0.572661256	214.75	0.385518949	0.003380725	0.294682654	0.205090909	AC008766.1	NA	lncRNA
ENST00000615335.4	ENSG00000053254.16	0.337341156	214.75	0.204680687	0.003380725	0.294682654	0.205090909	FOXN3	forkhead box N3	protein_coding
ENST00000673589.2	ENSG00000151067.23	0.311051032	214.65	0.306974035	0.003394212	0.295099577	0.205675369	CACNA1C	calcium voltage-gated channel subunit alpha1 C	retained_intron
ENST00000344720.9	ENSG00000154027.19	0.207350427	214.2	0.200820604	0.003464269	0.297245945	0.205717464	AK5	adenylate kinase 5	protein_coding
ENST00000405535.3	ENSG00000163472.19	0.326537204	214.2	0.21483016	0.003464269	0.297245945	0.205717464	TMEM79	transmembrane protein 79	protein_coding
ENST00000453900.2	ENSG00000235092.7	0.248909852	214.2	0.251474545	0.003464269	0.297245945	0.205717464	ID2-AS1	NA	lncRNA
ENST00000450471.6	ENSG00000138395.17	0.179019518	214.4	0.125600566	0.003433736	0.296314454	0.205717464	CDK15	cyclin dependent kinase 15	protein_coding
ENST00000504638.1	ENSG00000168421.13	0.575330118	214.3	1.124150797	0.003449845	0.296806672	0.205717464	RHOH	ras homolog family member H	processed_transcript
ENST00000560530.5	ENSG00000104177.19	0.119179588	214.25	0.154563352	0.003458649	0.29707496	0.205717464	MYEF2	myelin expression factor 2	retained_intron
ENST00000542817.1	ENSG00000169246.16	0.655335534	214.45	0.503366526	0.00342718	0.296113646	0.205717464	NPIPB3	nuclear pore complex interacting protein family member B3	protein_coding
ENST00000656934.1	ENSG00000260927.2	0.217501301	214.5	0.246283256	0.003418001	0.29583204	0.205717464	AC009107.2	uncharacterized LOC101927556	lncRNA
ENST00000658875.1	ENSG00000260701.2	0.169257015	214.2	0.142401973	0.003464269	0.297245945	0.205717464	AC025284.1	NA	lncRNA
ENST00000583997.1	ENSG00000266691.1	0.18481065	214.45	0.096742838	0.00342718	0.296113646	0.205717464	AC138761.2	FERM domain containing kindlin 3 pseudogene	processed_pseudogene
ENST00000419930.2	ENSG00000136449.15	0.295493644	214.35	0.149086831	0.003441791	0.296560775	0.205717464	MYCBPAP	MYCBP associated protein	protein_coding
ENST00000337231.5	ENSG00000109089.7	0.412822666	214.25	0.112028262	0.003458649	0.29707496	0.205717464	CDR2L	cerebellar degeneration related protein 2 like	protein_coding
ENST00000578618.5	ENSG00000082397.18	0.251912746	214.55	0.172561443	0.003410883	0.295613271	0.205717464	EPB41L3	erythrocyte membrane protein band 4.1 like 3	retained_intron
ENST00000623071.1	ENSG00000279352.1	0.894458607	214.5	0.645366032	0.003418001	0.29583204	0.205717464	AC006557.6	NA	TEC
ENST00000601106.2	ENSG00000269019.2	0.193559545	214.6	0.23506551	0.003401892	0.295336451	0.205717464	HOMER3-AS1	NA	lncRNA
ENST00000667196.1	ENSG00000267575.8	0.8580675	214.35	0.438529889	0.003441791	0.296560775	0.205717464	AC006504.5	uncharacterized LOC101927151	lncRNA
ENST00000587570.1	ENSG00000181666.19	0.232600018	214.25	0.361349186	0.003458649	0.29707496	0.205717464	ZNF875	zinc finger protein 875	processed_transcript
ENST00000308031.10	ENSG00000196263.8	0.722447951	214.35	0.552113469	0.003441791	0.296560775	0.205717464	ZNF471	zinc finger protein 471	protein_coding
ENST00000379671.7	ENSG00000134986.14	0.159333714	214.15	0.181062163	0.003473822	0.297536149	0.206055556	NREP	neuronal regeneration related protein	protein_coding
ENST00000689405.1	ENSG00000289091.1	0.594482049	214.1	0.465308879	0.003481315	0.297763347	0.20627081	NA	NA	lncRNA
ENST00000505870.5	ENSG00000250903.10	0.410251156	214.05	0.248164911	0.003487309	0.297944845	0.206396896	GMDS-DT	NA	lncRNA
ENST00000658653.2	ENSG00000286931.2	1.942478882	214	0.814602951	0.003494615	0.298165734	0.206600221	NA	NA	lncRNA
ENST00000528930.6	ENSG00000157216.16	0.29753749	213.85	0.217626934	0.00352009	0.29893334	0.206732673	SSBP3	single stranded DNA binding protein 3	retained_intron
ENST00000652200.1	ENSG00000286045.1	0.903676704	213.85	0.574648056	0.00352009	0.29893334	0.206732673	AC005034.6	NA	lncRNA
ENST00000645621.1	ENSG00000133657.17	0.491856781	213.9	0.419961941	0.00351241	0.298702366	0.206732673	ATP13A3	ATPase 13A3	retained_intron
ENST00000399598.7	ENSG00000215114.10	0.441950305	213.85	0.191905579	0.00352009	0.29893334	0.206732673	UBXN2B	UBX domain protein 2B	protein_coding
ENST00000678860.1	ENSG00000147601.15	0.359447197	213.9	0.210575428	0.00351241	0.298702366	0.206732673	TERF1	telomeric repeat binding factor 1	protein_coding
ENST00000569998.1	ENSG00000260975.1	1.100324823	213.85	0.795267065	0.00352009	0.29893334	0.206732673	AC007333.2	NA	lncRNA
ENST00000669098.1	ENSG00000255571.9	0.254214713	213.8	0.195157676	0.003528519	0.299186418	0.207	MIR9-3HG	MIR9-3 host gene	lncRNA
ENST00000518961.1	ENSG00000147601.15	0.457247956	213.75	0.343412689	0.003532828	0.299315595	0.207025247	TERF1	telomeric repeat binding factor 1	retained_intron
ENST00000686895.1	ENSG00000289062.1	0.184140544	213.6	0.197108206	0.003556804	0.300032352	0.207292576	NA	NA	lncRNA
ENST00000661331.1	ENSG00000153363.14	0.615310253	213.7	0.3663778	0.003542943	0.299618418	0.207292576	LINC00467	long intergenic non-protein coding RNA 467	lncRNA
ENST00000605830.6	ENSG00000271270.8	0.387371724	213.6	0.229703728	0.003556804	0.300032352	0.207292576	TMCC1-AS1	TMCC1 divergent transcript	lncRNA
ENST00000223145.10	ENSG00000106415.13	0.300835919	213.6	0.164280681	0.003556804	0.300032352	0.207292576	GLCCI1	glucocorticoid induced 1	protein_coding
ENST00000695092.1	ENSG00000005810.20	1.158888339	213.65	0.391374146	0.003548937	0.299797565	0.207292576	MYCBP2	MYC binding protein 2	retained_intron
ENST00000656594.1	ENSG00000261879.8	0.439218934	213.55	0.409599403	0.003564672	0.30026675	0.207524537	AC087500.1	ZNF594 divergent transcript	lncRNA
ENST00000442925.5	ENSG00000144648.16	0.314701281	213.5	0.30491614	0.003575724	0.300595371	0.207714908	ACKR2	atypical chemokine receptor 2	protein_coding
ENST00000671128.1	ENSG00000255234.6	1.512406314	213.5	0.89706755	0.003575724	0.300595371	0.207714908	AP000446.1	NA	lncRNA
ENST00000460376.5	ENSG00000008311.16	0.799380006	213.4	0.616616118	0.003590709	0.301039743	0.207906725	AASS	aminoadipate-semialdehyde synthase	retained_intron
ENST00000664961.1	ENSG00000287238.1	0.921400673	213.4	0.438568445	0.003590709	0.301039743	0.207906725	AP002954.2	NA	lncRNA
ENST00000570582.4	ENSG00000268480.4	0.464539039	213.4	0.342194238	0.003590709	0.301039743	0.207906725	NFILZ	NFIL3 like basic leucine zipper	protein_coding
ENST00000520538.2	ENSG00000253320.7	0.70556381	213.3	0.615942672	0.003606818	0.30151589	0.208613218	MAILR	NA	lncRNA
ENST00000259053.6	ENSG00000241399.7	0.207755816	213.2	0.12431846	0.00362349	0.302006964	0.209124324	CD302	CD302 molecule	protein_coding
ENST00000376811.5	ENSG00000106733.21	0.35948336	213.2	0.406647662	0.00362349	0.302006964	0.209124324	NMRK1	nicotinamide riboside kinase 1	protein_coding
ENST00000294507.4	ENSG00000162511.8	1.236980439	213.05	-0.086134881	0.00364934	0.30276504	0.209258861	LAPTM5	lysosomal protein transmembrane 5	protein_coding
ENST00000688666.1	ENSG00000288810.1	0.239594803	213.05	0.217383829	0.00364934	0.30276504	0.209258861	NA	NA	lncRNA
ENST00000513955.1	ENSG00000251487.1	0.288278954	213.1	0.171991748	0.003639412	0.302474376	0.209258861	AC106744.2	NA	lncRNA
ENST00000674126.1	ENSG00000123191.16	0.651352138	213.15	0.397147964	0.003631357	0.302238114	0.209258861	ATP7B	ATPase copper transporting beta	retained_intron
ENST00000663717.1	ENSG00000255571.9	0.230159468	213.1	0.146869383	0.003639412	0.302474376	0.209258861	MIR9-3HG	MIR9-3 host gene	lncRNA
ENST00000615891.2	ENSG00000125843.11	0.622814314	213.05	0.303570626	0.00364934	0.30276504	0.209258861	AP5S1	adaptor related protein complex 5 subunit sigma 1	protein_coding
ENST00000371532.5	ENSG00000203995.10	0.466298381	213	0.218852196	0.003657956	0.303016829	0.209527897	ZYG11A	zyg-11 family member A, cell cycle regulator	protein_coding
ENST00000679156.1	ENSG00000168280.18	0.236335301	212.95	0.192057889	0.003667135	0.303284546	0.209603854	KIF5C	kinesin family member 5C	retained_intron
ENST00000440692.6	ENSG00000138326.21	0.445621161	212.95	0.306773995	0.003667135	0.303284546	0.209603854	RPS24	ribosomal protein S24	protein_coding
ENST00000412203.2	ENSG00000225764.3	0.854829298	212.9	0.733775515	0.003676501	0.303557203	0.209914439	P3H2-AS1	P3H2 antisense RNA 1	lncRNA
ENST00000518672.5	ENSG00000172728.16	0.114622871	212.85	0.124756529	0.003683432	0.30375863	0.21008547	FUT10	fucosyltransferase 10	protein_coding
ENST00000507209.5	ENSG00000145476.16	0.729983611	212.8	0.301059745	0.003692985	0.304035803	0.21040555	CYP4V2	cytochrome P450 family 4 subfamily V member 2	retained_intron
ENST00000473891.1	ENSG00000117643.15	0.280641085	212.6	0.22258586	0.003728763	0.305069026	0.210422833	MAN1C1	mannosidase alpha class 1C member 1	processed_transcript
ENST00000360215.3	ENSG00000197753.11	0.240924744	212.6	0.265775304	0.003728763	0.305069026	0.210422833	LHFPL5	LHFPL tetraspan subfamily member 5	protein_coding
ENST00000524425.1	ENSG00000254687.1	1.395918357	-212.7	-2.264212576	0.003712279	0.304593927	0.210422833	AC009646.2	NA	lncRNA
ENST00000671566.1	ENSG00000231527.7	0.903115299	212.6	0.593160189	0.003728763	0.305069026	0.210422833	FAM27C	family with sequence similarity 27 member C	lncRNA
ENST00000375245.8	ENSG00000165322.18	0.308483492	212.6	0.212726643	0.003728763	0.305069026	0.210422833	ARHGAP12	Rho GTPase activating protein 12	protein_coding
ENST00000669071.1	ENSG00000228484.3	0.249347261	212.65	0.234098017	0.003719771	0.30481008	0.210422833	AL137025.1	uncharacterized LOC101927692	lncRNA
ENST00000683018.1	ENSG00000065361.17	0.486703676	-212.7	-0.314244387	0.003712279	0.304593927	0.210422833	ERBB3	erb-b2 receptor tyrosine kinase 3	protein_coding
ENST00000611739.4	ENSG00000183495.14	0.32566667	212.7	0.232092599	0.003712279	0.304593927	0.210422833	EP400	E1A binding protein p400	retained_intron
ENST00000639372.1	ENSG00000197563.11	0.351157105	212.7	0.306458232	0.003712279	0.304593927	0.210422833	PIGN	phosphatidylinositol glycan anchor biosynthesis class N	protein_coding
ENST00000497341.5	ENSG00000115194.11	0.360518846	212.55	0.286580284	0.003737941	0.305332878	0.210718057	SLC30A3	solute carrier family 30 member 3	retained_intron
ENST00000622079.1	ENSG00000277147.7	0.144936542	212.5	0.140826115	0.003745996	0.305564016	0.210727081	LINC00869	long intergenic non-protein coding RNA 869	processed_transcript
ENST00000569815.1	ENSG00000261649.7	0.316286982	212.5	0.210948843	0.003745996	0.305564016	0.210727081	GOLGA6L7	golgin A6 family like 7	retained_intron
ENST00000672018.1	ENSG00000033030.15	0.365084239	212.45	0.146042955	0.003753863	0.305789412	0.210947368	ZCCHC8	zinc finger CCHC-type containing 8	protein_coding
ENST00000665198.1	ENSG00000288105.1	0.298443191	212.4	0.168697914	0.003764353	0.306089382	0.211092437	AC117461.1	NA	lncRNA
ENST00000661061.1	ENSG00000232977.7	0.194698726	212.4	0.177998672	0.003764353	0.306089382	0.211092437	LINC00327	long intergenic non-protein coding RNA 327	lncRNA
ENST00000608069.1	ENSG00000273064.1	0.178114235	212.15	0.212625195	0.00380931	0.307367784	0.211173416	AC017083.1	NA	lncRNA
ENST00000668359.1	ENSG00000286720.1	0.213476888	212.25	0.220109924	0.003791702	0.306868457	0.211173416	AC097375.5	NA	lncRNA
ENST00000502752.1	ENSG00000151422.14	0.455010445	212.35	0.345836897	0.00377503	0.306394054	0.211173416	FER	FER tyrosine kinase	processed_transcript
ENST00000606125.1	ENSG00000272316.1	0.530527657	212.2	0.343474883	0.003800693	0.307123654	0.211173416	AL021368.2	NA	lncRNA
ENST00000333891.14	ENSG00000186472.20	0.554688496	212.15	0.314596879	0.00380931	0.307367784	0.211173416	PCLO	piccolo presynaptic cytomatrix protein	protein_coding
ENST00000536621.6	ENSG00000205277.10	0.971762471	212.2	1.005400111	0.003800693	0.307123654	0.211173416	MUC12	mucin 12, cell surface associated	protein_coding
ENST00000669089.1	ENSG00000280809.5	0.667712684	212.15	0.44967292	0.00380931	0.307367784	0.211173416	LINC00836	long intergenic non-protein coding RNA 836	lncRNA
ENST00000303694.6	ENSG00000171310.11	0.411538031	212.2	0.145576325	0.003800693	0.307123654	0.211173416	CHST11	carbohydrate sulfotransferase 11	protein_coding
ENST00000563229.5	ENSG00000067221.14	0.275786216	212.25	0.247367203	0.003791702	0.306868457	0.211173416	STOML1	stomatin like 1	retained_intron
ENST00000452938.5	ENSG00000088766.12	0.282527531	212.35	0.1263655	0.00377503	0.306394054	0.211173416	CRLS1	cardiolipin synthase 1	protein_coding
ENST00000674271.1	ENSG00000288597.1	1.5844132	212.15	0.785574587	0.00380931	0.307367784	0.211173416	AC234782.2	RAB9B, member RAS oncogene family	lncRNA
ENST00000471215.1	ENSG00000071462.12	0.438091441	212.1	0.24753444	0.003818676	0.307632665	0.211473029	BUD23	BUD23 rRNA methyltransferase and ribosome maturation factor	retained_intron
ENST00000527849.5	ENSG00000131781.13	0.147109294	211.6	0.179955434	0.003911211	0.310223269	0.213061224	FMO5	flavin containing dimethylaniline monoxygenase 5	nonsense_mediated_decay
ENST00000487581.1	ENSG00000143867.7	0.365889257	211.6	0.244136895	0.003911211	0.310223269	0.213061224	OSR1	odd-skipped related transcription factor 1	retained_intron
ENST00000260641.10	ENSG00000138071.15	1.128439378	211.6	0.064404524	0.003911211	0.310223269	0.213061224	ACTR2	actin related protein 2	protein_coding
ENST00000447378.2	ENSG00000236701.3	0.149343399	211.85	0.286296271	0.003866629	0.308981108	0.213061224	AL512594.1	ArfGAP with GTPase domain, ankyrin repeat and PH domain 1 pseudogene	processed_pseudogene
ENST00000613703.4	ENSG00000264230.9	0.199937888	211.65	0.132615275	0.00390222	0.309973629	0.213061224	ANXA8L1	annexin A8 like 1	protein_coding
ENST00000653403.1	ENSG00000288013.1	0.290323496	211.65	0.232868269	0.00390222	0.309973629	0.213061224	AP003486.2	uncharacterized LOC105369576	lncRNA
ENST00000550448.5	ENSG00000181929.13	0.206928995	211.8	0.187586812	0.003873935	0.309185407	0.213061224	PRKAG1	protein kinase AMP-activated non-catalytic subunit gamma 1	retained_intron
ENST00000550703.6	ENSG00000204852.17	0.358839256	211.8	0.231450316	0.003873935	0.309185407	0.213061224	TCTN1	tectonic family member 1	protein_coding
ENST00000649052.1	ENSG00000285633.1	0.540891748	211.7	0.344951192	0.003892854	0.309713117	0.213061224	AL132633.1	NA	lncRNA
ENST00000394072.7	ENSG00000131746.13	0.336143454	211.6	0.262715635	0.003911211	0.310223269	0.213061224	TNS4	tensin 4	retained_intron
ENST00000264071.7	ENSG00000104833.12	0.391450373	211.65	0.297287304	0.00390222	0.309973629	0.213061224	TUBB4A	tubulin beta 4A class IVa	protein_coding
ENST00000326742.12	ENSG00000171903.17	0.265776138	211.65	0.093164794	0.00390222	0.309973629	0.213061224	CYP4F11	cytochrome P450 family 4 subfamily F member 11	protein_coding
ENST00000590409.5	ENSG00000179873.14	0.173736573	211.65	0.159467691	0.00390222	0.309973629	0.213061224	NLRP11	NLR family pyrin domain containing 11	nonsense_mediated_decay
ENST00000333201.13	ENSG00000198440.9	0.31913469	211.75	0.241067053	0.003882926	0.309436446	0.213061224	ZNF583	zinc finger protein 583	protein_coding
ENST00000426585.5	ENSG00000100181.22	0.672234674	211.6	0.368158423	0.003911211	0.310223269	0.213061224	TPTEP1	TPTE pseudogene 1	processed_transcript
ENST00000689634.1	ENSG00000102003.12	0.484834635	211.9	0.333324924	0.003857825	0.308734507	0.213061224	SYP	synaptophysin	retained_intron
ENST00000658200.1	ENSG00000227210.2	0.16613019	211.5	0.179421224	0.003931629	0.310788523	0.213086294	AC079145.1	WDR35 divergent transcript	lncRNA
ENST00000295461.10	ENSG00000163293.12	0.40743621	211.5	0.269861264	0.003931629	0.310788523	0.213086294	NIPAL1	NIPA like domain containing 1	protein_coding
ENST00000562220.2	ENSG00000250120.8	0.797899381	211.55	0.513032527	0.003920952	0.310493215	0.213086294	PCDHA10	protocadherin alpha 10	protein_coding
ENST00000684221.1	ENSG00000006071.16	0.399558507	211.5	0.33799971	0.003931629	0.310788523	0.213086294	ABCC8	ATP binding cassette subfamily C member 8	retained_intron
ENST00000681864.1	ENSG00000158290.19	1.009878007	211.5	0.710834565	0.003931629	0.310788523	0.213086294	CUL4B	cullin 4B	retained_intron
ENST00000635776.1	ENSG00000144285.23	0.225992211	211.45	0.171097086	0.003939871	0.311016058	0.21331643	SCN1A	sodium voltage-gated channel alpha subunit 1	protein_coding
ENST00000220058.9	ENSG00000103707.10	0.978935648	211.4	0.549726197	0.003949611	0.31128449	0.213410931	MTFMT	mitochondrial methionyl-tRNA formyltransferase	protein_coding
ENST00000656628.1	ENSG00000223546.8	0.187571757	211.4	0.140418179	0.003949611	0.31128449	0.213410931	LINC00630	NA	lncRNA
ENST00000472078.1	ENSG00000171824.14	0.310990429	211.35	0.231978019	0.003962349	0.311634746	0.21345106	EXOSC10	exosome component 10	retained_intron
ENST00000323703.11	ENSG00000163795.14	0.262579502	211.35	0.195676866	0.003962349	0.311634746	0.21345106	ZNF513	zinc finger protein 513	protein_coding
ENST00000649100.1	ENSG00000182093.16	0.396989868	211.35	0.19941067	0.003962349	0.311634746	0.21345106	GET1	guided entry of tail-anchored proteins factor 1	nonsense_mediated_decay
ENST00000652850.1	ENSG00000237686.8	0.216606638	211.25	0.262815422	0.003980706	0.312138	0.21422379	AL109615.3	stem cell inhibitory RNA transcript	lncRNA
ENST00000435193.1	ENSG00000163600.13	0.1326857	211.2	0.15248417	0.003990821	0.312414537	0.214336016	ICOS	inducible T cell costimulator	protein_coding
ENST00000374762.4	ENSG00000165028.12	0.324632896	211.2	0.262831108	0.003990821	0.312414537	0.214336016	NIPSNAP3B	nipsnap homolog 3B	protein_coding
ENST00000587309.5	ENSG00000186185.14	0.660150602	211.15	0.384933957	0.003998501	0.312624139	0.214532663	KIF18B	kinesin family member 18B	protein_coding
ENST00000438290.2	ENSG00000227640.4	0.254813317	211.1	0.21415776	0.004009179	0.312915018	0.214889558	SOX21-AS1	SOX21 antisense divergent transcript 1	lncRNA
ENST00000251091.9	ENSG00000020577.14	0.279556266	211.05	0.200697905	0.00401817	0.313159505	0.21493988	SAMD4A	sterile alpha motif domain containing 4A	protein_coding
ENST00000424846.3	ENSG00000241015.2	0.596796461	211.05	0.424192307	0.00401817	0.313159505	0.21493988	TPM3P9	tropomyosin 3 pseudogene 9	processed_transcript
ENST00000652666.2	ENSG00000172071.15	0.172214799	210.95	0.136052644	0.004035591	0.313631993	0.21500998	EIF2AK3	eukaryotic translation initiation factor 2 alpha kinase 3	retained_intron
ENST00000517408.1	ENSG00000253925.1	0.203539955	210.95	0.213572036	0.004035591	0.313631993	0.21500998	AC011369.1	NA	lncRNA
ENST00000242208.5	ENSG00000122641.11	0.478910316	210.95	0.219026916	0.004035591	0.313631993	0.21500998	INHBA	inhibin subunit beta A	protein_coding
ENST00000573286.2	ENSG00000120071.15	0.362700595	210.95	0.198549423	0.004035591	0.313631993	0.21500998	KANSL1	KAT8 regulatory NSL complex subunit 1	retained_intron
ENST00000465496.1	ENSG00000196083.10	0.429851122	210.9	0.355645483	0.004045144	0.313890428	0.215304088	IL1RAP	interleukin 1 receptor accessory protein	processed_transcript
ENST00000567533.1	ENSG00000261795.1	0.398008632	210.8	0.211539742	0.00406425	0.31440588	0.215461768	AC093627.7	NA	lncRNA
ENST00000693507.1	ENSG00000250303.5	0.285311646	210.85	0.215720665	0.004052824	0.314097846	0.215461768	LINC02762	long intergenic non-protein coding RNA 2762	lncRNA
ENST00000553416.5	ENSG00000258710.8	0.344597992	210.8	0.315509492	0.00406425	0.31440588	0.215461768	LINC01193	long intergenic non-protein coding RNA 1193	lncRNA
ENST00000302326.5	ENSG00000169184.6	0.545971248	210.8	0.437817575	0.00406425	0.31440588	0.215461768	MN1	MN1 proto-oncogene, transcriptional regulator	protein_coding
ENST00000591111.5	ENSG00000155657.29	0.528984112	210.7	0.289327868	0.004084481	0.314949604	0.215483235	TTN	titin	protein_coding
ENST00000339732.10	ENSG00000131386.20	0.589702955	210.65	0.260182471	0.00409291	0.315175538	0.215483235	GALNT15	polypeptide N-acetylgalactosaminyltransferase 15	protein_coding
ENST00000264343.4	ENSG00000138639.18	0.243711976	210.7	0.157842366	0.004084481	0.314949604	0.215483235	ARHGAP24	Rho GTPase activating protein 24	protein_coding
ENST00000641576.1	ENSG00000187857.5	0.478022131	210.75	0.386427671	0.004075489	0.314708208	0.215483235	OR6C75	olfactory receptor family 6 subfamily C member 75	protein_coding
ENST00000439231.6	ENSG00000176915.15	0.287748094	210.65	0.212453371	0.00409291	0.315175538	0.215483235	ANKLE2	ankyrin repeat and LEM domain containing 2	retained_intron
ENST00000375915.4	ENSG00000204442.4	0.50172554	210.65	0.355605775	0.00409291	0.315175538	0.215483235	FAM155A	NALCN channel auxiliary factor 1	protein_coding
ENST00000377697.2	ENSG00000204869.9	1.929096678	210.65	0.685664588	0.00409291	0.315175538	0.215483235	IGFL4	IGF like family member 4	protein_coding
ENST00000605886.1	ENSG00000272405.1	0.395258211	210.55	0.246666444	0.004113328	0.315721301	0.215707269	AL365181.3	NA	lncRNA
ENST00000396144.8	ENSG00000165322.18	0.310821362	210.55	0.192096439	0.004113328	0.315721301	0.215707269	ARHGAP12	Rho GTPase activating protein 12	protein_coding
ENST00000660956.1	ENSG00000224078.15	0.356576946	210.6	0.164019419	0.0041034	0.315456194	0.215707269	SNHG14	NA	lncRNA
ENST00000648945.2	ENSG00000178690.4	0.479021427	210.55	0.330767516	0.004113328	0.315721301	0.215707269	DYNAP	dynactin associated protein	protein_coding
ENST00000661156.1	ENSG00000206195.11	0.524947913	210.5	0.40278928	0.004124005	0.316005861	0.216054956	DUXAP8	double homeobox A pseudogene 8	lncRNA
ENST00000286186.11	ENSG00000003400.16	1.053711024	210.4	0.715134671	0.004143861	0.316533517	0.216246334	CASP10	caspase 10	protein_coding
ENST00000429741.5	ENSG00000214765.9	0.318945629	210.4	0.207086492	0.004143861	0.316533517	0.216246334	SEPTIN7P2	septin 7 pseudogene 2	processed_transcript
ENST00000619970.1	ENSG00000277422.1	1.29110579	210.4	0.85098204	0.004143861	0.316533517	0.216246334	REXO1L6P	REXO1 like 2, pseudogene	processed_transcript
ENST00000641633.2	ENSG00000176230.7	0.440162733	210.45	0.368583176	0.004133745	0.316264958	0.216246334	OR4K17	olfactory receptor family 4 subfamily K member 17	protein_coding
ENST00000421878.2	ENSG00000224525.2	0.550714968	210.35	0.443977881	0.004156224	0.316861062	0.216679688	AL591686.1	NA	lncRNA
ENST00000444569.5	ENSG00000147459.18	0.486688442	210.25	0.254729976	0.004175892	0.317380591	0.216741028	DOCK5	dedicator of cytokinesis 5	protein_coding
ENST00000652223.1	ENSG00000109846.9	0.138141566	210.2	0.11740451	0.00418582	0.317642103	0.216741028	CRYAB	crystallin alpha B	retained_intron
ENST00000533632.6	ENSG00000196655.12	0.255827939	210.2	0.183075476	0.00418582	0.317642103	0.216741028	TRAPPC4	trafficking protein particle complex subunit 4	protein_coding
ENST00000649808.1	ENSG00000285734.1	0.299086862	210.3	0.205834367	0.004164653	0.317083952	0.216741028	AC005414.1	NA	lncRNA
ENST00000595404.1	ENSG00000183668.18	0.484803938	210.2	0.422162543	0.00418582	0.317642103	0.216741028	PSG9	pregnancy specific beta-1-glycoprotein 9	retained_intron
ENST00000543737.2	ENSG00000100170.10	0.258796114	210.2	0.225166363	0.00418582	0.317642103	0.216741028	SLC5A1	solute carrier family 5 member 1	protein_coding
ENST00000686676.1	ENSG00000234129.9	1.379661296	210.2	0.885964757	0.00418582	0.317642103	0.216741028	HCCS-DT	HCCS divergent transcript	lncRNA
ENST00000641458.2	ENSG00000187627.17	0.332702566	210	0.238896919	0.004223096	0.318619694	0.216987488	RGPD1	RANBP2 like and GRIP domain containing 1	protein_coding
ENST00000641037.1	ENSG00000109339.24	0.284634667	210.1	0.140246241	0.004204365	0.31812929	0.216987488	MAPK10	mitogen-activated protein kinase 10	processed_transcript
ENST00000298966.7	ENSG00000166002.7	0.228726279	210.15	0.222826591	0.004194811	0.317878526	0.216987488	SMCO4	single-pass membrane protein with coiled-coil domains 4	protein_coding
ENST00000539009.1	ENSG00000256288.1	0.417431491	210.05	0.281490397	0.004215042	0.31840903	0.216987488	LINC02617	long intergenic non-protein coding RNA 2617	lncRNA
ENST00000547066.5	ENSG00000152556.17	0.695738225	210	0.330041152	0.004223096	0.318619694	0.216987488	PFKM	phosphofructokinase, muscle	nonsense_mediated_decay
ENST00000555067.2	ENSG00000100749.9	0.517989451	210.05	0.259237858	0.004215042	0.31840903	0.216987488	VRK1	VRK serine/threonine kinase 1	retained_intron
ENST00000434868.1	ENSG00000223704.2	0.816841876	210.05	0.479198922	0.004215042	0.31840903	0.216987488	LINC01422	NA	lncRNA
ENST00000681520.1	ENSG00000079482.14	1.321418121	210.05	0.554142011	0.004215042	0.31840903	0.216987488	OPHN1	oligophrenin 1	processed_transcript
ENST00000536896.2	ENSG00000228172.5	0.352806185	209.9	0.505668087	0.004243514	0.319152294	0.217200384	AL020996.1	NA	lncRNA
ENST00000423507.6	ENSG00000221866.10	0.31301777	209.9	0.232585214	0.004243514	0.319152294	0.217200384	PLXNA4	plexin A4	protein_coding
ENST00000615601.4	ENSG00000079102.16	0.328449232	209.95	0.425169512	0.004234148	0.318908232	0.217200384	RUNX1T1	RUNX1 partner transcriptional co-repressor 1	protein_coding
ENST00000632624.2	ENSG00000282508.2	0.322451924	209.9	0.134813222	0.004243514	0.319152294	0.217200384	LINC01002	NA	retained_intron
ENST00000680529.1	ENSG00000163382.13	0.308108026	209.8	0.139370698	0.004259623	0.319571094	0.217607656	NAXE	NAD(P)HX epimerase	retained_intron
ENST00000508179.2	ENSG00000250786.3	0.273997114	209.8	0.480949512	0.004259623	0.319571094	0.217607656	SNHG18	small nucleolar RNA host gene 18	lncRNA
ENST00000619322.4	ENSG00000196873.16	0.236314858	209.65	0.118131242	0.004291468	0.320395305	0.218815664	CBWD3	COBW domain containing 3	retained_intron
ENST00000393143.5	ENSG00000175785.13	0.183930248	209.65	0.168160025	0.004291468	0.320395305	0.218815664	PRIMA1	proline rich membrane anchor 1	protein_coding
ENST00000641506.1	ENSG00000228336.2	1.066284913	209.6	0.803633391	0.004303081	0.320694703	0.218989514	OR9H1P	NA	processed_transcript
ENST00000548855.5	ENSG00000123360.12	0.477619713	209.6	0.298506278	0.004303081	0.320694703	0.218989514	PDE1B	phosphodiesterase 1B	retained_intron
ENST00000676766.1	ENSG00000112541.19	0.724066705	209.55	0.423938804	0.00431226	0.320930874	0.21903901	PDE10A	phosphodiesterase 10A	protein_coding
ENST00000625121.1	ENSG00000279048.1	0.231437841	209.55	0.210854199	0.00431226	0.320930874	0.21903901	AC080080.1	NA	TEC
ENST00000525495.6	ENSG00000004897.12	0.747524992	209.5	0.709179377	0.004324436	0.321243552	0.219448669	CDC27	cell division cycle 27	retained_intron
ENST00000669950.1	ENSG00000249395.4	0.484548114	209.45	0.248947664	0.004334364	0.321497992	0.219706161	CASC9	cancer susceptibility 9	lncRNA
ENST00000546378.1	ENSG00000123388.4	0.187921102	209.4	0.142358357	0.004341856	0.321689718	0.219706161	HOXC11	homeobox C11	protein_coding
ENST00000571204.1	ENSG00000183747.12	0.306019133	209.4	0.266779072	0.004341856	0.321689718	0.219706161	ACSM2A	acyl-CoA synthetase medium chain family member 2A	processed_transcript
ENST00000619442.1	ENSG00000275450.1	0.825624536	209.35	0.650454737	0.004352346	0.321957696	0.219820246	PTGER4P2-CDK2AP2P2	PTGER4P2-CDK2AP2P2 readthrough, transcribed pseudogene	lncRNA
ENST00000689237.1	ENSG00000250770.4	0.257924685	209.35	0.425715608	0.004352346	0.321957696	0.219820246	NA	NA	processed_transcript
ENST00000391769.2	ENSG00000179820.16	0.341248264	209.3	0.240282092	0.004361525	0.322191759	0.220075614	MYADM	myeloid associated differentiation marker	protein_coding
ENST00000456328.2	ENSG00000223972.5	0.269253284	208.8	0.278324954	0.004460054	0.324680134	0.220871985	DDX11L1	DEAD/H-box helicase 11 like 2 (pseudogene)	processed_transcript
ENST00000448759.1	ENSG00000233708.1	0.291824713	209.1	0.149358734	0.004402735	0.323237883	0.220871985	AL512353.2	NA	processed_pseudogene
ENST00000621033.1	ENSG00000272419.6	0.724963995	209	0.455260594	0.004421841	0.323720278	0.220871985	LINC01145	NA	retained_intron
ENST00000487283.5	ENSG00000115085.14	0.389323881	208.8	0.181576297	0.004460054	0.324680134	0.220871985	ZAP70	zeta chain of T cell receptor associated protein kinase 70	retained_intron
ENST00000582176.1	ENSG00000175792.12	0.345312491	208.9	0.23835279	0.004441135	0.324205729	0.220871985	RUVBL1	RuvB like AAA ATPase 1	retained_intron
ENST00000627566.1	ENSG00000280650.1	0.363377281	208.8	0.234539868	0.004460054	0.324680134	0.220871985	KCNIP4-IT1	KCNIP4 intronic transcript 1	lncRNA
ENST00000265512.12	ENSG00000198099.10	0.355620733	208.85	0.251805796	0.004450876	0.324450177	0.220871985	ADH4	alcohol dehydrogenase 4 (class II), pi polypeptide	protein_coding
ENST00000678434.1	ENSG00000164615.6	0.437471868	209.1	0.239355837	0.004402735	0.323237883	0.220871985	CAMLG	calcium modulating ligand	retained_intron
ENST00000368983.3	ENSG00000112333.12	0.22900117	208.9	0.260198403	0.004441135	0.324205729	0.220871985	NR2E1	nuclear receptor subfamily 2 group E member 1	protein_coding
ENST00000678518.1	ENSG00000147601.15	0.326085702	209.2	0.22101844	0.004381755	0.322706283	0.220871985	TERF1	telomeric repeat binding factor 1	protein_coding
ENST00000440289.6	ENSG00000149177.14	1.006067557	208.9	0.533653022	0.004441135	0.324205729	0.220871985	PTPRJ	protein tyrosine phosphatase receptor type J	protein_coding
ENST00000647967.1	ENSG00000255248.10	0.751444651	208.9	0.442885115	0.004441135	0.324205729	0.220871985	MIR100HG	mir-100-let-7a-2-mir-125b-1 cluster host gene	lncRNA
ENST00000343399.5	ENSG00000197706.5	2.116989809	208.85	0.929716619	0.004450876	0.324450177	0.220871985	OR6C74	olfactory receptor family 6 subfamily C member 74	protein_coding
ENST00000380615.8	ENSG00000102781.14	0.481820772	208.8	0.216780653	0.004460054	0.324680134	0.220871985	KATNAL1	katanin catalytic subunit A1 like 1	protein_coding
ENST00000529171.5	ENSG00000254718.6	0.208820972	209	0.263938388	0.004421841	0.323720278	0.220871985	AL157756.1	uncharacterized LOC101927702	lncRNA
ENST00000261980.3	ENSG00000119614.3	0.311463529	208.9	0.25972364	0.004441135	0.324205729	0.220871985	VSX2	visual system homeobox 2	protein_coding
ENST00000647734.1	ENSG00000234912.12	0.361688304	208.95	0.253226793	0.004432706	0.323993845	0.220871985	SNHG20	small nucleolar RNA host gene 20	lncRNA
ENST00000444046.5	ENSG00000235123.5	0.110711684	209.05	0.117047157	0.004411352	0.323455638	0.220871985	DSCAM-AS1	DSCAM antisense RNA 1	lncRNA
ENST00000484069.1	ENSG00000001497.18	0.238625775	208.8	0.340417371	0.004460054	0.324680134	0.220871985	LAS1L	LAS1 like ribosome biogenesis factor	nonsense_mediated_decay
ENST00000355640.3	ENSG00000101966.13	0.804959935	208.8	0.50378995	0.004460054	0.324680134	0.220871985	XIAP	X-linked inhibitor of apoptosis	protein_coding
ENST00000626131.1	ENSG00000280511.1	1.248581889	208.75	0.951446105	0.00447223	0.3249846	0.221269694	AL591030.1	NA	lncRNA
ENST00000282587.9	ENSG00000152683.14	0.318803184	208.7	0.191265413	0.004482907	0.325251052	0.221592593	SLC30A6	solute carrier family 30 member 6	protein_coding
ENST00000332567.6	ENSG00000206181.7	0.513737859	208.65	0.419330897	0.004493584	0.325517001	0.221914894	ELOA2	elongin A2	protein_coding
ENST00000661063.1	ENSG00000235092.7	0.260727017	208.55	0.226809657	0.004513253	0.326005594	0.222064516	ID2-AS1	NA	lncRNA
ENST00000532461.5	ENSG00000137710.17	0.279005989	208.55	0.259542993	0.004513253	0.326005594	0.222064516	RDX	radixin	retained_intron
ENST00000458162.6	ENSG00000111224.14	0.205722251	208.6	0.160945591	0.004504449	0.3257871	0.222064516	PARP11	poly(ADP-ribose) polymerase family member 11	nonsense_mediated_decay
ENST00000646502.1	ENSG00000100983.12	0.550832817	208.55	0.329281473	0.004513253	0.326005594	0.222064516	GSS	glutathione synthetase	processed_transcript
ENST00000662838.1	ENSG00000287383.1	0.785527331	208.2	0.454576177	0.004584996	0.327773546	0.224148352	AC110809.1	NA	lncRNA
ENST00000606930.1	ENSG00000271795.1	0.48525355	208.2	0.302538278	0.004584996	0.327773546	0.224148352	AC011337.1	NA	lncRNA
ENST00000612671.1	ENSG00000183718.6	0.421341049	208.2	0.249756989	0.004584996	0.327773546	0.224148352	TRIM52	tripartite motif containing 52	retained_intron
ENST00000492070.1	ENSG00000081087.15	0.290517537	208.2	0.448349185	0.004584996	0.327773546	0.224148352	OSTM1	osteoclastogenesis associated transmembrane protein 1	processed_transcript
ENST00000517635.2	ENSG00000253552.8	0.309495849	208.25	0.16541472	0.004575068	0.327530215	0.224148352	HOXA-AS2	NA	lncRNA
ENST00000479790.2	ENSG00000165487.14	0.307306749	208.2	0.304554677	0.004584996	0.327773546	0.224148352	MICU2	mitochondrial calcium uptake 2	processed_transcript
ENST00000667136.1	ENSG00000212719.14	0.302862535	208.25	0.160350649	0.004575068	0.327530215	0.224148352	LINC02693	long intergenic non-protein coding RNA 2693	lncRNA
ENST00000541541.5	ENSG00000151743.11	0.56591896	208.1	0.322676984	0.004604477	0.328249805	0.224689214	AMN1	antagonist of mitotic exit network 1 homolog	processed_transcript
ENST00000686756.1	ENSG00000258366.11	0.218998234	208.1	0.169203177	0.004604477	0.328249805	0.224689214	RTEL1	regulator of telomere elongation helicase 1	retained_intron
ENST00000641840.1	ENSG00000204657.4	0.180788029	208.05	0.161311927	0.004615716	0.328523838	0.225031963	OR2H2	olfactory receptor family 2 subfamily H member 2	protein_coding
ENST00000449606.7	ENSG00000103356.18	0.328083764	208	0.206004975	0.004626581	0.32878823	0.225355839	EARS2	glutamyl-tRNA synthetase 2, mitochondrial	protein_coding
ENST00000367996.6	ENSG00000158859.10	1.512621332	207.95	0.931726557	0.004638569	0.329079397	0.22573382	ADAMTS4	ADAM metallopeptidase with thrombospondin type 1 motif 4	protein_coding
ENST00000564771.1	ENSG00000260948.1	1.111692473	207.6	0.788488602	0.004718554	0.331006749	0.226001781	AL390195.2	NA	lncRNA
ENST00000666932.1	ENSG00000286353.1	0.194978867	207.5	0.218484755	0.004738784	0.331490072	0.226001781	AC115282.1	NA	lncRNA
ENST00000641650.1	ENSG00000284624.1	1.561779442	207.45	0.702444097	0.004747963	0.331708811	0.226001781	AC092902.4	NA	lncRNA
ENST00000338206.6	ENSG00000196620.10	0.391949501	207.6	0.227287165	0.004718554	0.331006749	0.226001781	UGT2B15	UDP glucuronosyltransferase family 2 member B15	protein_coding
ENST00000273986.10	ENSG00000145354.12	0.451137494	207.5	0.231769421	0.004738784	0.331490072	0.226001781	CISD2	CDGSH iron sulfur domain 2	protein_coding
ENST00000679378.1	ENSG00000083312.19	0.333271085	207.85	0.130005685	0.004662733	0.329664455	0.226001781	TNPO1	transportin 1	protein_coding
ENST00000504142.2	ENSG00000164199.18	0.317227796	207.4	0.222005572	0.004754144	0.331855933	0.226001781	ADGRV1	adhesion G protein-coupled receptor V1	retained_intron
ENST00000357880.8	ENSG00000236882.8	0.375448667	207.45	0.303791709	0.004747963	0.331708811	0.226001781	LINC01554	long intergenic non-protein coding RNA 1554	lncRNA
ENST00000422437.5	ENSG00000258388.7	0.248230005	207.55	0.239951637	0.004729231	0.331262044	0.226001781	PPT2-EGFL8	PPT2-EGFL8 readthrough (NMD candidate)	nonsense_mediated_decay
ENST00000344936.7	ENSG00000165322.18	0.435455806	207.8	0.121456297	0.004675845	0.329980912	0.226001781	ARHGAP12	Rho GTPase activating protein 12	protein_coding
ENST00000428825.8	ENSG00000233665.8	0.800660413	207.75	0.333854016	0.00468671	0.330242582	0.226001781	AC060234.2	NA	lncRNA
ENST00000651408.1	ENSG00000286116.1	0.29668916	207.55	0.262377847	0.004729231	0.331262044	0.226001781	AL157394.3	NA	lncRNA
ENST00000655264.1	ENSG00000231829.4	0.543205923	207.9	0.238834612	0.004651119	0.329383568	0.226001781	AL157834.1	NA	lncRNA
ENST00000529014.6	ENSG00000247271.8	0.127882327	207.7	0.214256341	0.004697762	0.330508264	0.226001781	ZBED5-AS1	ZBED5 antisense RNA 1	lncRNA
ENST00000529733.5	ENSG00000255248.10	0.446309068	207.7	0.226963247	0.004697762	0.330508264	0.226001781	MIR100HG	mir-100-let-7a-2-mir-125b-1 cluster host gene	lncRNA
ENST00000616936.4	ENSG00000151849.16	0.192445554	207.7	0.167240115	0.004697762	0.330508264	0.226001781	CENPJ	centromere protein J	nonsense_mediated_decay
ENST00000636621.1	ENSG00000215483.12	0.506792962	207.4	0.280951107	0.004754144	0.331855933	0.226001781	LINC00598	long intergenic non-protein coding RNA 548	lncRNA
ENST00000445588.2	ENSG00000232373.2	0.169088843	207.45	0.188077348	0.004747963	0.331708811	0.226001781	MTCYBP3	MT-CYB pseudogene 3	processed_pseudogene
ENST00000303562.9	ENSG00000170345.10	1.507609592	207.4	-0.517243978	0.004754144	0.331855933	0.226001781	FOS	Fos proto-oncogene, AP-1 transcription factor subunit	protein_coding
ENST00000666972.1	ENSG00000225746.13	1.171875016	207.6	0.577052076	0.004718554	0.331006749	0.226001781	MEG8	NA	lncRNA
ENST00000472960.1	ENSG00000166762.19	0.148002168	207.7	0.150991921	0.004697762	0.330508264	0.226001781	CATSPER2	cation channel sperm associated 2	retained_intron
ENST00000622779.1	ENSG00000103175.11	0.552151931	207.5	0.33976917	0.004738784	0.331490072	0.226001781	WFDC1	WAP four-disulfide core domain 1	retained_intron
ENST00000321990.5	ENSG00000176208.9	0.242935733	207.4	0.1980327	0.004754144	0.331855933	0.226001781	ATAD5	ATPase family AAA domain containing 5	protein_coding
ENST00000462804.3	ENSG00000126860.12	0.337723238	207.5	0.11237173	0.004738784	0.331490072	0.226001781	EVI2A	ecotropic viral integration site 2A	protein_coding
ENST00000609936.1	ENSG00000272682.1	0.134740303	207.55	0.145118369	0.004729231	0.331262044	0.226001781	AC004471.2	NA	lncRNA
ENST00000381042.9	ENSG00000006757.12	0.606606261	207.4	1.13216105	0.004754144	0.331855933	0.226001781	PNPLA4	patatin like phospholipase domain containing 4	protein_coding
ENST00000407879.1	ENSG00000163795.14	0.258847236	207.35	0.17418592	0.004762761	0.332060756	0.226008889	ZNF513	zinc finger protein 513	protein_coding
ENST00000662848.2	ENSG00000254092.3	0.158806572	207.35	0.158152785	0.004762761	0.332060756	0.226008889	NA	NA	lncRNA
ENST00000420910.7	ENSG00000185621.11	0.2757694	207.3	0.175570283	0.004774562	0.332340791	0.226367673	LMLN	leishmanolysin like peptidase	protein_coding
ENST00000680454.1	ENSG00000116984.15	0.306312076	207.2	0.199473162	0.004797977	0.33289477	0.226472149	MTR	5-methyltetrahydrofolate-homocysteine methyltransferase	retained_intron
ENST00000492031.6	ENSG00000242428.6	0.126202007	207.2	0.136790339	0.004797977	0.33289477	0.226472149	CFAP20DC-AS1	CFAP20DC antisense RNA 1	lncRNA
ENST00000676193.1	ENSG00000185900.11	0.537098125	207.25	0.268311394	0.004785614	0.332602541	0.226472149	POMK	protein O-mannose kinase	protein_coding
ENST00000488186.5	ENSG00000148120.18	0.279960296	207.2	0.307510438	0.004797977	0.33289477	0.226472149	AOPEP	aminopeptidase O (putative)	processed_transcript
ENST00000625168.1	ENSG00000165511.6	0.303169121	207.2	0.258847737	0.004797977	0.33289477	0.226472149	ZNF22-AS1	ZNF22 antisense RNA 1	lncRNA
ENST00000616927.4	ENSG00000169499.15	0.408059456	207.15	0.104821413	0.004807718	0.333124584	0.226531333	PLEKHA2	pleckstrin homology domain containing A2	protein_coding
ENST00000497421.1	ENSG00000064205.11	0.439312854	207.15	0.816302251	0.004807718	0.333124584	0.226531333	CCN5	cellular communication network factor 5	processed_transcript
ENST00000669133.1	ENSG00000285634.3	0.755649726	207.1	0.458749871	0.004816896	0.333340796	0.226563877	AL583827.1	NA	lncRNA
ENST00000585161.1	ENSG00000167258.15	0.475251851	207.1	0.75567364	0.004816896	0.333340796	0.226563877	CDK12	cyclin dependent kinase 12	retained_intron
ENST00000371335.4	ENSG00000005893.16	0.895330117	207.05	0.132706392	0.004827948	0.333600692	0.226883803	LAMP2	lysosomal associated membrane protein 2	protein_coding
ENST00000489670.1	ENSG00000228980.4	0.91551574	207	0.545203509	0.004838625	0.333851323	0.22698594	LINC01205	long intergenic non-protein coding RNA 1205	lncRNA
ENST00000474011.5	ENSG00000187172.15	0.308994633	207	0.195350941	0.004838625	0.333851323	0.22698594	BAGE2	NA	processed_transcript
ENST00000682567.1	ENSG00000091483.8	0.383911144	206.9	0.147710743	0.004863538	0.334434397	0.227156605	FH	fumarate hydratase	retained_intron
ENST00000409947.5	ENSG00000169967.17	0.533520935	206.95	0.238243678	0.004850801	0.334136586	0.227156605	MAP3K2	mitogen-activated protein kinase kinase kinase 2	protein_coding
ENST00000680448.1	ENSG00000123607.16	0.185209849	206.9	0.118279984	0.004863538	0.334434397	0.227156605	TTC21B	tetratricopeptide repeat domain 21B	protein_coding
ENST00000662498.1	ENSG00000256597.3	0.163365462	206.95	0.167650303	0.004850801	0.334136586	0.227156605	LINC02393	long intergenic non-protein coding RNA 2393	lncRNA
ENST00000561320.5	ENSG00000259380.6	2.007844222	206.9	0.772156147	0.004863538	0.334434397	0.227156605	AC087473.1	NA	lncRNA
ENST00000265071.3	ENSG00000113361.13	0.600843079	206.85	0.259573799	0.004874028	0.33467918	0.227195122	CDH6	cadherin 6	protein_coding
ENST00000424869.6	ENSG00000148516.23	0.236005043	206.85	0.16465455	0.004874028	0.33467918	0.227195122	ZEB1	zinc finger E-box binding homeobox 1	protein_coding
ENST00000531778.1	ENSG00000109956.13	0.483431158	206.8	0.341175598	0.004885642	0.334949693	0.227195122	B3GAT1	beta-1,3-glucuronyltransferase 1	retained_intron
ENST00000619079.1	ENSG00000169062.15	0.341295321	206.8	0.210910689	0.004885642	0.334949693	0.227195122	UPF3A	UPF3A regulator of nonsense mediated mRNA decay	retained_intron
ENST00000575300.1	ENSG00000090447.12	0.28693666	206.8	0.391885789	0.004885642	0.334949693	0.227195122	TFAP4	transcription factor AP-4	retained_intron
ENST00000355484.3	ENSG00000134824.14	0.392322884	206.75	0.199237139	0.004898005	0.335237089	0.227571802	FADS2	fatty acid desaturase 2	retained_intron
ENST00000692682.1	ENSG00000289082.1	0.127699953	206.65	0.175792194	0.004920483	0.335758125	0.22821894	NA	NA	lncRNA
ENST00000435281.2	ENSG00000233379.2	0.984852419	206.65	0.857386113	0.004920483	0.335758125	0.22821894	AL139002.1	NA	lncRNA
ENST00000638508.1	ENSG00000109911.19	0.354531858	206.6	0.241320136	0.00493397	0.336069823	0.228447528	ELP4	elongator acetyltransferase complex subunit 4	processed_transcript
ENST00000548181.1	ENSG00000111300.10	0.95557932	206.6	0.542585854	0.00493397	0.336069823	0.228447528	NAA25	N-alpha-acetyltransferase 25, NatB auxiliary subunit	retained_intron
ENST00000515830.1	ENSG00000248574.1	0.076720995	206.55	0.118101419	0.00494727	0.336376516	0.228468858	ADAM20P2	NA	processed_pseudogene
ENST00000378192.2	ENSG00000137076.21	0.865507943	206.55	0.239618921	0.00494727	0.336376516	0.228468858	TLN1	talin 1	retained_intron
ENST00000368653.7	ENSG00000148773.14	0.433918112	206.55	0.291943842	0.00494727	0.336376516	0.228468858	MKI67	marker of proliferation Ki-67	protein_coding
ENST00000381461.6	ENSG00000183354.12	0.417624394	206.5	0.112701065	0.004956823	0.336596405	0.228712187	KIAA2026	KIAA2026	protein_coding
ENST00000463158.1	ENSG00000243429.1	0.194921966	206.45	0.284378184	0.004970685	0.336914849	0.228955997	OR7E29P	olfactory receptor family 7 subfamily E member 29 pseudogene	unprocessed_pseudogene
ENST00000512045.5	ENSG00000183323.13	1.236362597	206.45	0.696792226	0.004970685	0.336914849	0.228955997	CCDC125	coiled-coil domain containing 125	retained_intron
ENST00000496758.1	ENSG00000154330.13	0.475101574	206.35	0.208539985	0.004990166	0.337361176	0.229655172	PGM5	phosphoglucomutase 5	retained_intron
ENST00000457348.5	ENSG00000233791.6	0.34525702	206.2	0.242694066	0.005026693	0.338194241	0.229948586	LINC01136	BTG2 divergent transcript	lncRNA
ENST00000652584.1	ENSG00000115361.8	0.664292545	206.25	0.485515515	0.005015828	0.337946973	0.229948586	ACADL	acyl-CoA dehydrogenase long chain	processed_transcript
ENST00000515007.6	ENSG00000145685.14	0.553211176	206.25	-0.241108905	0.005015828	0.337946973	0.229948586	LHFPL2	LHFPL tetraspan subfamily member 2	protein_coding
ENST00000570122.1	ENSG00000261634.4	0.283820629	206.2	0.144240813	0.005026693	0.338194241	0.229948586	AC026992.2	NA	lncRNA
ENST00000580396.1	ENSG00000108582.12	0.834745177	206.25	0.606762557	0.005015828	0.337946973	0.229948586	CPD	carboxypeptidase D	retained_intron
ENST00000450525.7	ENSG00000126351.13	0.518378905	206.3	0.193683962	0.005001405	0.33761803	0.229948586	THRA	thyroid hormone receptor alpha	protein_coding
ENST00000624074.1	ENSG00000279948.1	0.376270016	206.2	0.212372418	0.005026693	0.338194241	0.229948586	AC008895.1	NA	TEC
ENST00000680747.1	ENSG00000124523.17	0.233132342	206.1	0.144919782	0.005051794	0.338763858	0.230701454	SIRT5	sirtuin 5	retained_intron
ENST00000503603.1	ENSG00000176358.16	0.380560304	206.1	0.632598876	0.005051794	0.338763858	0.230701454	TAC4	tachykinin precursor 4	nonsense_mediated_decay
ENST00000602315.2	ENSG00000249669.11	0.351161059	206.05	0.096123505	0.005063407	0.339026634	0.231034188	CARMN	NA	lncRNA
ENST00000675467.1	ENSG00000121879.6	0.382054745	205.95	0.241281261	0.005084762	0.339508524	0.231218058	PIK3CA	phosphatidylinositol-4,5-bisphosphate 3-kinase catalytic subunit alpha	retained_intron
ENST00000674721.1	ENSG00000170445.16	0.611823916	205.95	0.384991869	0.005084762	0.339508524	0.231218058	HARS1	histidyl-tRNA synthetase 1	retained_intron
ENST00000623409.1	ENSG00000278932.5	0.433474747	205.95	0.248922063	0.005084762	0.339508524	0.231218058	CR381653.1	NA	lncRNA
ENST00000672467.1	ENSG00000131089.17	0.303282527	205.95	0.261635673	0.005084762	0.339508524	0.231218058	ARHGEF9	Cdc42 guanine nucleotide exchange factor 9	retained_intron
ENST00000429636.1	ENSG00000237844.2	0.378018863	205.9	0.128801609	0.00509469	0.339731999	0.23127551	AC016766.1	NA	lncRNA
ENST00000374044.1	ENSG00000181634.8	0.221444124	205.9	0.155100898	0.00509469	0.339731999	0.23127551	TNFSF15	TNF superfamily member 15	protein_coding
ENST00000491511.6	ENSG00000144815.17	0.442194121	205.75	0.197716646	0.005127658	0.340471569	0.231394759	NXPE3	neurexophilin and PC-esterase domain family member 3	protein_coding
ENST00000330198.8	ENSG00000185621.11	0.264084853	205.75	0.255520444	0.005127658	0.340471569	0.231394759	LMLN	leishmanolysin like peptidase	protein_coding
ENST00000566472.1	ENSG00000188603.22	0.524104983	205.75	0.207424757	0.005127658	0.340471569	0.231394759	CLN3	CLN3 lysosomal/endosomal transmembrane protein, battenin	processed_transcript
ENST00000470068.2	ENSG00000170160.18	0.541841117	205.8	0.273686331	0.005116606	0.340224078	0.231394759	CCDC144A	coiled-coil domain containing 144A	retained_intron
ENST00000647872.1	ENSG00000212719.14	0.224807869	205.75	0.189942297	0.005127658	0.340471569	0.231394759	LINC02693	long intergenic non-protein coding RNA 2693	lncRNA
ENST00000686215.1	ENSG00000167216.19	0.22511763	205.8	0.183413869	0.005116606	0.340224078	0.231394759	KATNAL2	katanin catalytic subunit A1 like 2	nonsense_mediated_decay
ENST00000625088.1	ENSG00000283737.1	1.274602764	205.75	0.70182458	0.005127658	0.340471569	0.231394759	AL023875.1	NA	TEC
ENST00000665370.1	ENSG00000230131.6	0.379151145	205.65	0.179675159	0.005151072	0.34099448	0.231668071	LINC02641	NA	lncRNA
ENST00000376705.4	ENSG00000185352.9	0.278101663	205.65	0.211073713	0.005151072	0.34099448	0.231668071	HS6ST3	heparan sulfate 6-O-sulfotransferase 3	protein_coding
ENST00000663755.1	ENSG00000258718.3	0.490540234	205.65	0.378034852	0.005151072	0.34099448	0.231668071	LINC02311	NA	lncRNA
ENST00000561163.5	ENSG00000134138.20	0.474772865	205.7	0.224282036	0.005139084	0.340726993	0.231668071	MEIS2	Meis homeobox 2	retained_intron
ENST00000660031.1	ENSG00000287692.1	0.319695847	205.6	0.257676965	0.005160064	0.341194762	0.231682086	AC053545.1	NA	lncRNA
ENST00000662871.1	ENSG00000078747.16	0.429175209	205.6	0.193693532	0.005160064	0.341194762	0.231682086	ITCH	itchy E3 ubiquitin protein ligase	processed_transcript
ENST00000570141.1	ENSG00000260698.1	0.361282163	205.55	0.367648043	0.005173176	0.34148633	0.23207563	AL591848.2	NA	lncRNA
ENST00000623489.1	ENSG00000280077.1	0.721384844	205.45	0.600986003	0.005198277	0.342042794	0.232420436	AL353763.2	NA	TEC
ENST00000454781.6	ENSG00000177640.16	0.484856298	205.45	0.32823371	0.005198277	0.342042794	0.232420436	CASC2	cancer susceptibility 2	lncRNA
ENST00000376958.5	ENSG00000152749.8	0.419708914	205.5	0.303410508	0.005186663	0.341785599	0.232420436	GPR180	G protein-coupled receptor 180	protein_coding
ENST00000640084.1	ENSG00000284294.1	0.543975712	205.45	0.295195756	0.005198277	0.342042794	0.232420436	AC007326.5	NA	lncRNA
ENST00000619113.1	ENSG00000277997.1	0.37859326	205.35	0.309486288	0.005218882	0.342497953	0.233146444	AC079779.4	NA	lncRNA
ENST00000315285.9	ENSG00000021574.13	0.444143147	205.25	0.243139202	0.005242109	0.343009281	0.233988294	SPAST	spastin	protein_coding
ENST00000488839.1	ENSG00000144040.13	0.086726688	205.15	0.122294944	0.005265899	0.34353106	0.234266667	SFXN5	sideroflexin 5	retained_intron
ENST00000517463.1	ENSG00000253504.1	0.194777936	205.2	0.242968806	0.005254847	0.343288899	0.234266667	MTCYBP19	MT-CYB pseudogene 19	unprocessed_pseudogene
ENST00000421306.7	ENSG00000091622.16	0.553141074	205.15	0.249061263	0.005265899	0.34353106	0.234266667	PITPNM3	PITPNM family member 3	protein_coding
ENST00000248041.12	ENSG00000171903.17	0.283133268	205.15	0.173431186	0.005265899	0.34353106	0.234266667	CYP4F11	cytochrome P450 family 4 subfamily F member 11	protein_coding
ENST00000674692.1	ENSG00000228509.7	1.563804728	205.05	1.407053083	0.005289313	0.344042739	0.234916805	AC006460.1	NA	lncRNA
ENST00000656968.1	ENSG00000287550.1	0.225389274	205.05	0.143516345	0.005289313	0.344042739	0.234916805	AL450345.2	NA	lncRNA
ENST00000247833.12	ENSG00000127328.22	0.437276915	205	0.240269505	0.005301864	0.344316234	0.235083056	RAB3IP	RAB3A interacting protein	protein_coding
ENST00000662755.1	ENSG00000228889.8	0.321883426	205	0.366929627	0.005301864	0.344316234	0.235083056	UBAC2-AS1	UBAC2 antisense RNA 1	lncRNA
ENST00000624925.1	ENSG00000279662.1	1.262736495	204.95	0.564830662	0.005313852	0.344576988	0.235223881	AC131649.2	NA	TEC
ENST00000225823.7	ENSG00000108684.15	0.194810151	204.95	0.15554875	0.005313852	0.344576988	0.235223881	ASIC2	acid sensing ion channel subunit 2	protein_coding
ENST00000609170.1	ENSG00000272734.1	0.435818131	204.9	0.186060869	0.005323593	0.344788495	0.235459818	ADIRF-AS1	NA	retained_intron
ENST00000568885.2	ENSG00000260816.2	0.272433134	204.85	0.199674143	0.005334457	0.345024032	0.235745033	AC027279.1	NA	lncRNA
ENST00000405526.1	ENSG00000217044.1	0.129622649	204.8	0.129006453	0.005345884	0.345271327	0.235859504	MTCO3P31	MT-CO3 pseudogene 31	processed_pseudogene
ENST00000371357.5	ENSG00000148408.14	0.280659403	204.8	0.18215899	0.005345884	0.345271327	0.235859504	CACNA1B	calcium voltage-gated channel subunit alpha1 B	protein_coding
ENST00000286800.8	ENSG00000156273.16	0.757551665	204.75	0.176623103	0.005358434	0.345542447	0.236218002	BACH1	BTB domain and CNC homolog 1	protein_coding
ENST00000588787.5	ENSG00000197256.11	0.406662122	204.7	0.199264116	0.005369298	0.345776726	0.23650165	KANK2	KN motif and ankyrin repeat domains 2	protein_coding
ENST00000422725.4	ENSG00000228594.4	0.270469064	204.65	0.242393802	0.005380538	0.346018673	0.23660626	FNDC10	fibronectin type III domain containing 10	protein_coding
ENST00000624154.1	ENSG00000279104.1	0.094749252	204.65	0.09192671	0.005380538	0.346018673	0.23660626	AC093775.1	NA	TEC
ENST00000660849.1	ENSG00000288105.1	0.319547499	204.55	0.150319093	0.005406575	0.346577592	0.236970443	AC117461.1	NA	lncRNA
ENST00000392650.8	ENSG00000069188.17	0.479039044	204.55	0.263936742	0.005406575	0.346577592	0.236970443	SDK2	sidekick cell adhesion molecule 2	protein_coding
ENST00000651392.1	ENSG00000230590.12	0.304272018	204.55	0.229241193	0.005406575	0.346577592	0.236970443	FTX	FTX transcript, XIST regulator	lncRNA
ENST00000688847.1	ENSG00000289479.1	1.760661293	204.55	1.063554205	0.005406575	0.346577592	0.236970443	NA	NA	lncRNA
ENST00000657030.1	ENSG00000237505.8	0.179797736	204.5	0.220396223	0.00542156	0.346898267	0.237237705	PKN2-AS1	PKN2 antisense RNA 1	lncRNA
ENST00000373758.5	ENSG00000165476.14	0.714108124	204.5	0.053472182	0.00542156	0.346898267	0.237237705	REEP3	receptor accessory protein 3	protein_coding
ENST00000453784.2	ENSG00000237484.6	1.066649629	204.45	0.564066437	0.005434485	0.347174264	0.237608518	LINC01684	long intergenic non-protein coding RNA 1684	lncRNA
ENST00000619579.1	ENSG00000184277.13	0.240232315	204.4	0.254773618	0.005447223	0.347445732	0.237775961	TM2D3	TM2 domain containing 3	processed_transcript
ENST00000567058.1	ENSG00000260834.2	1.151672405	204.4	0.742477491	0.005447223	0.347445732	0.237775961	AC009055.2	NA	lncRNA
ENST00000690472.1	ENSG00000179295.19	0.397828275	204.35	0.214751633	0.005459024	0.347696772	0.238096405	PTPN11	protein tyrosine phosphatase non-receptor type 11	processed_transcript
ENST00000394654.4	ENSG00000105784.16	0.222400816	204.3	0.29288456	0.0054712	0.347955313	0.238234337	RUNDC3B	RUN domain containing 3B	protein_coding
ENST00000494753.1	ENSG00000147872.10	0.77311617	204.25	1.612907497	0.005484499	0.348237177	0.238234337	PLIN2	perilipin 2	processed_transcript
ENST00000649461.1	ENSG00000236130.2	0.501300342	204.3	0.270905773	0.0054712	0.347955313	0.238234337	PTCSC2	papillary thyroid carcinoma susceptibility candidate 2	lncRNA
ENST00000623895.1	ENSG00000280087.1	1.074348083	204.25	0.427144137	0.005484499	0.348237177	0.238234337	AC011481.3	NA	TEC
ENST00000451261.7	ENSG00000189186.11	0.212464046	204.25	0.240701874	0.005484499	0.348237177	0.238234337	DCAF8L2	DDB1 and CUL4 associated factor 8 like 2	protein_coding
ENST00000665304.1	ENSG00000226741.2	0.14113232	204.2	0.221293568	0.00549705	0.348502645	0.238585366	LINC02554	long intergenic non-protein coding RNA 2554	lncRNA
ENST00000618834.1	ENSG00000204967.12	1.262297568	204.1	0.502799835	0.0055229	0.349047856	0.239124088	PCDHA4	protocadherin alpha 4	protein_coding
ENST00000687180.1	ENSG00000289444.1	0.451718914	204.1	0.204221519	0.0055229	0.349047856	0.239124088	NA	NA	lncRNA
ENST00000601743.1	ENSG00000167751.13	0.248255619	204.1	0.315601408	0.0055229	0.349047856	0.239124088	KLK2	kallikrein related peptidase 2	retained_intron
ENST00000284881.9	ENSG00000154642.11	0.358928161	204.05	0.168313422	0.005534513	0.349292119	0.239432739	C21orf91	chromosome 21 open reading frame 91	protein_coding
ENST00000688979.1	ENSG00000289642.1	0.228118226	203.95	0.118260808	0.005557554	0.349775455	0.240234818	NA	NA	lncRNA
ENST00000637884.1	ENSG00000182389.20	0.379817311	203.9	0.262584978	0.005567669	0.349987127	0.240477346	CACNB4	calcium voltage-gated channel auxiliary subunit beta 4	retained_intron
ENST00000690077.1	ENSG00000289107.1	0.173470734	203.75	0.158241992	0.005603072	0.350725482	0.241810833	NA	NA	lncRNA
ENST00000690174.1	ENSG00000289279.1	0.185494295	203.65	0.172418889	0.005626674	0.351215575	0.241851852	NA	NA	lncRNA
ENST00000416702.1	ENSG00000228753.1	0.249659706	203.7	0.133810091	0.005614311	0.350959073	0.241851852	EIF4BP2	eukaryotic translation initiation factor 4B pseudogene 2	processed_pseudogene
ENST00000299084.9	ENSG00000166068.13	1.108458486	203.7	0.430635424	0.005614311	0.350959073	0.241851852	SPRED1	sprouty related EVH1 domain containing 1	protein_coding
ENST00000563727.1	ENSG00000248540.3	0.456132345	203.65	0.210773396	0.005626674	0.351215575	0.241851852	AC010931.1	uncharacterized LOC283731	lncRNA
ENST00000671190.1	ENSG00000287223.1	1.182778708	203.65	0.635218508	0.005626674	0.351215575	0.241851852	Z94277.1	NA	lncRNA
ENST00000652363.1	ENSG00000249102.3	0.841122793	203.6	0.52238954	0.005639974	0.351490988	0.242228479	AC034223.1	NA	lncRNA
ENST00000563495.1	ENSG00000259921.1	0.768185664	203.55	0.393431141	0.005652711	0.351754259	0.242385542	AC022819.1	NA	lncRNA
ENST00000423045.2	ENSG00000183570.17	0.143056841	203.55	0.232507212	0.005652711	0.351754259	0.242385542	PCBP3	poly(rC) binding protein 3	processed_transcript
ENST00000371287.3	ENSG00000184313.20	0.652603508	203.45	0.285050865	0.005677812	0.35227162	0.242488	MROH7	maestro heat like repeat family member 7	retained_intron
ENST00000445770.3	ENSG00000288569.1	1.05237542	203.45	0.536573131	0.005677812	0.35227162	0.242488	LINC01949	NA	lncRNA
ENST00000659445.1	ENSG00000231427.6	1.333589875	203.45	0.567081193	0.005677812	0.35227162	0.242488	LINC01445	long intergenic non-protein coding RNA 1445	lncRNA
ENST00000655342.1	ENSG00000273507.6	0.831595437	203.5	0.520847912	0.005665449	0.352017038	0.242488	AL354809.1	NA	lncRNA
ENST00000361802.6	ENSG00000160179.19	0.618706797	-203.5	-0.600471865	0.005665449	0.352017038	0.242488	ABCG1	ATP binding cassette subfamily G member 1	protein_coding
ENST00000244289.9	ENSG00000079435.10	0.275098818	203.4	0.176810398	0.00568774	0.352475724	0.242717826	LIPE	lipase E, hormone sensitive type	protein_coding
ENST00000436286.2	ENSG00000231703.2	0.520941319	203.35	0.295492724	0.005701602	0.352760205	0.243115016	AL354993.1	NA	lncRNA
ENST00000340524.10	ENSG00000188958.10	1.021157245	203.3	0.717140218	0.005713028	0.352994277	0.243407821	UTS2B	urotensin 2B	protein_coding
ENST00000669208.1	ENSG00000223935.3	0.276686525	203.2	0.285610546	0.005740377	0.353552939	0.243600954	LGALSL-DT	NA	lncRNA
ENST00000570269.2	ENSG00000259976.3	0.395190988	203.25	0.206006682	0.005728575	0.353312145	0.243600954	AC093010.2	NA	lncRNA
ENST00000341267.9	ENSG00000185559.16	0.365597664	203.2	0.302651686	0.005740377	0.353552939	0.243600954	DLK1	delta like non-canonical Notch ligand 1	protein_coding
ENST00000646205.1	ENSG00000119537.18	0.248344451	203.2	0.186036877	0.005740377	0.353552939	0.243600954	KDSR	3-ketodihydrosphingosine reductase	nonsense_mediated_decay
ENST00000598952.1	ENSG00000269296.1	1.686261991	203.25	0.790733169	0.005728575	0.353312145	0.243600954	AC005614.1	NA	lncRNA
ENST00000618171.5	ENSG00000204149.15	0.450635952	203.05	0.329576276	0.005781399	0.354386794	0.244952381	AGAP6	ArfGAP with GTPase domain, ankyrin repeat and PH domain 6	retained_intron
ENST00000651703.1	ENSG00000230590.12	1.418115947	203.05	0.775470823	0.005781399	0.354386794	0.244952381	FTX	FTX transcript, XIST regulator	lncRNA
ENST00000660972.1	ENSG00000248049.8	0.330740858	203	0.19165904	0.005795074	0.354663651	0.245142631	UBA6-AS1	UBA6 divergent transcript	lncRNA
ENST00000500612.1	ENSG00000247324.2	0.214609119	203	0.175722635	0.005795074	0.354663651	0.245142631	AC010547.1	NA	lncRNA
ENST00000505577.1	ENSG00000251223.1	0.199205293	202.9	0.253277005	0.005817739	0.355121354	0.245517787	MTCO1P9	MT-CO1 pseudogene 9	unprocessed_pseudogene
ENST00000603274.1	ENSG00000271581.1	0.129872095	202.9	0.082847788	0.005817739	0.355121354	0.245517787	AL671883.2	NA	unprocessed_pseudogene
ENST00000534447.5	ENSG00000166473.17	0.669730419	202.9	0.329487139	0.005817739	0.355121354	0.245517787	PKD1L2	polycystin 1 like 2 (gene/pseudogene)	retained_intron
ENST00000282074.7	ENSG00000152253.9	0.858445871	202.85	0.529309462	0.005829353	0.355355303	0.245813586	SPC25	SPC25 component of NDC80 kinetochore complex	protein_coding
ENST00000481882.7	ENSG00000162456.10	0.231430869	202.8	0.148737316	0.005841716	0.355603919	0.246140489	KNCN	kinocilin	protein_coding
ENST00000310954.7	ENSG00000173930.9	0.422335186	202.75	0.125196395	0.005856327	0.355897173	0.246173228	SLCO4C1	solute carrier organic anion transporter family member 4C1	protein_coding
ENST00000655136.1	ENSG00000253103.2	1.901085807	202.75	0.872695562	0.005856327	0.355897173	0.246173228	LINC01609	long intergenic non-protein coding RNA 1609	lncRNA
ENST00000388820.5	ENSG00000136378.15	0.391682799	202.75	0.208288412	0.005856327	0.355897173	0.246173228	ADAMTS7	ADAM metallopeptidase with thrombospondin type 1 motif 7	protein_coding
ENST00000474389.1	ENSG00000244062.1	0.134637161	202.7	0.121523355	0.005869064	0.356152332	0.246320755	AC080128.1	NA	processed_pseudogene
ENST00000344920.9	ENSG00000112992.18	1.792995464	202.7	0.873460869	0.005869064	0.356152332	0.246320755	NNT	nicotinamide nucleotide transhydrogenase	protein_coding
ENST00000002596.6	ENSG00000002587.10	0.689193445	202.65	0.334863188	0.005881989	0.356410771	0.246475667	HS3ST1	heparan sulfate-glucosamine 3-sulfotransferase 1	protein_coding
ENST00000659462.1	ENSG00000175170.16	0.360431686	202.65	0.362607192	0.005881989	0.356410771	0.246475667	FAM182B	NA	lncRNA
ENST00000639879.1	ENSG00000243335.10	0.244969512	202.6	0.212509932	0.005895102	0.356672472	0.246637931	KCTD7	potassium channel tetramerization domain containing 7	protein_coding
ENST00000579534.6	ENSG00000101751.11	0.243117337	202.6	0.164475433	0.005895102	0.356672472	0.246637931	POLI	DNA polymerase iota	protein_coding
ENST00000692546.1	ENSG00000286156.2	0.219797713	202.5	0.205006656	0.005920577	0.35717953	0.247122752	NA	NA	processed_transcript
ENST00000412425.1	ENSG00000225449.3	0.411050805	202.5	0.3582122	0.005920577	0.35717953	0.247122752	RAB6C-AS1	RAB6C antisense RNA 1	processed_transcript
ENST00000568239.1	ENSG00000157106.18	0.799956321	202.5	0.488494531	0.005920577	0.35717953	0.247122752	SMG1	SMG1 nonsense mediated mRNA decay associated PI3K related kinase	retained_intron
ENST00000396199.7	ENSG00000132122.12	0.270689357	202.4	0.181868721	0.005946427	0.357692183	0.247814208	SPATA6	spermatogenesis associated 6	protein_coding
ENST00000464497.5	ENSG00000122705.17	0.63090248	202.4	0.291688565	0.005946427	0.357692183	0.247814208	CLTA	clathrin light chain A	nonsense_mediated_decay
ENST00000416381.1	ENSG00000223546.8	0.15238937	202.35	0.155670442	0.005960476	0.357970017	0.248205928	LINC00630	NA	lncRNA
ENST00000559849.5	ENSG00000117971.12	0.204191245	202.3	0.137447163	0.005972839	0.358214056	0.24852689	CHRNB4	cholinergic receptor nicotinic beta 4 subunit	nonsense_mediated_decay
ENST00000458097.5	ENSG00000237505.8	0.210737159	202.25	0.216945692	0.00598745	0.358501917	0.248747082	PKN2-AS1	PKN2 antisense RNA 1	lncRNA
ENST00000506460.1	ENSG00000248408.1	0.776643784	202.25	0.563525842	0.00598745	0.358501917	0.248747082	LINC02469	NA	lncRNA
ENST00000689979.1	ENSG00000267174.6	0.094140685	202.1	0.125118349	0.006026787	0.359273987	0.250186625	NA	NA	lncRNA
ENST00000566699.2	ENSG00000260231.2	0.565628145	202	0.281855234	0.006052075	0.359768059	0.250263362	KDM7A-DT	KDM7A divergent transcript	lncRNA
ENST00000668665.1	ENSG00000251138.7	0.192615551	202	0.136984859	0.006052075	0.359768059	0.250263362	LINC02882	long intergenic non-protein coding RNA 2882	lncRNA
ENST00000381280.4	ENSG00000198732.11	0.126250032	202	0.112642808	0.006052075	0.359768059	0.250263362	SMOC1	SPARC related modular calcium binding 1	protein_coding
ENST00000571240.1	ENSG00000179593.16	0.16912274	202.05	0.133123044	0.006038588	0.359504774	0.250263362	ALOX15B	arachidonate 15-lipoxygenase type B	retained_intron
ENST00000313401.4	ENSG00000176749.9	0.297606494	202.05	0.219388432	0.006038588	0.359504774	0.250263362	CDK5R1	cyclin dependent kinase 5 regulatory subunit 1	protein_coding
ENST00000435356.2	ENSG00000203392.3	0.317695039	201.95	0.269362127	0.006066685	0.36005272	0.250673375	AC105020.1	NA	lncRNA
ENST00000652780.1	ENSG00000286730.1	0.677459947	201.9	0.417191371	0.00607961	0.360304046	0.251013148	AL365295.2	NA	lncRNA
ENST00000654992.1	ENSG00000245904.5	0.246621319	201.85	0.26562657	0.006094596	0.360594865	0.251049383	AC025164.1	NA	lncRNA
ENST00000602616.6	ENSG00000187951.11	0.481379191	201.85	0.351818655	0.006094596	0.360594865	0.251049383	AC091057.1	OTU deubiquitinase 7A pseudogene	lncRNA
ENST00000338916.8	ENSG00000213023.11	0.312958359	201.85	0.252233632	0.006094596	0.360594865	0.251049383	SYT3	synaptotagmin 3	protein_coding
ENST00000642083.1	ENSG00000284606.1	0.842738639	201.8	0.416329293	0.006108083	0.360856076	0.251217257	AC105233.4	NA	lncRNA
ENST00000658434.1	ENSG00000261824.8	1.713946054	201.8	0.735451823	0.006108083	0.360856076	0.251217257	LINC00662	long intergenic non-protein coding RNA 662	lncRNA
ENST00000523118.5	ENSG00000254349.6	0.108525475	201.7	0.103547816	0.006133371	0.361344507	0.251289332	MIR2052HG	MIR2052 host gene	lncRNA
ENST00000527537.5	ENSG00000137710.17	0.276725942	201.7	0.237720478	0.006133371	0.361344507	0.251289332	RDX	radixin	retained_intron
ENST00000565992.2	ENSG00000261713.7	0.243739931	201.75	0.183039915	0.006121757	0.361120407	0.251289332	SSTR5-AS1	SSTR5 antisense RNA 1	lncRNA
ENST00000562507.5	ENSG00000214353.8	0.326348953	201.75	0.250958214	0.006121757	0.361120407	0.251289332	VAC14-AS1	VAC14 antisense RNA 1	lncRNA
ENST00000683309.1	ENSG00000198947.18	1.224179463	201.7	0.619851457	0.006133371	0.361344507	0.251289332	DMD	dystrophin	processed_transcript
ENST00000374329.1	ENSG00000117643.15	0.614006879	201.5	0.266068732	0.006191814	0.362466664	0.251340909	MAN1C1	mannosidase alpha class 1C member 1	protein_coding
ENST00000665665.1	ENSG00000237928.6	0.294145853	201.55	0.203481948	0.006177203	0.362186994	0.251340909	NFIA-AS2	NFIA antisense RNA 2	lncRNA
ENST00000357260.6	ENSG00000197852.12	0.573424866	201.55	0.27292669	0.006177203	0.362186994	0.251340909	INKA2	inka box actin regulator 2	protein_coding
ENST00000563320.1	ENSG00000261642.1	0.715828353	201.4	0.701015891	0.006214667	0.36290294	0.251340909	AL713866.1	NA	lncRNA
ENST00000664766.1	ENSG00000232044.8	0.113868132	201.5	0.153219649	0.006191814	0.362466664	0.251340909	SILC1	NA	lncRNA
ENST00000687726.1	ENSG00000173852.16	0.553695379	201.65	0.328233306	0.006147045	0.361607895	0.251340909	DPY19L1	dpy-19 like C-mannosyltransferase 1	retained_intron
ENST00000265734.8	ENSG00000105810.10	0.50216804	201.4	0.195947915	0.006214667	0.36290294	0.251340909	CDK6	cyclin dependent kinase 6	protein_coding
ENST00000396418.7	ENSG00000171033.13	0.131921196	201.65	0.141156578	0.006147045	0.361607895	0.251340909	PKIA	cAMP-dependent protein kinase inhibitor alpha	protein_coding
ENST00000637806.1	ENSG00000080503.24	0.360813781	201.5	0.167089847	0.006191814	0.362466664	0.251340909	SMARCA2	SWI/SNF related, matrix associated, actin dependent regulator of chromatin, subfamily a, member 2	protein_coding
ENST00000349155.7	ENSG00000135111.16	0.295863694	201.45	0.19983937	0.006204177	0.362702857	0.251340909	TBX3	T-box transcription factor 3	protein_coding
ENST00000641240.1	ENSG00000176294.6	0.332894306	201.45	0.258216204	0.006204177	0.362702857	0.251340909	OR4N2	olfactory receptor family 4 subfamily N member 2	protein_coding
ENST00000556751.5	ENSG00000183092.18	0.463614133	201.4	0.231302259	0.006214667	0.36290294	0.251340909	BEGAIN	brain enriched guanylate kinase associated	retained_intron
ENST00000383490.3	ENSG00000206432.4	0.294490711	201.6	0.237394974	0.006163904	0.361931919	0.251340909	TMEM200C	transmembrane protein 200C	protein_coding
ENST00000637289.1	ENSG00000173809.18	0.504993851	201.4	0.227047715	0.006214667	0.36290294	0.251340909	TDRD12	tudor domain containing 12	protein_coding
ENST00000301218.8	ENSG00000105737.10	0.233213223	201.45	0.194191013	0.006204177	0.362702857	0.251340909	GRIK5	glutamate ionotropic receptor kainate type subunit 5	protein_coding
ENST00000598440.1	ENSG00000197497.11	0.240637129	201.55	0.189885092	0.006177203	0.362186994	0.251340909	ZNF665	zinc finger protein 665	processed_transcript
ENST00000684868.1	ENSG00000100350.16	0.39375992	201.45	0.354808809	0.006204177	0.362702857	0.251340909	FOXRED2	FAD dependent oxidoreductase domain containing 2	protein_coding
ENST00000680005.1	ENSG00000181072.12	0.187945779	201.35	0.194864573	0.006230402	0.363202507	0.251596067	CHRM2	cholinergic receptor muscarinic 2	protein_coding
ENST00000216294.5	ENSG00000023608.5	0.299081702	201.35	0.364893895	0.006230402	0.363202507	0.251596067	SNAPC1	small nuclear RNA activating complex polypeptide 1	protein_coding
ENST00000539563.5	ENSG00000185565.12	0.357533146	201.3	0.217668261	0.006244263	0.36346586	0.251774924	LSAMP	limbic system associated membrane protein	protein_coding
ENST00000688489.1	ENSG00000289527.1	0.859869247	201.3	0.873563853	0.006244263	0.36346586	0.251774924	NA	NA	lncRNA
ENST00000406439.7	ENSG00000198198.17	0.280936467	201.25	0.224423222	0.0062585	0.363735793	0.251778448	SZT2	SZT2 subunit of KICSTOR complex	nonsense_mediated_decay
ENST00000441159.7	ENSG00000170379.21	0.768479215	201.25	0.336239168	0.0062585	0.363735793	0.251778448	TCAF2	TRPM8 channel associated factor 2	protein_coding
ENST00000382713.10	ENSG00000206052.11	0.368736746	201.25	0.284872189	0.0062585	0.363735793	0.251778448	DOK6	docking protein 6	protein_coding
ENST00000661961.1	ENSG00000287916.1	0.790276161	201.2	0.368905924	0.006274234	0.364033507	0.251842105	AC091607.2	NA	lncRNA
ENST00000294064.9	ENSG00000162139.10	0.665438079	201.2	0.245494939	0.006274234	0.364033507	0.251842105	NEU3	neuraminidase 3	protein_coding
ENST00000568394.1	ENSG00000260807.7	0.436051766	201.2	0.169397661	0.006274234	0.364033507	0.251842105	CEROX1	cytoplasmic endogenous regulator of oxidative phosphorylation 1	lncRNA
ENST00000361219.11	ENSG00000142864.15	0.548426654	201.15	0.363183131	0.006289782	0.364327027	0.252087087	SERBP1	SERPINE1 mRNA binding protein 1	protein_coding
ENST00000444772.3	ENSG00000180592.17	0.236893105	201.15	0.212431352	0.006289782	0.364327027	0.252087087	SKIDA1	SKI/DACH domain containing 1	protein_coding
ENST00000665073.1	ENSG00000287591.1	1.047868481	201.1	0.496104001	0.006302145	0.364559968	0.252203898	AL360169.3	NA	lncRNA
ENST00000615016.1	ENSG00000275468.1	0.179408202	201.1	0.170025062	0.006302145	0.364559968	0.252203898	AC004678.1	NA	processed_pseudogene
ENST00000648582.1	ENSG00000148950.11	0.239906808	201.05	0.175207129	0.006316381	0.364827698	0.252206432	IMMP1L	inner mitochondrial membrane peptidase subunit 1	nonsense_mediated_decay
ENST00000670300.1	ENSG00000257060.8	0.510899743	201.05	0.282235054	0.006316381	0.364827698	0.252206432	AC091078.1	NA	lncRNA
ENST00000635600.1	ENSG00000267002.4	0.674340795	201.05	0.428318629	0.006316381	0.364827698	0.252206432	AC060780.1	NA	lncRNA
ENST00000421946.2	ENSG00000135976.21	0.55074754	201	0.263713302	0.00633249	0.365130005	0.252471994	ANKRD36	ankyrin repeat domain 36	retained_intron
ENST00000658771.1	ENSG00000228358.7	0.153748296	201	0.158828468	0.00633249	0.365130005	0.252471994	LINC02263	long intergenic non-protein coding RNA 2263	lncRNA
ENST00000651444.1	ENSG00000283050.3	0.724535421	200.9	0.474268238	0.006357216	0.365592672	0.252702904	GTF2IP12	general transcription factor IIi pseudogene 12	processed_transcript
ENST00000369037.9	ENSG00000164494.12	0.592873047	200.95	0.312811711	0.00634579	0.365379065	0.252702904	PDSS2	decaprenyl diphosphate synthase subunit 2	protein_coding
ENST00000547688.7	ENSG00000110911.17	0.258039604	200.9	0.176614187	0.006357216	0.365592672	0.252702904	SLC11A2	solute carrier family 11 member 2	protein_coding
ENST00000572440.1	ENSG00000186868.17	0.342063727	200.9	0.169576992	0.006357216	0.365592672	0.252702904	MAPT	microtubule associated protein tau	retained_intron
ENST00000519259.5	ENSG00000153914.16	0.470104131	200.85	0.228507892	0.006372764	0.365882763	0.252756315	SREK1	splicing regulatory glutamic acid and lysine rich protein 1	retained_intron
ENST00000513235.2	ENSG00000250240.6	0.497223766	200.85	0.383832846	0.006372764	0.365882763	0.252756315	AC008840.1	NA	lncRNA
ENST00000497279.5	ENSG00000146729.10	0.272380858	200.85	0.161230527	0.006372764	0.365882763	0.252756315	NIPSNAP2	nipsnap homolog 2	retained_intron
ENST00000660707.1	ENSG00000286529.1	1.142952434	200.8	0.842386377	0.006387562	0.366158281	0.25315516	AC090398.2	NA	lncRNA
ENST00000367612.7	ENSG00000169905.13	1.484198755	200.65	0.797168147	0.006428023	0.366908655	0.253441654	TOR1AIP2	torsin 1A interacting protein 2	protein_coding
ENST00000661157.1	ENSG00000286389.2	0.298242976	200.7	0.133837975	0.006415847	0.3666833	0.253441654	AL731702.1	LOC105373289	lncRNA
ENST00000305123.6	ENSG00000169047.6	0.682234873	200.7	0.352701872	0.006415847	0.3666833	0.253441654	IRS1	insulin receptor substrate 1	protein_coding
ENST00000371505.5	ENSG00000146221.10	0.458363766	200.65	0.199750786	0.006428023	0.366908655	0.253441654	TCTE1	t-complex-associated-testis-expressed 1	protein_coding
ENST00000678997.1	ENSG00000147601.15	0.31177454	200.75	0.14551226	0.006403109	0.366447128	0.253441654	TERF1	telomeric repeat binding factor 1	nonsense_mediated_decay
ENST00000374126.10	ENSG00000157657.15	0.364843018	200.65	0.23641156	0.006428023	0.366908655	0.253441654	ZNF618	zinc finger protein 618	protein_coding
ENST00000608049.5	ENSG00000263006.7	1.710822752	200.65	0.819119623	0.006428023	0.366908655	0.253441654	ROCK1P1	Rho associated coiled-coil containing protein kinase 1 pseudogene 1	processed_transcript
ENST00000257749.9	ENSG00000112182.16	0.466593584	200.55	0.205305378	0.00645687	0.367441023	0.254391144	BACH2	BTB domain and CNC homolog 2	protein_coding
ENST00000676616.1	ENSG00000143801.18	1.634050661	200.4	0.774918771	0.006504636	0.368317774	0.255330882	PSEN2	presenilin 2	processed_transcript
ENST00000467786.1	ENSG00000127084.19	0.499451868	200.4	0.244163275	0.006504636	0.368317774	0.255330882	FGD3	FYVE, RhoGEF and PH domain containing 3	nonsense_mediated_decay
ENST00000648218.1	ENSG00000285958.1	0.62106562	200.4	0.517260705	0.006504636	0.368317774	0.255330882	AC073174.1	NA	lncRNA
ENST00000546076.6	ENSG00000110900.16	0.275878896	200.45	0.213707948	0.006488714	0.368026182	0.255330882	TSPAN11	tetraspanin 11	protein_coding
ENST00000625000.1	ENSG00000279743.1	0.218282467	200.4	0.23863788	0.006504636	0.368317774	0.255330882	AC002090.1	NA	TEC
ENST00000428849.7	ENSG00000237649.8	0.34464611	200.35	0.214196758	0.00651831	0.368567675	0.255491924	KIFC1	kinesin family member C1	protein_coding
ENST00000678950.1	ENSG00000166352.18	0.76691467	200.35	0.395918219	0.00651831	0.368567675	0.255491924	IFTAP	intraflagellar transport associated protein	protein_coding
ENST00000689021.1	ENSG00000245685.8	0.734970075	200.3	0.399880011	0.006535169	0.368875107	0.255964784	FRG1-DT	FRG1 divergent transcript	lncRNA
ENST00000671208.1	ENSG00000288531.1	0.405588243	200.15	0.358578759	0.006579189	0.369674394	0.25621563	AL669831.7	uncharacterized LOC107984850	lncRNA
ENST00000610020.2	ENSG00000122484.9	2.279484156	200.05	0.823552532	0.006607099	0.370178601	0.25621563	RPAP2	RNA polymerase II associated protein 2	protein_coding
ENST00000663020.1	ENSG00000226026.7	2.094679166	200	0.763400567	0.006619837	0.370408048	0.25621563	AC092802.1	RWDD3 divergent transcript	lncRNA
ENST00000675145.1	ENSG00000169554.23	0.181552562	200	0.1246859	0.006619837	0.370408048	0.25621563	ZEB2	zinc finger E-box binding homeobox 2	retained_intron
ENST00000407635.2	ENSG00000219159.4	0.305603631	200.25	0.210903872	0.006549967	0.369144359	0.25621563	AC011298.1	NA	lncRNA
ENST00000662816.1	ENSG00000242759.8	0.998527555	200.15	0.759207062	0.006579189	0.369674394	0.25621563	LINC00882	NA	lncRNA
ENST00000302874.9	ENSG00000168228.16	0.330904738	200	0.204892697	0.006619837	0.370408048	0.25621563	ZCCHC4	zinc finger CCHC-type containing 4	protein_coding
ENST00000658007.1	ENSG00000249096.7	0.14103985	199.95	0.188610623	0.006632762	0.370640446	0.25621563	LINC02362	NA	lncRNA
ENST00000307662.5	ENSG00000171992.13	0.58537785	200	0.291842803	0.006619837	0.370408048	0.25621563	SYNPO	synaptopodin	protein_coding
ENST00000481456.1	ENSG00000198563.14	0.508657906	200.2	0.241755967	0.006565327	0.369423241	0.25621563	DDX39B	DExD-box helicase 39B	retained_intron
ENST00000523495.1	ENSG00000253932.1	0.595112576	200.05	0.323319097	0.006607099	0.370178601	0.25621563	AC019270.1	NA	lncRNA
ENST00000617518.2	ENSG00000274461.2	0.231699982	199.95	0.121099007	0.006632762	0.370640446	0.25621563	AC023282.1	long intergenic non-protein coding RNA 2930	lncRNA
ENST00000396275.2	ENSG00000179826.8	0.64427014	200.15	0.254854728	0.006579189	0.369674394	0.25621563	MRGPRX3	MAS related GPR family member X3	protein_coding
ENST00000375710.7	ENSG00000134333.14	0.375496128	200	0.195548183	0.006619837	0.370408048	0.25621563	LDHA	lactate dehydrogenase A	retained_intron
ENST00000642064.1	ENSG00000197125.3	0.366723524	200.2	0.240997296	0.006565327	0.369423241	0.25621563	OR8B8	olfactory receptor family 8 subfamily B member 8	protein_coding
ENST00000336164.9	ENSG00000134539.17	0.782659241	200.2	0.479713594	0.006565327	0.369423241	0.25621563	KLRD1	killer cell lectin like receptor D1	protein_coding
ENST00000248668.5	ENSG00000128011.5	0.463158701	200.05	0.240207583	0.006607099	0.370178601	0.25621563	LRFN1	leucine rich repeat and fibronectin type III domain containing 1	protein_coding
ENST00000615606.4	ENSG00000070371.16	0.13073451	200	0.122121277	0.006619837	0.370408048	0.25621563	CLTCL1	clathrin heavy chain like 1	retained_intron
ENST00000488608.5	ENSG00000126970.16	0.211554969	199.95	0.130488382	0.006632762	0.370640446	0.25621563	ZC4H2	zinc finger C4H2-type containing	processed_transcript
ENST00000653456.1	ENSG00000226919.4	0.122609634	199.9	0.11442312	0.006646436	0.370885854	0.256558207	AL365184.1	NA	lncRNA
ENST00000679595.1	ENSG00000148400.13	0.318827141	199.85	0.145361726	0.006661796	0.371160952	0.256779783	NOTCH1	notch receptor 1	nonsense_mediated_decay
ENST00000662319.2	ENSG00000233098.10	0.98174936	199.85	0.555552022	0.006661796	0.371160952	0.256779783	LOC339260	uncharacterized LOC339260	lncRNA
ENST00000431979.1	ENSG00000224559.2	0.543375119	199.75	0.411757269	0.006688583	0.371639268	0.256891601	LINC01087	long intergenic non-protein coding RNA 1087	lncRNA
ENST00000658479.1	ENSG00000248685.6	0.596686203	199.7	0.416058392	0.006703194	0.371899405	0.256891601	LINC02484	NA	lncRNA
ENST00000454158.7	ENSG00000181826.10	0.701233681	199.75	0.297454058	0.006688583	0.371639268	0.256891601	RELL1	RELT like 1	protein_coding
ENST00000513016.5	ENSG00000038427.16	0.373402939	199.7	0.124460467	0.006703194	0.371899405	0.256891601	VCAN	versican	processed_transcript
ENST00000358359.8	ENSG00000145725.20	1.609934104	199.7	0.618030418	0.006703194	0.371899405	0.256891601	PPIP5K2	diphosphoinositol pentakisphosphate kinase 2	protein_coding
ENST00000377148.5	ENSG00000204694.13	0.418317915	199.75	0.483895984	0.006688583	0.371639268	0.256891601	OR11A1	olfactory receptor family 11 subfamily A member 1	protein_coding
ENST00000281428.12	ENSG00000151702.17	0.682400797	199.7	0.260363105	0.006703194	0.371899405	0.256891601	FLI1	Fli-1 proto-oncogene, ETS transcription factor	protein_coding
ENST00000660421.1	ENSG00000287365.1	0.270815245	199.75	0.191595377	0.006688583	0.371639268	0.256891601	AC068787.4	NA	lncRNA
ENST00000676770.1	ENSG00000158864.13	0.267859619	199.6	0.235352454	0.006733914	0.372444607	0.256962116	NDUFS2	NADH:ubiquinone oxidoreductase core subunit S2	retained_intron
ENST00000526405.5	ENSG00000134955.12	0.752916254	199.6	0.360683489	0.006733914	0.372444607	0.256962116	SLC37A2	solute carrier family 37 member 2	retained_intron
ENST00000454075.7	ENSG00000166888.12	0.334843964	199.6	0.156257014	0.006733914	0.372444607	0.256962116	STAT6	signal transducer and activator of transcription 6	protein_coding
ENST00000619773.1	ENSG00000103160.12	0.576739426	199.65	0.346976461	0.006718929	0.372178951	0.256962116	HSDL1	hydroxysteroid dehydrogenase like 1	retained_intron
ENST00000637017.1	ENSG00000124203.7	0.446583223	199.65	0.247030953	0.006718929	0.372178951	0.256962116	ZNF831	zinc finger protein 831	protein_coding
ENST00000686642.1	ENSG00000174403.17	0.323802487	199.6	0.260728726	0.006733914	0.372444607	0.256962116	NA	NA	lncRNA
ENST00000455424.1	ENSG00000233862.8	1.039260345	199.5	0.320975316	0.006763136	0.372961021	0.25696669	AC016907.2	NA	lncRNA
ENST00000674412.1	ENSG00000133706.19	0.437786144	199.5	0.189981882	0.006763136	0.372961021	0.25696669	LARS1	leucyl-tRNA synthetase 1	retained_intron
ENST00000665550.1	ENSG00000242753.2	0.579980505	199.45	0.422470988	0.006778683	0.373234911	0.25696669	AL445430.2	NA	lncRNA
ENST00000668456.1	ENSG00000287578.1	0.185639229	199.45	0.204275649	0.006778683	0.373234911	0.25696669	AL034348.1	NA	lncRNA
ENST00000643936.1	ENSG00000158321.18	0.316230421	199.5	0.247482784	0.006763136	0.372961021	0.25696669	AUTS2	activator of transcription and developmental regulator AUTS2	protein_coding
ENST00000396218.5	ENSG00000079102.16	0.254385068	199.45	0.127019331	0.006778683	0.373234911	0.25696669	RUNX1T1	RUNX1 partner transcriptional co-repressor 1	protein_coding
ENST00000662190.1	ENSG00000249867.6	0.710084289	199.4	0.392461445	0.006791795	0.373465435	0.25696669	LINC02742	long intergenic non-protein coding RNA 2742	lncRNA
ENST00000646480.1	ENSG00000284966.3	0.388330289	199.4	0.286088642	0.006791795	0.373465435	0.25696669	AL138689.2	NA	lncRNA
ENST00000563464.1	ENSG00000260672.1	0.618209314	199.55	0.361862385	0.0067489	0.372709701	0.25696669	AC100827.4	NA	lncRNA
ENST00000595796.5	ENSG00000017483.16	0.248088775	199.55	0.274956459	0.0067489	0.372709701	0.25696669	SLC38A5	solute carrier family 38 member 5	protein_coding
ENST00000430456.1	ENSG00000224799.1	1.649046346	199.4	0.69258004	0.006791795	0.373465435	0.25696669	AL139397.1	NA	lncRNA
ENST00000624340.1	ENSG00000280375.1	0.369618834	199.5	0.346068159	0.006763136	0.372961021	0.25696669	AL359740.1	NA	TEC
ENST00000657346.1	ENSG00000287040.1	0.483906352	199.3	0.210401119	0.006826262	0.374069349	0.257905166	AL590560.5	NA	lncRNA
ENST00000394479.4	ENSG00000162924.15	1.005064764	199.3	0.27777565	0.006826262	0.374069349	0.257905166	REL	REL proto-oncogene, NF-kB subunit	protein_coding
ENST00000491397.1	ENSG00000240038.7	0.344650865	199.15	0.225760397	0.006870844	0.37484615	0.25829951	AMY2B	amylase alpha 2B	processed_transcript
ENST00000289707.10	ENSG00000158714.11	0.326414953	199.15	0.329445149	0.006870844	0.37484615	0.25829951	SLAMF8	SLAM family member 8	protein_coding
ENST00000665650.1	ENSG00000227373.6	0.288781252	199.1	0.296482494	0.006882458	0.375047708	0.25829951	RABGAP1L-DT	RABGAP1L divergent transcript	lncRNA
ENST00000662953.1	ENSG00000225964.6	0.518298798	199.2	0.338775202	0.006853985	0.374552977	0.25829951	NRIR	NA	lncRNA
ENST00000498089.1	ENSG00000163576.18	0.53645111	199	0.273091707	0.006914114	0.37559544	0.25829951	EFHB	EF-hand domain family member B	processed_transcript
ENST00000666491.1	ENSG00000243694.4	0.603645461	199.05	0.427069081	0.00689763	0.375310536	0.25829951	LINC02027	long intergenic non-protein coding RNA 2027	lncRNA
ENST00000517390.2	ENSG00000147601.15	0.391320829	199.05	0.190541543	0.00689763	0.375310536	0.25829951	TERF1	telomeric repeat binding factor 1	protein_coding
ENST00000652177.1	ENSG00000286122.1	0.535905006	199	0.341113857	0.006914114	0.37559544	0.25829951	AC016074.2	NA	lncRNA
ENST00000497613.2	ENSG00000160949.18	1.025857708	199	0.389502944	0.006914114	0.37559544	0.25829951	TONSL	tonsoku like, DNA repair protein	retained_intron
ENST00000522781.6	ENSG00000188916.9	0.201691886	199.05	0.140359004	0.00689763	0.375310536	0.25829951	INSYN2A	inhibitory synaptic factor 2A	protein_coding
ENST00000641898.1	ENSG00000205497.5	0.292959502	199.15	0.209636091	0.006870844	0.37484615	0.25829951	OR51A4	olfactory receptor family 51 subfamily A member 4	protein_coding
ENST00000533726.1	ENSG00000254590.1	0.092574419	199	0.094338753	0.006914114	0.37559544	0.25829951	AP003396.2	NA	processed_pseudogene
ENST00000455577.6	ENSG00000137843.12	0.329652196	199.2	0.151354694	0.006853985	0.374552977	0.25829951	PAK6	p21 (RAC1) activated kinase 6	protein_coding
ENST00000561925.2	ENSG00000261536.2	0.099181203	199.1	0.055842242	0.006882458	0.375047708	0.25829951	ABHD17AP9	NA	unprocessed_pseudogene
ENST00000652517.1	ENSG00000286157.1	0.233115204	199	0.208944396	0.006914114	0.37559544	0.25829951	AC011467.6	NA	lncRNA
ENST00000669252.1	ENSG00000286523.1	0.21651174	199.05	0.186719642	0.00689763	0.375310536	0.25829951	AL022151.1	NA	lncRNA
ENST00000471248.1	ENSG00000238009.6	0.302067338	198.8	0.25221736	0.006971059	0.37657457	0.258350515	AL627309.1	uncharacterized LOC100996442	lncRNA
ENST00000647399.1	ENSG00000284808.1	0.145056991	198.85	0.216662426	0.006957198	0.376336953	0.258350515	AC099791.3	NA	lncRNA
ENST00000357731.10	ENSG00000172260.15	1.740452194	198.7	0.91093278	0.006998033	0.37703563	0.258350515	NEGR1	neuronal growth regulator 1	protein_coding
ENST00000668467.1	ENSG00000204929.13	0.165763847	198.85	0.245478879	0.006957198	0.376336953	0.258350515	AC007389.1	uncharacterized LOC101927533	lncRNA
ENST00000641144.1	ENSG00000215160.3	1.452796622	198.55	0.58112998	0.007041304	0.377771595	0.258350515	OR7E122P	NA	processed_transcript
ENST00000684410.1	ENSG00000160145.16	0.162252548	198.55	0.116828531	0.007041304	0.377771595	0.258350515	KALRN	kalirin RhoGEF kinase	processed_transcript
ENST00000650907.1	ENSG00000180245.7	0.323689437	198.9	0.238001562	0.006942774	0.376089209	0.258350515	RRH	retinal pigment epithelium-derived rhodopsin homolog	retained_intron
ENST00000379250.10	ENSG00000124523.17	0.18472824	198.55	0.09946642	0.007041304	0.377771595	0.258350515	SIRT5	sirtuin 5	nonsense_mediated_decay
ENST00000242249.8	ENSG00000122679.8	0.14455694	198.75	0.167612752	0.006983235	0.376782905	0.258350515	RAMP3	receptor activity modifying protein 3	protein_coding
ENST00000265814.4	ENSG00000079102.16	0.340826274	198.85	0.51916776	0.006957198	0.376336953	0.258350515	RUNX1T1	RUNX1 partner transcriptional co-repressor 1	protein_coding
ENST00000344803.3	ENSG00000214929.4	0.402168391	198.55	0.469986622	0.007041304	0.377771595	0.258350515	SPATA31D1	SPATA31 subfamily D member 1	protein_coding
ENST00000446923.7	ENSG00000148516.23	0.242238724	198.6	0.237795468	0.007026506	0.377520406	0.258350515	ZEB1	zinc finger E-box binding homeobox 1	protein_coding
ENST00000648604.1	ENSG00000285980.2	0.207483297	198.65	0.199517333	0.007010583	0.377249554	0.258350515	AP003025.2	NA	lncRNA
ENST00000377931.1	ENSG00000204919.1	0.81397163	198.6	0.657591749	0.007026506	0.377520406	0.258350515	PRR20A	proline rich 20A	protein_coding
ENST00000316148.4	ENSG00000177699.4	0.222876126	198.8	0.145779601	0.006971059	0.37657457	0.258350515	AC011944.1	uncharacterized LOC100129540	lncRNA
ENST00000568767.1	ENSG00000260695.1	0.210542091	198.55	0.179144996	0.007041304	0.377771595	0.258350515	AC022164.1	NA	lncRNA
ENST00000693704.1	ENSG00000133026.14	0.641464093	198.85	0.276367782	0.006957198	0.376336953	0.258350515	MYH10	myosin heavy chain 10	retained_intron
ENST00000644624.1	ENSG00000119537.18	0.38007547	198.7	0.691245709	0.006998033	0.37703563	0.258350515	KDSR	3-ketodihydrosphingosine reductase	nonsense_mediated_decay
ENST00000592205.5	ENSG00000172232.10	0.590162811	198.7	0.20831016	0.006998033	0.37703563	0.258350515	AZU1	azurocidin 1	protein_coding
ENST00000567299.1	ENSG00000260112.1	0.258683863	198.65	0.284520669	0.007010583	0.377249554	0.258350515	AC008567.1	NA	processed_pseudogene
ENST00000661134.1	ENSG00000227906.9	0.944588367	198.8	0.619656449	0.006971059	0.37657457	0.258350515	SNAP25-AS1	SNAP25 antisense RNA 1	lncRNA
ENST00000592107.5	ENSG00000283633.1	0.395663006	198.85	0.193660444	0.006957198	0.376336953	0.258350515	AP000547.3	NA	lncRNA
ENST00000495101.5	ENSG00000184708.18	0.442145713	198.6	0.252167049	0.007026506	0.377520406	0.258350515	EIF4ENIF1	eukaryotic translation initiation factor 4E nuclear import factor 1	retained_intron
ENST00000656440.1	ENSG00000286523.1	1.055701807	198.6	0.512153794	0.007026506	0.377520406	0.258350515	AL022151.1	NA	lncRNA
ENST00000624054.1	ENSG00000280195.1	0.304376155	198.65	0.100919368	0.007010583	0.377249554	0.258350515	AC245140.2	NA	lncRNA
ENST00000527562.1	ENSG00000254488.1	1.128490077	198.55	0.724719769	0.007041304	0.377771595	0.258350515	AC007876.1	NA	lncRNA
ENST00000674797.2	ENSG00000116984.15	0.385577434	198.5	0.261152453	0.007057226	0.378041277	0.25840192	MTR	5-methyltetrahydrofolate-homocysteine methyltransferase	protein_coding
ENST00000445384.1	ENSG00000233786.1	0.67333633	198.5	0.409865347	0.007057226	0.378041277	0.25840192	CDC27P1	NA	processed_pseudogene
ENST00000657688.1	ENSG00000268686.2	0.49006609	198.5	0.258765706	0.007057226	0.378041277	0.25840192	AC010643.1	uncharacterized LOC101928295	lncRNA
ENST00000356554.7	ENSG00000198162.12	0.854193622	198.45	0.028244194	0.00707371	0.378319841	0.258473648	MAN1A2	mannosidase alpha class 1A member 2	protein_coding
ENST00000650850.1	ENSG00000286147.1	2.808032448	198.45	0.776334125	0.00707371	0.378319841	0.258473648	AC092445.1	NA	lncRNA
ENST00000461762.5	ENSG00000136819.15	0.306890598	198.45	0.183034598	0.00707371	0.378319841	0.258473648	C9orf78	chromosome 9 open reading frame 78	processed_transcript
ENST00000675478.1	ENSG00000181722.17	0.659748514	198.4	0.342823637	0.007091318	0.378616684	0.258586066	ZBTB20	zinc finger and BTB domain containing 20	protein_coding
ENST00000612661.2	ENSG00000277443.3	0.934768253	198.4	-0.014119365	0.007091318	0.378616684	0.258586066	MARCKS	myristoylated alanine rich protein kinase C substrate	protein_coding
ENST00000025301.4	ENSG00000023516.9	0.738122151	198.4	0.11839796	0.007091318	0.378616684	0.258586066	AKAP11	A-kinase anchoring protein 11	protein_coding
ENST00000671018.1	ENSG00000260565.8	0.635502923	198.35	0.494169498	0.007107614	0.378890767	0.258826739	ERVK13-1	NA	lncRNA
ENST00000624591.1	ENSG00000278895.1	1.560330207	198.35	0.607126818	0.007107614	0.378890767	0.258826739	AC008507.3	NA	TEC
ENST00000435660.5	ENSG00000152683.14	0.264636711	198.3	0.157742296	0.00712747	0.379223859	0.25937287	SLC30A6	solute carrier family 30 member 6	protein_coding
ENST00000543802.3	ENSG00000196418.13	1.035651324	198.25	0.594918582	0.007143392	0.379490289	0.259382213	ZNF124	zinc finger protein 124	protein_coding
ENST00000332839.9	ENSG00000183023.18	0.483618404	198.2	0.293505846	0.007156879	0.379715505	0.259382213	SLC8A1	solute carrier family 8 member A1	protein_coding
ENST00000327134.7	ENSG00000180370.10	0.943486226	198.2	0.209904729	0.007156879	0.379715505	0.259382213	PAK2	p21 (RAC1) activated kinase 2	protein_coding
ENST00000643851.1	ENSG00000204147.11	0.284678493	198.2	0.137675212	0.007156879	0.379715505	0.259382213	ASAH2B	N-acylsphingosine amidohydrolase 2B	protein_coding
ENST00000691193.1	ENSG00000289527.1	0.392208966	198.2	0.167315336	0.007156879	0.379715505	0.259382213	NA	NA	lncRNA
ENST00000646514.1	ENSG00000185825.17	0.290832521	198.25	0.233455345	0.007143392	0.379490289	0.259382213	BCAP31	B cell receptor associated protein 31	processed_transcript
ENST00000319406.8	ENSG00000172954.14	1.148184721	198.15	0.513311845	0.007173738	0.379996425	0.259640678	LCLAT1	lysocardiolipin acyltransferase 1	protein_coding
ENST00000534909.2	ENSG00000248550.4	0.219543125	198.15	0.120581382	0.007173738	0.379996425	0.259640678	OTX2-AS1	OTX2 antisense RNA 1 (head to head)	lncRNA
ENST00000464585.1	ENSG00000164082.15	0.559461599	198.1	0.297069731	0.007190409	0.38027357	0.259677419	GRM2	glutamate metabotropic receptor 2	retained_intron
ENST00000682438.1	ENSG00000131844.17	0.349602346	197.95	0.151810187	0.007237988	0.38106096	0.259677419	MCCC2	methylcrotonyl-CoA carboxylase subunit 2	retained_intron
ENST00000507387.1	ENSG00000250874.1	0.454842635	197.95	0.285496149	0.007237988	0.38106096	0.259677419	AC010595.1	NA	lncRNA
ENST00000487168.2	ENSG00000001631.17	0.764721442	197.95	0.346314851	0.007237988	0.38106096	0.259677419	KRIT1	KRIT1 ankyrin repeat containing	retained_intron
ENST00000666594.1	ENSG00000287011.1	0.398288658	197.95	0.402485235	0.007237988	0.38106096	0.259677419	AC003077.1	NA	lncRNA
ENST00000651844.1	ENSG00000286214.1	1.05693922	197.95	0.614414452	0.007237988	0.38106096	0.259677419	AUXG01000058.1	NA	lncRNA
ENST00000523256.6	ENSG00000164933.12	0.406187424	197.95	0.302013572	0.007237988	0.38106096	0.259677419	SLC25A32	solute carrier family 25 member 32	nonsense_mediated_decay
ENST00000668447.1	ENSG00000286927.1	1.199793423	198.1	0.558794269	0.007190409	0.38027357	0.259677419	AC103955.1	NA	lncRNA
ENST00000651799.1	ENSG00000231527.7	0.704913282	198	0.430620893	0.00722319	0.380816627	0.259677419	FAM27C	family with sequence similarity 27 member C	lncRNA
ENST00000480683.2	ENSG00000156113.24	0.314636644	197.95	0.225041196	0.007237988	0.38106096	0.259677419	KCNMA1	potassium calcium-activated channel subfamily M alpha 1	protein_coding
ENST00000576266.6	ENSG00000263006.7	1.715711697	198.05	1.008198961	0.007204271	0.38050351	0.259677419	ROCK1P1	Rho associated coiled-coil containing protein kinase 1 pseudogene 1	processed_transcript
ENST00000592187.1	ENSG00000219665.8	0.813083919	198.05	0.431253287	0.007204271	0.38050351	0.259677419	ZNF433-AS1	ZNF433 and ZNF878 antisense RNA 1	retained_intron
ENST00000493076.5	ENSG00000100297.16	0.35936274	197.95	0.177160494	0.007237988	0.38106096	0.259677419	MCM5	minichromosome maintenance complex component 5	retained_intron
ENST00000380387.3	ENSG00000205500.8	0.9687495	197.9	0.355780531	0.007252974	0.38130787	0.260040296	MAPRE3-AS1	MAPRE3 antisense RNA 1	lncRNA
ENST00000663497.1	ENSG00000237720.2	0.119636245	197.85	0.138905123	0.007269458	0.381578871	0.26028169	AC011995.2	NA	lncRNA
ENST00000371317.10	ENSG00000232119.8	0.954080972	197.85	0.432282377	0.007269458	0.381578871	0.26028169	MCTS1	MCTS1 re-initiation and release factor	protein_coding
ENST00000615615.4	ENSG00000157657.15	0.347889659	197.75	0.224781507	0.007300365	0.382085313	0.260340681	ZNF618	zinc finger protein 618	protein_coding
ENST00000685848.1	ENSG00000289594.1	0.200856848	197.75	0.204158581	0.007300365	0.382085313	0.260340681	NA	NA	lncRNA
ENST00000663418.1	ENSG00000258476.7	0.225844834	197.8	0.182923027	0.007283507	0.381809344	0.260340681	LINC02207	long intergenic non-protein coding RNA 2207	lncRNA
ENST00000280904.11	ENSG00000134755.18	0.474919747	197.75	0.394584063	0.007300365	0.382085313	0.260340681	DSC2	desmocollin 2	protein_coding
ENST00000637369.1	ENSG00000283503.3	0.35514335	197.75	0.230002538	0.007300365	0.382085313	0.260340681	LINC01902	long intergenic non-protein coding RNA 1902	lncRNA
ENST00000594765.5	ENSG00000189430.13	0.236188849	197.8	0.105740954	0.007283507	0.381809344	0.260340681	NCR1	natural cytotoxicity triggering receptor 1	protein_coding
ENST00000662280.1	ENSG00000224116.7	0.251965481	197.7	0.227083338	0.007319472	0.382397289	0.260673783	INHBA-AS1	INHBA antisense RNA 1	lncRNA
ENST00000634823.1	ENSG00000274114.2	0.165349662	197.7	0.106607359	0.007319472	0.382397289	0.260673783	ALOX15P1	NA	processed_transcript
ENST00000623279.1	ENSG00000280117.1	0.862534398	197.65	0.330872339	0.007335768	0.382662727	0.26108	AC122688.4	NA	TEC
ENST00000355809.4	ENSG00000134744.14	0.288313915	197.6	0.231231809	0.007350567	0.382903233	0.261084498	TUT4	terminal uridylyl transferase 4	protein_coding
ENST00000539888.5	ENSG00000057252.13	0.304070988	197.6	0.159533037	0.007350567	0.382903233	0.261084498	SOAT1	sterol O-acyltransferase 1	protein_coding
ENST00000628855.1	ENSG00000281332.1	0.668673157	197.6	0.534631694	0.007350567	0.382903233	0.261084498	LINC00997	NA	lncRNA
ENST00000368850.4	ENSG00000112394.18	0.540913518	197.55	0.254342534	0.007366489	0.383161448	0.261302326	SLC16A10	solute carrier family 16 member 10	protein_coding
ENST00000545609.3	ENSG00000134297.7	0.413360563	197.55	0.33024058	0.007366489	0.383161448	0.261302326	PLEKHA8P1	pleckstrin homology domain containing A8 pseudogene 1	processed_transcript
ENST00000608760.3	ENSG00000272645.4	0.723352359	197.45	0.361116951	0.007401705	0.383730518	0.262066007	GTF2IP20	NA	retained_intron
ENST00000652344.1	ENSG00000283050.3	0.556620445	197.45	0.314403963	0.007401705	0.383730518	0.262066007	GTF2IP12	general transcription factor IIi pseudogene 12	processed_transcript
ENST00000495794.5	ENSG00000028310.18	0.532548116	197.35	0.205132271	0.007437108	0.384299793	0.262066007	BRD9	bromodomain containing 9	retained_intron
ENST00000659906.1	ENSG00000227544.10	0.174066639	197.4	0.197149334	0.007420998	0.384041108	0.262066007	AC018647.1	uncharacterized LOC100506725	lncRNA
ENST00000650300.1	ENSG00000285955.1	0.268618415	197.35	0.308479184	0.007437108	0.384299793	0.262066007	BX842242.1	NA	lncRNA
ENST00000436318.6	ENSG00000169550.14	0.264940868	197.35	0.132273922	0.007437108	0.384299793	0.262066007	MUC15	mucin 15, cell surface associated	protein_coding
ENST00000396789.4	ENSG00000213903.9	0.423622274	197.4	0.225564646	0.007420998	0.384041108	0.262066007	LTB4R	leukotriene B4 receptor	protein_coding
ENST00000376926.8	ENSG00000006062.18	0.293499904	197.35	0.21774683	0.007437108	0.384299793	0.262066007	MAP3K14	mitogen-activated protein kinase kinase kinase 14	protein_coding
ENST00000623762.1	ENSG00000279555.1	0.53010769	197.4	0.355902325	0.007420998	0.384041108	0.262066007	AC091181.1	NA	TEC
ENST00000620627.1	ENSG00000160352.16	0.259378705	197.4	0.187719802	0.007420998	0.384041108	0.262066007	ZNF714	zinc finger protein 714	protein_coding
ENST00000367385.9	ENSG00000151414.15	0.352508993	197.25	0.201358685	0.007469889	0.38482439	0.262700922	NEK7	NIMA related kinase 7	protein_coding
ENST00000696799.1	ENSG00000176406.24	0.145242214	197.25	0.131898137	0.007469889	0.38482439	0.262700922	RIMS2	regulating synaptic membrane exocytosis 2	protein_coding
ENST00000609713.2	ENSG00000157542.11	0.893982785	197.25	0.449666623	0.007469889	0.38482439	0.262700922	KCNJ6	potassium inwardly rectifying channel subfamily J member 6	protein_coding
ENST00000366998.4	ENSG00000117650.13	0.427540349	197.2	0.181470915	0.007484312	0.385054452	0.263034891	NEK2	NIMA related kinase 2	protein_coding
ENST00000358246.5	ENSG00000166927.13	0.324870888	197.15	0.075758979	0.00749911	0.385290007	0.263381579	MS4A7	membrane spanning 4-domains A7	protein_coding
ENST00000367482.8	ENSG00000116690.13	0.237195205	197	0.171101251	0.00754594	0.386032232	0.263765313	PRG4	proteoglycan 4	protein_coding
ENST00000658160.1	ENSG00000286389.2	0.256075032	197.05	0.107745981	0.007531329	0.385801179	0.263765313	AL731702.1	LOC105373289	lncRNA
ENST00000648405.2	ENSG00000163599.18	0.143105929	196.7	0.12347646	0.007646717	0.387613123	0.263765313	CTLA4	cytotoxic T-lymphocyte associated protein 4	protein_coding
ENST00000491862.6	ENSG00000243069.9	1.667545792	196.85	0.771610671	0.007594081	0.386790192	0.263765313	ARHGEF26-AS1	ARHGEF26 antisense RNA 1	lncRNA
ENST00000263923.5	ENSG00000128052.10	0.16942376	196.7	0.195146171	0.007646717	0.387613123	0.263765313	KDR	kinase insert domain receptor	protein_coding
ENST00000679351.1	ENSG00000288695.1	0.289773317	196.85	0.138556802	0.007594081	0.386790192	0.263765313	AC064824.1	NA	nonsense_mediated_decay
ENST00000505635.1	ENSG00000251158.1	0.582591082	196.8	0.436014989	0.007609628	0.387033893	0.263765313	AC131392.1	POM121 membrane glycoprotein (rat) pseudogene	unprocessed_pseudogene
ENST00000504447.1	ENSG00000145868.17	0.470013192	196.75	0.252542405	0.007626674	0.387300477	0.263765313	FBXO38	F-box protein 38	retained_intron
ENST00000518172.1	ENSG00000253348.1	0.855076156	196.7	0.703459369	0.007646717	0.387613123	0.263765313	AC008514.1	NA	lncRNA
ENST00000567255.2	ENSG00000161912.18	0.700719366	196.95	0.823349551	0.007562424	0.386292341	0.263765313	ADCY10P1	ADCY10 pseudogene 1	processed_transcript
ENST00000182527.4	ENSG00000065308.5	0.573613425	196.9	0.315667965	0.007577784	0.386534176	0.263765313	TRAM2	translocation associated membrane protein 2	protein_coding
ENST00000262096.13	ENSG00000104219.13	0.326456006	197.05	0.10562354	0.007531329	0.385801179	0.263765313	ZDHHC2	zinc finger DHHC-type palmitoyltransferase 2	protein_coding
ENST00000523979.1	ENSG00000253569.1	0.149884609	196.65	0.160463362	0.007663201	0.387869597	0.263765313	VENTXP5	NA	processed_pseudogene
ENST00000496760.5	ENSG00000122696.14	0.681289436	196.65	0.327755764	0.007663201	0.387869597	0.263765313	SLC25A51	solute carrier family 25 member 51	processed_transcript
ENST00000665642.1	ENSG00000287168.2	0.542664674	196.7	0.468357908	0.007646717	0.387613123	0.263765313	AL512625.3	NA	lncRNA
ENST00000388768.6	ENSG00000204130.14	0.157026305	197	0.14381039	0.00754594	0.386032232	0.263765313	RUFY2	RUN and FYVE domain containing 2	protein_coding
ENST00000662900.1	ENSG00000287466.1	0.164267192	196.95	0.140682685	0.007562424	0.386292341	0.263765313	AL355531.1	NA	lncRNA
ENST00000473019.5	ENSG00000179532.13	0.217674139	196.85	0.22998272	0.007594081	0.386790192	0.263765313	DNHD1	dynein heavy chain domain 1	retained_intron
ENST00000526712.1	ENSG00000166391.15	0.183571752	196.75	0.261759983	0.007626674	0.387300477	0.263765313	MOGAT2	monoacylglycerol O-acyltransferase 2	protein_coding
ENST00000543998.1	ENSG00000168778.13	0.254188798	196.8	0.163585104	0.007609628	0.387033893	0.263765313	TCTN2	tectonic family member 2	retained_intron
ENST00000620246.1	ENSG00000277767.1	0.713563256	196.7	0.548292115	0.007646717	0.387613123	0.263765313	AL442128.2	NA	lncRNA
ENST00000545213.5	ENSG00000129467.14	0.373342359	196.65	0.267710223	0.007663201	0.387869597	0.263765313	ADCY4	adenylate cyclase 4	retained_intron
ENST00000472094.5	ENSG00000169752.17	0.105481419	196.95	0.097769704	0.007562424	0.386292341	0.263765313	NRG4	neuregulin 4	nonsense_mediated_decay
ENST00000427478.7	ENSG00000205423.12	0.182044832	196.65	0.135708419	0.007663201	0.387869597	0.263765313	CNEP1R1	CTD nuclear envelope phosphatase 1 regulatory subunit 1	protein_coding
ENST00000636091.1	ENSG00000140718.21	0.442403708	196.75	0.272302994	0.007626674	0.387300477	0.263765313	FTO	FTO alpha-ketoglutarate dependent dioxygenase	processed_transcript
ENST00000622996.1	ENSG00000279432.1	0.929329504	196.65	0.496132318	0.007663201	0.387869597	0.263765313	AC015799.1	NA	TEC
ENST00000592610.1	ENSG00000214456.8	0.215062534	196.75	0.16294417	0.007626674	0.387300477	0.263765313	PLIN5	perilipin 5	protein_coding
ENST00000343979.6	ENSG00000196646.12	0.291391246	196.8	0.282651201	0.007609628	0.387033893	0.263765313	ZNF136	zinc finger protein 136	protein_coding
ENST00000588648.7	ENSG00000178904.19	0.13113714	196.7	0.086551984	0.007646717	0.387613123	0.263765313	DPY19L3	dpy-19 like C-mannosyltransferase 3	nonsense_mediated_decay
ENST00000396161.10	ENSG00000213762.12	0.522793135	197	0.255584033	0.00754594	0.386032232	0.263765313	ZNF134	zinc finger protein 134	protein_coding
ENST00000619242.1	ENSG00000275592.1	0.213643055	196.65	0.086786808	0.007663201	0.387869597	0.263765313	VN1R7P	NA	processed_pseudogene
ENST00000661389.1	ENSG00000224078.15	1.571616341	196.6	0.80370454	0.007678561	0.388108055	0.264123711	SNHG14	NA	lncRNA
ENST00000449170.2	ENSG00000180178.11	0.970073989	196.55	0.652417794	0.007694109	0.388348901	0.264317889	FAR2P1	NA	retained_intron
ENST00000452624.1	ENSG00000235099.1	0.546363819	196.55	0.286175353	0.007694109	0.388348901	0.264317889	AL138731.1	NA	lncRNA
ENST00000540564.5	ENSG00000057252.13	0.38775046	196.5	0.20905291	0.007713403	0.388647056	0.264640103	SOAT1	sterol O-acyltransferase 1	protein_coding
ENST00000554304.5	ENSG00000139974.16	1.008028746	196.5	0.594502329	0.007713403	0.388647056	0.264640103	SLC38A6	solute carrier family 38 member 6	processed_transcript
ENST00000367353.2	ENSG00000162702.8	0.22141255	196.45	0.186513888	0.007725953	0.388840573	0.264730424	ZNF281	zinc finger protein 281	protein_coding
ENST00000393350.1	ENSG00000178573.7	0.30665202	196.45	0.18571743	0.007725953	0.388840573	0.264730424	MAF	MAF bZIP transcription factor	protein_coding
ENST00000658972.1	ENSG00000227706.4	1.817699872	196.4	1.168494068	0.007744123	0.389120139	0.265012821	AL713998.1	NA	lncRNA
ENST00000550538.5	ENSG00000258130.8	0.222914822	196.4	0.211724813	0.007744123	0.389120139	0.265012821	AC106782.1	SAGA complex associated factor 29 pseudogene	processed_transcript
ENST00000564237.2	ENSG00000261716.2	0.383981129	196.35	0.183043867	0.007760794	0.389376026	0.265073576	H2BC20P	H2B clustered histone 20, pseudogene	processed_transcript
ENST00000669707.1	ENSG00000223797.7	0.655174091	196.35	0.379445591	0.007760794	0.389376026	0.265073576	ENTPD3-AS1	ENTPD3 antisense RNA 1	lncRNA
ENST00000670787.1	ENSG00000288033.1	0.881204704	196.35	0.604200549	0.007760794	0.389376026	0.265073576	AC137894.3	NA	lncRNA
ENST00000334256.9	ENSG00000186432.10	0.572242178	196.3	0.231430999	0.007778964	0.389654238	0.265354633	KPNA4	karyopherin subunit alpha 4	protein_coding
ENST00000660726.2	ENSG00000223482.9	0.307764159	196.3	0.195699122	0.007778964	0.389654238	0.265354633	NUTM2A-AS1	NUTM2A antisense RNA 1	lncRNA
ENST00000485941.2	ENSG00000142794.19	0.244026985	196.25	0.126043821	0.007796572	0.389923176	0.265785441	NBPF3	NBPF member 3	processed_transcript
ENST00000656008.1	ENSG00000235092.7	0.200409327	196.2	0.162357952	0.007814555	0.390197156	0.265889101	ID2-AS1	NA	lncRNA
ENST00000695449.1	ENSG00000132842.15	1.442340852	196.2	0.698240556	0.007814555	0.390197156	0.265889101	AP3B1	adaptor related protein complex 3 subunit beta 1	nonsense_mediated_decay
ENST00000618847.5	ENSG00000154080.14	0.796468192	196.2	0.136038735	0.007814555	0.390197156	0.265889101	CHST9	carbohydrate sulfotransferase 9	protein_coding
ENST00000528330.2	ENSG00000081853.15	0.261224003	196.15	0.232640007	0.007835347	0.390513092	0.266426752	PCDHGA2	protocadherin gamma subfamily A, 2	protein_coding
ENST00000616058.4	ENSG00000094975.14	0.188650529	196.1	0.156592658	0.007854828	0.390808277	0.266749364	SUCO	SUN domain containing ossification factor	protein_coding
ENST00000479950.5	ENSG00000124596.17	0.2105345	196.1	0.152695773	0.007854828	0.390808277	0.266749364	OARD1	O-acyl-ADP-ribose deacylase 1	protein_coding
ENST00000379516.7	ENSG00000205302.7	0.486750032	196.05	0.174427456	0.007873747	0.391094182	0.267221869	SNX2	sorting nexin 2	protein_coding
ENST00000673490.1	ENSG00000144285.23	0.195593105	196	0.132774763	0.007888733	0.391320109	0.267390476	SCN1A	sodium voltage-gated channel alpha subunit 1	retained_intron
ENST00000373545.7	ENSG00000067177.15	0.245029689	196	0.151303988	0.007888733	0.391320109	0.267390476	PHKA1	phosphorylase kinase regulatory subunit alpha 1	protein_coding
ENST00000406397.1	ENSG00000163032.12	0.25601033	195.9	0.19403987	0.007925635	0.391874452	0.267452592	VSNL1	visinin like 1	protein_coding
ENST00000623248.1	ENSG00000278908.1	0.177925871	195.9	0.182706606	0.007925635	0.391874452	0.267452592	AC132154.1	NA	TEC
ENST00000678912.1	ENSG00000147601.15	0.433502678	195.95	0.11829309	0.007908401	0.391615924	0.267452592	TERF1	telomeric repeat binding factor 1	retained_intron
ENST00000361558.7	ENSG00000198788.9	1.144887209	195.9	0.846001831	0.007925635	0.391874452	0.267452592	MUC2	mucin 2, oligomeric mucus/gel-forming	processed_transcript
ENST00000695341.1	ENSG00000137513.11	0.727321887	195.9	0.404975381	0.007925635	0.391874452	0.267452592	NARS2	asparaginyl-tRNA synthetase 2, mitochondrial	nonsense_mediated_decay
ENST00000447651.1	ENSG00000223486.1	0.150583473	195.95	0.211761287	0.007908401	0.391615924	0.267452592	AC092198.1	NA	lncRNA
ENST00000443260.1	ENSG00000231093.1	0.241274908	195.95	0.084529913	0.007908401	0.391615924	0.267452592	TRMT1P1	TRMT1 pseudogene 1	processed_pseudogene
ENST00000553578.5	ENSG00000072042.13	0.24665225	195.85	0.164195553	0.007942681	0.392129562	0.267689394	RDH11	retinol dehydrogenase 11	retained_intron
ENST00000329125.6	ENSG00000185245.9	0.274889978	195.85	0.249432968	0.007942681	0.392129562	0.267689394	GP1BA	glycoprotein Ib platelet subunit alpha	protein_coding
ENST00000636554.1	ENSG00000066654.14	0.963859507	195.8	0.522124926	0.007960288	0.392392449	0.268113565	THUMPD1	THUMP domain containing 1	nonsense_mediated_decay
ENST00000691978.1	ENSG00000225889.10	0.19244798	195.7	0.120275586	0.007996628	0.392932977	0.26899811	NA	NA	lncRNA
ENST00000655630.1	ENSG00000258526.8	1.178290077	195.7	0.552229756	0.007996628	0.392932977	0.26899811	AL049828.1	NA	lncRNA
ENST00000667384.2	ENSG00000070831.18	0.421226893	195.6	0.238935616	0.008032781	0.393468024	0.269365578	CDC42	cell division cycle 42	protein_coding
ENST00000510505.2	ENSG00000249614.2	2.146296146	195.6	0.791759084	0.008032781	0.393468024	0.269365578	LINC02503	NA	lncRNA
ENST00000457107.5	ENSG00000181126.13	1.489301593	195.6	0.691258498	0.008032781	0.393468024	0.269365578	HLA-V	major histocompatibility complex, class I, V (pseudogene)	processed_transcript
ENST00000388920.5	ENSG00000186766.8	0.506017938	195.6	0.28435378	0.008032781	0.393468024	0.269365578	FOXI2	forkhead box I2	protein_coding
ENST00000523374.5	ENSG00000251192.8	0.325452683	195.65	0.19631804	0.008016484	0.393227169	0.269365578	ZNF674	zinc finger protein 674	protein_coding
ENST00000542466.2	ENSG00000255737.2	0.2614705	195.55	0.187454557	0.008049452	0.393713853	0.269416928	AGAP2-AS1	AGAP2 antisense RNA 1	lncRNA
ENST00000624274.1	ENSG00000279537.1	0.17310333	195.55	0.119528084	0.008049452	0.393713853	0.269416928	AC020658.7	NA	TEC
ENST00000590714.1	ENSG00000179943.8	0.429736041	195.55	0.331463969	0.008049452	0.393713853	0.269416928	FIZ1	FLT3 interacting zinc finger 1	protein_coding
ENST00000690080.1	ENSG00000127603.32	0.263750936	195.35	0.141615906	0.008118198	0.394721584	0.269688861	MACF1	microtubule actin crosslinking factor 1	retained_intron
ENST00000672238.1	ENSG00000117020.19	1.100581365	195.35	0.713534148	0.008118198	0.394721584	0.269688861	AKT3	AKT serine/threonine kinase 3	protein_coding
ENST00000658335.1	ENSG00000272462.4	0.416406711	195.35	0.262919172	0.008118198	0.394721584	0.269688861	U91328.1	NA	lncRNA
ENST00000616898.2	ENSG00000136929.13	0.194968223	195.5	0.213783913	0.008067809	0.393983887	0.269688861	HEMGN	hemogen	protein_coding
ENST00000663937.1	ENSG00000247774.8	0.18107178	195.45	0.092787457	0.008084481	0.394228527	0.269688861	PCED1B-AS1	PCED1B antisense RNA 1	lncRNA
ENST00000562009.1	ENSG00000260266.1	0.542664926	195.4	0.347333303	0.008100403	0.394461646	0.269688861	PPIAP46	peptidylprolyl isomerase A pseudogene 46	processed_transcript
ENST00000651760.1	ENSG00000140694.17	0.27002396	195.35	0.164852335	0.008118198	0.394721584	0.269688861	PARN	poly(A)-specific ribonuclease	nonsense_mediated_decay
ENST00000624763.1	ENSG00000279410.1	0.155529002	195.4	0.273335394	0.008100403	0.394461646	0.269688861	AC099494.1	NA	TEC
ENST00000253801.7	ENSG00000131482.10	0.246350273	195.4	0.238360337	0.008100403	0.394461646	0.269688861	G6PC	glucose-6-phosphatase catalytic subunit 1	protein_coding
ENST00000245912.7	ENSG00000125735.11	0.548526262	195.45	0.236440717	0.008084481	0.394228527	0.269688861	TNFSF14	TNF superfamily member 14	protein_coding
ENST00000602149.1	ENSG00000121406.9	0.833708437	195.4	0.4238926	0.008100403	0.394461646	0.269688861	ZNF549	zinc finger protein 549	protein_coding
ENST00000640777.1	ENSG00000283737.1	1.188865689	195.5	0.641805382	0.008067809	0.393983887	0.269688861	AL023875.1	NA	TEC
ENST00000370940.7	ENSG00000197568.15	0.458180853	195.2	0.523506608	0.008177391	0.395581632	0.269808405	HHLA3	HERV-H LTR-associating 3	lncRNA
ENST00000457273.5	ENSG00000233008.7	0.20226913	195.3	0.150613499	0.008138616	0.395019041	0.269808405	LINC01725	uncharacterized LOC101927560	lncRNA
ENST00000515351.1	ENSG00000156453.14	0.407366593	-195.25	-0.32295379	0.008158471	0.395307508	0.269808405	PCDH1	protocadherin 1	protein_coding
ENST00000609827.1	ENSG00000272604.1	0.117390216	195.2	0.129680209	0.008177391	0.395581632	0.269808405	AC073073.2	NA	lncRNA
ENST00000524808.1	ENSG00000254812.2	0.140517057	195.25	0.180389831	0.008158471	0.395307508	0.269808405	AC067930.2	NA	lncRNA
ENST00000525969.1	ENSG00000171053.10	0.129506146	195.25	0.165244524	0.008158471	0.395307508	0.269808405	PATE1	prostate and testis expressed 1	retained_intron
ENST00000355683.9	ENSG00000196792.12	0.267326681	195.3	0.148925636	0.008138616	0.395019041	0.269808405	STRN3	striatin 3	protein_coding
ENST00000261845.7	ENSG00000069956.14	0.51523035	195.3	0.026675403	0.008138616	0.395019041	0.269808405	MAPK6	mitogen-activated protein kinase 6	protein_coding
ENST00000565600.1	ENSG00000260719.1	0.811406368	195.2	0.508831048	0.008177391	0.395581632	0.269808405	AC009133.3	NA	lncRNA
ENST00000380599.9	ENSG00000174282.12	0.732933764	195.2	0.130788673	0.008177391	0.395581632	0.269808405	ZBTB4	zinc finger and BTB domain containing 4	protein_coding
ENST00000456099.1	ENSG00000233360.4	0.170156388	195.2	0.125008759	0.008177391	0.395581632	0.269808405	PDXP-DT	PDXP divergent transcript	lncRNA
ENST00000395423.7	ENSG00000071564.17	0.199701948	195.15	0.113550633	0.008194999	0.395836115	0.270222359	TCF3	transcription factor 3	protein_coding
ENST00000676090.1	ENSG00000171766.17	0.191364772	195.1	0.165914361	0.008212607	0.39608998	0.270635802	GATM	glycine amidinotransferase	nonsense_mediated_decay
ENST00000476590.1	ENSG00000196352.18	0.378901041	195.05	0.332901476	0.00823265	0.396378205	0.270794824	CD55	CD55 molecule (Cromer blood group)	retained_intron
ENST00000436443.5	ENSG00000178568.15	0.268059799	195.05	0.230609461	0.00823265	0.396378205	0.270794824	ERBB4	erb-b2 receptor tyrosine kinase 4	protein_coding
ENST00000220597.4	ENSG00000076641.4	0.819279682	195.05	0.362438674	0.00823265	0.396378205	0.270794824	PAG1	phosphoprotein membrane anchor with glycosphingolipid microdomains 1	protein_coding
ENST00000432999.6	ENSG00000236287.8	0.140347242	195	0.107307811	0.008245013	0.396555591	0.271034483	ZBED5	zinc finger BED-type containing 5	protein_coding
ENST00000420021.2	ENSG00000230246.7	0.339773218	194.95	0.40337686	0.008265056	0.39684253	0.271359164	SPATA31C1	SPATA31 subfamily C member 1	transcribed_unprocessed_pseudogene
ENST00000651355.1	ENSG00000176728.10	0.614344089	194.95	0.463785939	0.008265056	0.39684253	0.271359164	TTTY14	testis-specific transcript, Y-linked 14	lncRNA
ENST00000574814.2	ENSG00000262874.2	0.276298446	194.9	0.231284272	0.008282476	0.397091283	0.271763983	C19orf84	chromosome 19 open reading frame 84	protein_coding
ENST00000660326.1	ENSG00000232044.8	1.894857576	194.85	1.18009885	0.008302332	0.39737408	0.272248157	SILC1	NA	lncRNA
ENST00000500324.2	ENSG00000251567.5	0.271377714	194.8	0.182540986	0.008320127	0.397626874	0.272496933	AC018680.1	NA	lncRNA
ENST00000612971.2	ENSG00000008516.18	0.446150854	194.8	0.210918775	0.008320127	0.397626874	0.272496933	MMP25	matrix metallopeptidase 25	nonsense_mediated_decay
ENST00000359755.5	ENSG00000131016.17	0.226842227	194.75	0.167252799	0.008334364	0.397828664	0.272628676	AKAP12	A-kinase anchoring protein 12	protein_coding
ENST00000589178.5	ENSG00000186814.14	0.860352939	194.75	0.541735627	0.008334364	0.397828664	0.272628676	ZSCAN30	zinc finger and SCAN domain containing 30	protein_coding
ENST00000450102.6	ENSG00000183873.18	0.784354026	-194.65	-0.6929161	0.008369018	0.398318214	0.272759463	SCN5A	sodium voltage-gated channel alpha subunit 5	protein_coding
ENST00000265073.9	ENSG00000113387.12	0.61460495	194.7	-0.068985329	0.008353095	0.398093576	0.272759463	SUB1	SUB1 regulator of transcription	protein_coding
ENST00000663590.1	ENSG00000278175.5	0.301901473	194.65	0.204274826	0.008369018	0.398318214	0.272759463	GLIDR	glioblastoma down-regulated RNA	lncRNA
ENST00000640560.1	ENSG00000087258.16	0.178976243	194.65	0.100405755	0.008369018	0.398318214	0.272759463	GNAO1	G protein subunit alpha o1	retained_intron
ENST00000588582.3	ENSG00000257103.9	0.447149903	194.65	0.273385128	0.008369018	0.398318214	0.272759463	LSM14A	LSM14A mRNA processing body assembly factor	retained_intron
ENST00000674257.1	ENSG00000288595.1	0.394856163	194.65	0.246793012	0.008369018	0.398318214	0.272759463	AC236668.1	NA	lncRNA
ENST00000422059.5	ENSG00000237686.8	0.260842975	194.6	0.361464302	0.008389997	0.398613459	0.272943327	AL109615.3	stem cell inhibitory RNA transcript	lncRNA
ENST00000288466.11	ENSG00000157657.15	0.344506432	194.6	0.238846443	0.008389997	0.398613459	0.272943327	ZNF618	zinc finger protein 618	protein_coding
ENST00000453952.3	ENSG00000232653.9	0.450622462	194.6	0.27609195	0.008389997	0.398613459	0.272943327	GOLGA8N	golgin A8 family member N	retained_intron
ENST00000578049.4	ENSG00000265808.4	0.974185303	194.4	0.45762437	0.008463988	0.399647957	0.273264937	SEC22B	SEC22 homolog B, vesicle trafficking protein	protein_coding
ENST00000456262.5	ENSG00000170264.13	0.368401069	194.4	0.256629388	0.008463988	0.399647957	0.273264937	FAM161A	FAM161 centrosomal protein A	nonsense_mediated_decay
ENST00000462938.6	ENSG00000115252.19	0.223403457	194.45	0.20801421	0.008445069	0.399384439	0.273264937	PDE1A	phosphodiesterase 1A	nonsense_mediated_decay
ENST00000658291.1	ENSG00000229321.2	0.252724855	194.35	0.160580148	0.008481783	0.399895197	0.273264937	AC008269.1	NA	lncRNA
ENST00000441384.5	ENSG00000132153.15	0.542228426	194.4	0.403528545	0.008463988	0.399647957	0.273264937	DHX30	DExH-box helicase 30	nonsense_mediated_decay
ENST00000303965.9	ENSG00000047365.13	0.763377699	194.35	0.162937382	0.008481783	0.399895197	0.273264937	ARAP2	ArfGAP with RhoGAP domain, ankyrin repeat and PH domain 2	protein_coding
ENST00000653057.1	ENSG00000286647.1	0.4690132	194.45	0.273526723	0.008445069	0.399384439	0.273264937	AC008459.1	NA	lncRNA
ENST00000691963.1	ENSG00000289008.1	0.270346557	194.4	0.164802172	0.008463988	0.399647957	0.273264937	NA	NA	lncRNA
ENST00000651927.1	ENSG00000248588.2	0.592093864	194.55	0.295925989	0.008408167	0.398868475	0.273264937	AC008517.1	NA	lncRNA
ENST00000502515.1	ENSG00000249109.1	0.13419963	194.45	0.127031954	0.008445069	0.399384439	0.273264937	AC140125.2	NA	lncRNA
ENST00000658885.1	ENSG00000225683.6	0.179343347	194.35	0.141524252	0.008481783	0.399895197	0.273264937	PACRG-AS3	PACRG antisense RNA 3	lncRNA
ENST00000303545.4	ENSG00000170881.5	0.351350233	194.35	0.097938168	0.008481783	0.399895197	0.273264937	RNF139	ring finger protein 139	protein_coding
ENST00000361820.6	ENSG00000198785.7	0.405153499	194.4	0.212828207	0.008463988	0.399647957	0.273264937	GRIN3A	glutamate ionotropic receptor NMDA type subunit 3A	protein_coding
ENST00000671261.1	ENSG00000286428.1	0.293506558	194.35	0.195046631	0.008481783	0.399895197	0.273264937	AL161731.1	NA	lncRNA
ENST00000240335.1	ENSG00000121075.11	0.23470325	194.4	0.126056065	0.008463988	0.399647957	0.273264937	TBX4	T-box transcription factor 4	protein_coding
ENST00000685047.1	ENSG00000156531.18	0.929562951	194.35	0.537065494	0.008481783	0.399895197	0.273264937	PHF6	PHD finger protein 6	protein_coding
ENST00000537886.5	ENSG00000137261.15	0.293812384	194.2	0.150673756	0.00853929	0.400690062	0.273467307	KIAA0319	KIAA0319	protein_coding
ENST00000647830.1	ENSG00000285972.1	0.602976826	194.2	0.424942295	0.00853929	0.400690062	0.273467307	CERNA2	competing endogenous lncRNA 2 for microRNA let-7b	lncRNA
ENST00000261822.5	ENSG00000110987.9	0.500610158	194.2	0.231732439	0.00853929	0.400690062	0.273467307	BCL7A	BAF chromatin remodeling complex subunit BCL7A	protein_coding
ENST00000332395.7	ENSG00000182810.7	0.277624765	194.25	0.164459543	0.008521869	0.400449933	0.273467307	DDX28	DEAD-box helicase 28	protein_coding
ENST00000584396.5	ENSG00000136451.9	0.317748818	194.2	0.229638644	0.00853929	0.400690062	0.273467307	VEZF1	vascular endothelial zinc finger 1	protein_coding
ENST00000331427.9	ENSG00000183034.13	0.147251149	194.25	0.13173154	0.008521869	0.400449933	0.273467307	OTOP2	otopetrin 2	protein_coding
ENST00000666381.1	ENSG00000287646.1	0.160808621	194.2	0.117319017	0.00853929	0.400690062	0.273467307	AC021701.1	NA	lncRNA
ENST00000597832.5	ENSG00000204514.11	0.694752243	194.3	0.440746319	0.008501264	0.400165169	0.273467307	ZNF814	zinc finger protein 814	protein_coding
ENST00000461738.1	ENSG00000101198.15	0.109095874	194.3	0.032078667	0.008501264	0.400165169	0.273467307	NKAIN4	sodium/potassium transporting ATPase interacting 4	retained_intron
ENST00000398449.8	ENSG00000160179.19	0.557455974	-194.2	-0.478155578	0.00853929	0.400690062	0.273467307	ABCG1	ATP binding cassette subfamily G member 1	protein_coding
ENST00000392067.7	ENSG00000020577.14	0.334568998	194.1	0.22769234	0.008571883	0.401137799	0.274182145	SAMD4A	sterile alpha motif domain containing 4A	protein_coding
ENST00000635005.1	ENSG00000282968.1	0.20155582	194.1	0.175780979	0.008571883	0.401137799	0.274182145	AGGF1P10	NA	processed_pseudogene
ENST00000613886.4	ENSG00000079102.16	0.32890538	194.05	0.34050291	0.008590803	0.401396778	0.274294258	RUNX1T1	RUNX1 partner transcriptional co-repressor 1	protein_coding
ENST00000549369.5	ENSG00000067798.16	0.5828302	194.05	0.38305403	0.008590803	0.401396778	0.274294258	NAV3	neuron navigator 3	processed_transcript
ENST00000568956.2	ENSG00000261221.4	0.350691232	194.05	0.264278891	0.008590803	0.401396778	0.274294258	ZNF865	zinc finger protein 865	protein_coding
ENST00000687035.1	ENSG00000205562.4	0.214932504	193.95	0.083569045	0.008628454	0.401910183	0.275331739	NA	NA	lncRNA
ENST00000566098.1	ENSG00000260905.1	0.231356964	193.9	0.198787927	0.008648309	0.402179872	0.275635821	AC009021.1	NA	lncRNA
ENST00000612722.1	ENSG00000275620.1	0.674491819	193.9	0.3214727	0.008648309	0.402179872	0.275635821	FLJ16779	uncharacterized LOC100192386	lncRNA
ENST00000273908.4	ENSG00000145284.12	1.723295236	193.8	0.662758802	0.008683713	0.402658922	0.276599045	SCD5	stearoyl-CoA desaturase 5	protein_coding
ENST00000456464.2	ENSG00000223569.8	0.899990208	193.75	0.826927563	0.00869926	0.402868569	0.27692904	USP17L15	ubiquitin specific peptidase 17 like family member 15	protein_coding
ENST00000621052.1	ENSG00000274827.4	0.831519743	193.7	0.602297501	0.008715931	0.403092877	0.277294398	LINC01297	NA	lncRNA
ENST00000393909.7	ENSG00000115364.14	0.462954557	193.6	0.178372568	0.008752833	0.40358757	0.277881306	MRPL19	mitochondrial ribosomal protein L19	protein_coding
ENST00000463067.1	ENSG00000178917.17	0.26794389	193.55	0.136673554	0.008770816	0.403827739	0.277881306	ZNF852	zinc finger protein 852	retained_intron
ENST00000656446.1	ENSG00000241316.8	0.549332938	193.55	0.27422231	0.008770816	0.403827739	0.277881306	SUCLG2-AS1	SUCLG2 divergent transcript	lncRNA
ENST00000508775.6	ENSG00000026297.17	0.726485378	193.6	0.347313263	0.008752833	0.40358757	0.277881306	RNASET2	ribonuclease T2	protein_coding
ENST00000518259.1	ENSG00000197140.15	1.954136818	193.55	0.663085766	0.008770816	0.403827739	0.277881306	ADAM32	ADAM metallopeptidase domain 32	retained_intron
ENST00000536545.5	ENSG00000149948.14	1.188080957	193.55	2.44071106	0.008770816	0.403827739	0.277881306	HMGA2	high mobility group AT-hook 2	protein_coding
ENST00000560626.6	ENSG00000173517.11	0.83456381	193.55	0.363863569	0.008770816	0.403827739	0.277881306	PEAK1	pseudopodium enriched atypical kinase 1	protein_coding
ENST00000648006.3	ENSG00000166710.23	2.337617959	193.5	-0.483685746	0.008787674	0.404052364	0.278085359	B2M	beta-2-microglobulin	protein_coding
ENST00000598759.1	ENSG00000105245.9	0.466753216	193.5	0.371854019	0.008787674	0.404052364	0.278085359	NUMBL	NUMB like endocytic adaptor protein	retained_intron
ENST00000687706.1	ENSG00000225889.10	0.254091277	193.45	0.164801627	0.008804158	0.404271499	0.278277087	NA	NA	lncRNA
ENST00000190611.9	ENSG00000079156.17	0.414849557	193.45	0.275545874	0.008804158	0.404271499	0.278277087	OSBPL6	oxysterol binding protein like 6	protein_coding
ENST00000555901.1	ENSG00000165555.10	0.343522867	193.4	0.063073289	0.008822516	0.404514959	0.278527499	NOXRED1	NADP dependent oxidoreductase domain containing 1	retained_intron
ENST00000579925.5	ENSG00000108389.10	0.367051187	193.4	0.270955539	0.008822516	0.404514959	0.278527499	MTMR4	myotubularin related protein 4	protein_coding
ENST00000396954.8	ENSG00000164172.20	0.218560585	193.35	0.198946026	0.008841809	0.404770187	0.278642267	MOCS2	molybdenum cofactor synthesis 2	protein_coding
ENST00000649664.1	ENSG00000169902.15	0.224108678	193.35	0.174505394	0.008841809	0.404770187	0.278642267	TPST1	tyrosylprotein sulfotransferase 1	protein_coding
ENST00000299424.9	ENSG00000166337.11	0.418282287	193.35	0.227366795	0.008841809	0.404770187	0.278642267	TAF10	TATA-box binding protein associated factor 10	protein_coding
ENST00000432233.8	ENSG00000187116.14	0.593533776	193.3	0.130784892	0.00886204	0.405037086	0.279115044	LILRA5	leukocyte immunoglobulin like receptor A5	protein_coding
ENST00000233969.3	ENSG00000115616.3	0.327618118	193.25	0.199261519	0.008879086	0.405261405	0.279157833	SLC9A2	solute carrier family 9 member A2	protein_coding
ENST00000671372.1	ENSG00000224958.6	0.374698735	193.25	0.293894681	0.008879086	0.405261405	0.279157833	PGM5-AS1	PGM5 antisense RNA 1	lncRNA
ENST00000650505.1	ENSG00000196689.13	0.431203903	193.25	0.197069554	0.008879086	0.405261405	0.279157833	TRPV1	transient receptor potential cation channel subfamily V member 1	nonsense_mediated_decay
ENST00000649852.1	ENSG00000137936.18	0.2548996	193.15	0.229822043	0.00891655	0.405752594	0.280005882	BCAR3	BCAR3 adaptor protein, NSP family member	processed_transcript
ENST00000571082.5	ENSG00000214087.9	0.294100148	193.15	0.305772864	0.00891655	0.405752594	0.280005882	ARL16	ADP ribosylation factor like GTPase 16	retained_intron
ENST00000669293.1	ENSG00000249307.8	0.950177113	193.1	0.489679774	0.008936031	0.406007028	0.280452675	LINC01088	long intergenic non-protein coding RNA 1088	lncRNA
ENST00000675579.1	ENSG00000288632.1	0.331836336	193.05	0.215244914	0.00895701	0.406280283	0.280945946	AC133555.6	NA	lncRNA
ENST00000633881.1	ENSG00000279561.3	1.327308332	193	0.863105133	0.008976117	0.406528465	0.281049853	AL845472.1	uncharacterized LOC100132249	TEC
ENST00000655595.1	ENSG00000287329.1	0.532883437	193	0.320615134	0.008976117	0.406528465	0.281049853	FP326651.1	NA	lncRNA
ENST00000450670.5	ENSG00000132274.16	0.565356354	193	0.287719192	0.008976117	0.406528465	0.281049853	TRIM22	tripartite motif containing 22	protein_coding
ENST00000670763.1	ENSG00000286496.1	0.514136901	192.95	0.283853333	0.008991664	0.406729944	0.281206796	AL359764.1	NA	lncRNA
ENST00000608042.6	ENSG00000242512.9	0.547142877	192.95	0.397144731	0.008991664	0.406729944	0.281206796	LINC01206	long intergenic non-protein coding RNA 1206	lncRNA
ENST00000667307.1	ENSG00000179818.16	0.72339053	192.85	0.672135972	0.009026318	0.407177502	0.28130181	PCBP1-AS1	aspartic peptidase retroviral like 1	lncRNA
ENST00000345060.5	ENSG00000188778.6	0.227641959	192.9	0.125577795	0.009012269	0.406996313	0.28130181	ADRB3	adrenoceptor beta 3	protein_coding
ENST00000674754.1	ENSG00000104381.14	0.095539064	192.9	0.089820928	0.009012269	0.406996313	0.28130181	GDAP1	ganglioside induced differentiation associated protein 1	nonsense_mediated_decay
ENST00000338488.8	ENSG00000119508.18	0.18940996	192.85	0.171587478	0.009026318	0.407177502	0.28130181	NR4A3	nuclear receptor subfamily 4 group A member 3	protein_coding
ENST00000659422.1	ENSG00000261824.8	0.526554193	192.85	0.476266525	0.009026318	0.407177502	0.28130181	LINC00662	long intergenic non-protein coding RNA 662	lncRNA
ENST00000650768.1	ENSG00000286232.1	0.205729927	192.85	0.187473602	0.009026318	0.407177502	0.28130181	AL365229.1	NA	lncRNA
ENST00000635418.1	ENSG00000283005.1	0.636579615	192.8	0.357217233	0.009046923	0.407442625	0.281779463	CDC27P3	NA	processed_pseudogene
ENST00000369528.9	ENSG00000052723.12	0.251986303	192.7	0.194011519	0.009085136	0.407932358	0.28181871	SIKE1	suppressor of IKBKE 1	protein_coding
ENST00000367619.8	ENSG00000057252.13	0.528227849	192.7	-0.111595727	0.009085136	0.407932358	0.28181871	SOAT1	sterol O-acyltransferase 1	protein_coding
ENST00000671101.1	ENSG00000287882.1	0.180720297	192.75	0.180322002	0.009067341	0.40770461	0.28181871	AC134508.2	NA	lncRNA
ENST00000503694.5	ENSG00000145428.15	0.21938057	192.75	0.215654216	0.009067341	0.40770461	0.28181871	RNF175	ring finger protein 175	nonsense_mediated_decay
ENST00000666993.1	ENSG00000250303.5	0.27840193	192.7	0.147855729	0.009085136	0.407932358	0.28181871	LINC02762	long intergenic non-protein coding RNA 2762	lncRNA
ENST00000669735.1	ENSG00000286895.1	0.210613048	192.75	0.176917372	0.009067341	0.40770461	0.28181871	AC092745.5	NA	lncRNA
ENST00000669409.1	ENSG00000278932.5	0.427671436	192.7	0.203495734	0.009085136	0.407932358	0.28181871	CR381653.1	NA	lncRNA
ENST00000319653.14	ENSG00000155816.21	0.337000675	192.65	0.238884977	0.009105554	0.408192995	0.282124202	FMN2	formin 2	protein_coding
ENST00000661120.1	ENSG00000233639.8	0.213880705	192.65	0.1886039	0.009105554	0.408192995	0.282124202	PANTR1	POU3F3 adjacent non-coding transcript 1	lncRNA
ENST00000438190.1	ENSG00000227214.2	0.968791365	192.6	0.236191317	0.009123724	0.408424335	0.282523202	HCG15	NA	lncRNA
ENST00000310836.11	ENSG00000174607.11	0.245412441	192.55	0.186859005	0.009143205	0.408671741	0.282798378	UGT8	UDP glycosyltransferase 8	protein_coding
ENST00000357721.3	ENSG00000139160.13	0.49238277	192.55	0.160250367	0.009143205	0.408671741	0.282798378	ETFBKMT	electron transfer flavoprotein subunit beta lysine methyltransferase	protein_coding
ENST00000316170.9	ENSG00000111846.20	0.266373931	192.5	0.208705417	0.009163435	0.408927976	0.283096065	GCNT2	glucosaminyl (N-acetyl) transferase 2 (I blood group)	protein_coding
ENST00000663300.1	ENSG00000287272.1	0.327127554	192.5	0.238878003	0.009163435	0.408927976	0.283096065	AC007786.4	NA	lncRNA
ENST00000461981.5	ENSG00000013441.17	0.318258509	192.4	0.130172464	0.009206519	0.40947134	0.283606463	CLK1	CDC like kinase 1	retained_intron
ENST00000265598.8	ENSG00000078081.8	0.412251499	192.45	0.206767419	0.009186101	0.409214226	0.283606463	LAMP3	lysosomal associated membrane protein 3	protein_coding
ENST00000525402.5	ENSG00000167797.8	0.242291584	192.4	0.175458531	0.009206519	0.40947134	0.283606463	CDK2AP2	cyclin dependent kinase 2 associated protein 2	retained_intron
ENST00000549637.1	ENSG00000196169.15	0.237335649	192.4	0.135187754	0.009206519	0.40947134	0.283606463	KIF19	kinesin family member 19	retained_intron
ENST00000475185.5	ENSG00000134490.14	0.535673126	192.4	0.36748249	0.009206519	0.40947134	0.283606463	TMEM241	transmembrane protein 241	processed_transcript
ENST00000679171.1	ENSG00000143387.14	0.651734844	192.35	1.526296867	0.009224876	0.409701906	0.28384438	CTSK	cathepsin K	retained_intron
ENST00000611614.4	ENSG00000144524.18	0.262867851	192.35	0.191491667	0.009224876	0.409701906	0.28384438	COPS7B	COP9 signalosome subunit 7B	protein_coding
ENST00000663562.1	ENSG00000231672.8	0.330668107	192.3	0.121292611	0.009243795	0.409938934	0.283935558	DIRC3	NA	lncRNA
ENST00000655745.1	ENSG00000229205.5	0.197523176	192.3	0.260788119	0.009243795	0.409938934	0.283935558	LINC00200	long intergenic non-protein coding RNA 200	lncRNA
ENST00000656408.1	ENSG00000249790.3	0.233919828	192.3	0.137892445	0.009243795	0.409938934	0.283935558	AC092490.1	NA	lncRNA
ENST00000500262.1	ENSG00000244945.1	0.135492559	192.2	0.189867791	0.009282757	0.410425177	0.284968373	RUFY1-AS1	RUFY1 antisense RNA 1	lncRNA
ENST00000557275.5	ENSG00000176438.13	0.561797686	192.15	0.25416165	0.009299803	0.41063711	0.285163699	SYNE3	spectrin repeat containing nuclear envelope family member 3	protein_coding
ENST00000557552.1	ENSG00000142208.18	0.611981666	192.15	0.244186247	0.009299803	0.41063711	0.285163699	AKT1	AKT serine/threonine kinase 1	retained_intron
ENST00000462546.5	ENSG00000188732.11	1.225468606	192.1	0.641189605	0.009319097	0.410876406	0.285263761	FAM221A	family with sequence similarity 221 member A	retained_intron
ENST00000695562.1	ENSG00000289688.1	2.02154501	192.1	0.750776088	0.009319097	0.410876406	0.285263761	NA	NA	lncRNA
ENST00000566633.1	ENSG00000179889.20	0.31576006	192.1	0.249770163	0.009319097	0.410876406	0.285263761	PDXDC1	pyridoxal dependent decarboxylase domain containing 1	retained_intron
ENST00000625065.4	ENSG00000170092.15	0.202556275	192.05	0.134550246	0.009336705	0.411094253	0.285475372	SPDYE5	speedy/RINGO cell cycle regulator family member E5	protein_coding
ENST00000369902.8	ENSG00000107882.12	0.427240763	192.05	0.231657772	0.009336705	0.411094253	0.285475372	SUFU	SUFU negative regulator of hedgehog signaling	protein_coding
ENST00000609777.6	ENSG00000143429.11	0.453483259	192	0.31889558	0.009353564	0.411302348	0.285827132	LSP1P5	LSP1 pseudogene 5	processed_transcript
ENST00000671090.1	ENSG00000286021.3	1.665178326	191.95	0.803931723	0.009373232	0.411544533	0.286100629	LINC02822	long intergenic non-protein coding RNA 2822	lncRNA
ENST00000585897.1	ENSG00000266988.6	0.187718449	191.95	0.15216843	0.009373232	0.411544533	0.286100629	AC021517.1	uncharacterized LOC112268408	lncRNA
ENST00000409016.8	ENSG00000040933.16	0.333995006	191.9	0.247205141	0.009397022	0.41183661	0.286335616	INPP4A	inositol polyphosphate-4-phosphatase type I A	protein_coding
ENST00000614316.1	ENSG00000278239.1	0.501926309	191.9	0.278488745	0.009397022	0.41183661	0.286335616	AC243967.3	NA	lncRNA
ENST00000665317.1	ENSG00000258545.7	0.587250746	191.9	0.45259252	0.009397022	0.41183661	0.286335616	RHOXF1-AS1	RHOXF1 antisense RNA 1	lncRNA
ENST00000689485.1	ENSG00000227855.4	0.542652605	191.85	0.422760748	0.009418751	0.412102577	0.286670468	DPY19L2P3	DPY19L2 pseudogene 3	retained_intron
ENST00000258704.3	ENSG00000136206.5	0.657171412	191.85	0.43278551	0.009418751	0.412102577	0.286670468	SPDYE1	speedy/RINGO cell cycle regulator family member E1	protein_coding
ENST00000651080.1	ENSG00000234741.9	0.593041379	191.75	0.290454918	0.009458087	0.412582109	0.287212742	GAS5	growth arrest specific 5	lncRNA
ENST00000644926.1	ENSG00000135083.17	0.840532338	191.75	0.312006133	0.009458087	0.412582109	0.287212742	CCNJL	cyclin J like	nonsense_mediated_decay
ENST00000641726.1	ENSG00000180974.5	0.606426287	191.75	0.397340589	0.009458087	0.412582109	0.287212742	OR52E4	olfactory receptor family 52 subfamily E member 4	protein_coding
ENST00000416904.5	ENSG00000139651.11	0.6330318	191.75	0.308136897	0.009458087	0.412582109	0.287212742	ZNF740	zinc finger protein 740	protein_coding
ENST00000524578.6	ENSG00000126883.19	0.588322438	191.7	0.324989649	0.009477194	0.412814116	0.287465909	NUP214	nucleoporin 214	retained_intron
ENST00000668079.1	ENSG00000287757.2	0.602976023	191.7	0.407954844	0.009477194	0.412814116	0.287465909	AC244636.3	NA	lncRNA
ENST00000598139.5	ENSG00000241570.8	0.459955556	191.6	0.22379381	0.009521214	0.413346401	0.288309699	PAQR9-AS1	PAQR9 antisense RNA 1	lncRNA
ENST00000465094.2	ENSG00000230453.10	0.238686262	191.6	0.196771587	0.009521214	0.413346401	0.288309699	ANKRD18B	ankyrin repeat domain 18B	protein_coding
ENST00000559032.1	ENSG00000128829.12	0.200098852	191.6	0.171220902	0.009521214	0.413346401	0.288309699	EIF2AK4	eukaryotic translation initiation factor 2 alpha kinase 4	retained_intron
ENST00000657350.1	ENSG00000286403.1	1.169202544	191.55	0.59622779	0.009543879	0.41361926	0.288505096	AC010378.1	NA	lncRNA
ENST00000379800.4	ENSG00000180138.7	0.152262967	191.55	0.149974986	0.009543879	0.41361926	0.288505096	CSNK1A1L	casein kinase 1 alpha 1 like	protein_coding
ENST00000448060.7	ENSG00000129007.16	0.235031183	191.55	0.122548132	0.009543879	0.41361926	0.288505096	CALML4	calmodulin like 4	protein_coding
ENST00000685225.1	ENSG00000214100.9	0.481632744	191.5	0.361158467	0.009565234	0.413875586	0.28866026	PLAC9P1	placenta associated 9 pseudogene 1	processed_transcript
ENST00000274093.8	ENSG00000145451.13	0.341175574	191.5	0.288944216	0.009565234	0.413875586	0.28866026	GLRA3	glycine receptor alpha 3	protein_coding
ENST00000508075.1	ENSG00000069869.17	1.819256	191.5	0.761065448	0.009565234	0.413875586	0.28866026	NEDD4	NEDD4 E3 ubiquitin protein ligase	processed_transcript
ENST00000606998.1	ENSG00000237499.7	0.222276267	191.45	0.122699308	0.009585277	0.414115517	0.288938453	WAKMAR2	wound and keratinocyte migration associated lncRNA 2	lncRNA
ENST00000439761.3	ENSG00000106258.15	0.300693496	191.45	0.257551619	0.009585277	0.414115517	0.288938453	CYP3A5	cytochrome P450 family 3 subfamily A member 5	protein_coding
ENST00000475353.2	ENSG00000132155.14	0.316568303	191.4	0.134451352	0.009604196	0.414341413	0.289182177	RAF1	Raf-1 proto-oncogene, serine/threonine kinase	retained_intron
ENST00000671447.1	ENSG00000255571.9	0.227659966	191.4	0.133467543	0.009604196	0.414341413	0.289182177	MIR9-3HG	MIR9-3 host gene	lncRNA
ENST00000568248.1	ENSG00000259820.1	0.251714813	191.35	0.153110381	0.009627798	0.414622438	0.289240293	AC083843.2	NA	lncRNA
ENST00000224337.10	ENSG00000095585.18	0.535816022	191.35	0.2715593	0.009627798	0.414622438	0.289240293	BLNK	B cell linker	protein_coding
ENST00000556083.1	ENSG00000072110.16	0.898638195	191.35	0.335343686	0.009627798	0.414622438	0.289240293	ACTN1	actinin alpha 1	retained_intron
ENST00000624300.1	ENSG00000279165.1	1.817192719	191.35	0.820585668	0.009627798	0.414622438	0.289240293	AC135776.4	NA	TEC
ENST00000687111.1	ENSG00000182901.18	0.363407605	191.3	0.278160772	0.009650276	0.414889274	0.289426966	RGS7	regulator of G protein signaling 7	retained_intron
ENST00000273067.5	ENSG00000144583.5	0.364612507	191.3	0.233446554	0.009650276	0.414889274	0.289426966	MARCHF4	membrane associated ring-CH-type finger 4	protein_coding
ENST00000616834.1	ENSG00000169499.15	0.410008594	191.3	0.220299464	0.009650276	0.414889274	0.289426966	PLEKHA2	pleckstrin homology domain containing A2	protein_coding
ENST00000603233.2	ENSG00000162599.17	1.405082823	191.25	0.601867465	0.009671443	0.41513983	0.289573752	NFIA	nuclear factor I A	retained_intron
ENST00000685652.1	ENSG00000115839.19	0.316999486	191.25	0.220271333	0.009671443	0.41513983	0.289573752	RAB3GAP1	RAB3 GTPase activating protein catalytic subunit 1	retained_intron
ENST00000475650.1	ENSG00000169221.14	0.221345541	191.25	0.189926664	0.009671443	0.41513983	0.289573752	TBC1D10B	TBC1 domain family member 10B	retained_intron
ENST00000360083.3	ENSG00000196096.3	1.02664325	191.2	0.575843937	0.009691299	0.415374236	0.289680851	SPAG16-DT	NA	lncRNA
ENST00000651045.2	ENSG00000286137.2	0.239982979	191.2	0.280534713	0.009691299	0.415374236	0.289680851	SPDYE14	speedy/RINGO cell cycle regulator family member E14	protein_coding
ENST00000623799.1	ENSG00000100811.14	0.220484469	191.2	0.166273114	0.009691299	0.415374236	0.289680851	YY1	YY1 transcription factor	retained_intron
ENST00000498008.5	ENSG00000117481.11	0.386887769	190.8	0.234771016	0.009851644	0.41724528	0.289768595	NSUN4	NOP2/Sun RNA methyltransferase 4	protein_coding
ENST00000683526.1	ENSG00000118473.23	0.101738046	190.85	0.10157396	0.009831975	0.417017841	0.289768595	SGIP1	SH3GL interacting endocytic adaptor 1	retained_intron
ENST00000680265.1	ENSG00000066279.19	0.276762438	190.85	0.179814507	0.009831975	0.417017841	0.289768595	ASPM	assembly factor for spindle microtubules	protein_coding
ENST00000553181.6	ENSG00000257135.8	0.285479272	190.95	0.148449426	0.009792638	0.416561241	0.289768595	ODC1-DT	NA	lncRNA
ENST00000389554.8	ENSG00000136535.15	0.192327936	191	0.170866422	0.00977578	0.416364848	0.289768595	TBR1	T-box brain transcription factor 1	protein_coding
ENST00000611582.5	ENSG00000135931.19	0.986970933	190.9	0.522000274	0.00981137	0.416778957	0.289768595	ARMC9	armadillo repeat containing 9	protein_coding
ENST00000383754.7	ENSG00000168314.19	0.4872549	191.05	0.735291011	0.009751803	0.416084798	0.289768595	MOBP	myelin associated oligodendrocyte basic protein	protein_coding
ENST00000681309.1	ENSG00000288679.1	0.249088372	191.1	0.210729247	0.009732322	0.415856618	0.289768595	AC104633.2	NA	lncRNA
ENST00000564748.1	ENSG00000261758.1	0.254218137	190.9	0.233326482	0.00981137	0.416778957	0.289768595	AC117382.2	NA	lncRNA
ENST00000645507.1	ENSG00000163864.17	2.470575782	190.85	0.771987084	0.009831975	0.417017841	0.289768595	NMNAT3	nicotinamide nucleotide adenylyltransferase 3	protein_coding
ENST00000661892.1	ENSG00000248515.2	0.188161448	191.05	0.154027792	0.009751803	0.416084798	0.289768595	AC024230.1	NA	lncRNA
ENST00000654083.2	ENSG00000269893.9	0.333362576	190.8	0.24254043	0.009851644	0.41724528	0.289768595	SNHG8	small nucleolar RNA host gene 8	lncRNA
ENST00000655245.1	ENSG00000233828.5	1.22155441	190.8	0.66070355	0.009851644	0.41724528	0.289768595	MIR4280HG	NA	lncRNA
ENST00000692232.1	ENSG00000159899.16	0.338142549	191.05	0.195395206	0.009751803	0.416084798	0.289768595	NPR2	natriuretic peptide receptor 2	retained_intron
ENST00000496793.3	ENSG00000203993.7	0.152955884	190.85	0.091144268	0.009831975	0.417017841	0.289768595	ARRDC1-AS1	ARRDC1 antisense RNA 1	lncRNA
ENST00000486187.5	ENSG00000196693.15	0.353962523	190.85	0.090618205	0.009831975	0.417017841	0.289768595	ZNF33B	zinc finger protein 33B	processed_transcript
ENST00000547195.5	ENSG00000072952.20	0.326321293	190.9	0.251396166	0.00981137	0.416778957	0.289768595	IRAG1	inositol 1,4,5-triphosphate receptor associated 1	protein_coding
ENST00000529565.1	ENSG00000196954.14	0.426243494	191.15	0.217758343	0.009712279	0.415621254	0.289768595	CASP4	caspase 4	retained_intron
ENST00000696792.1	ENSG00000198001.16	0.6157419	190.9	0.355857185	0.00981137	0.416778957	0.289768595	IRAK4	interleukin 1 receptor associated kinase 4	nonsense_mediated_decay
ENST00000624093.1	ENSG00000165804.16	0.218521493	190.95	0.187607415	0.009792638	0.416561241	0.289768595	ZNF219	zinc finger protein 219	TEC
ENST00000616999.1	ENSG00000277050.1	0.2117579	191	0.256464902	0.00977578	0.416364848	0.289768595	AL122125.1	NA	lncRNA
ENST00000623634.1	ENSG00000280038.1	0.949571042	191.05	0.52190429	0.009751803	0.416084798	0.289768595	DNM1P41	NA	TEC
ENST00000659510.1	ENSG00000260701.2	0.213117875	190.9	0.213890057	0.00981137	0.416778957	0.289768595	AC025284.1	NA	lncRNA
ENST00000341712.8	ENSG00000133030.22	0.799780787	-190.9	-0.572844709	0.00981137	0.416778957	0.289768595	MPRIP	myosin phosphatase Rho interacting protein	protein_coding
ENST00000402119.9	ENSG00000171903.17	0.309115163	191.1	0.141494083	0.009732322	0.415856618	0.289768595	CYP4F11	cytochrome P450 family 4 subfamily F member 11	protein_coding
ENST00000391821.6	ENSG00000142528.16	0.20457954	191	0.095783832	0.00977578	0.416364848	0.289768595	ZNF473	zinc finger protein 473	protein_coding
ENST00000355524.8	ENSG00000186431.19	0.867004687	191.15	0.55258432	0.009712279	0.415621254	0.289768595	FCAR	Fc fragment of IgA receptor	protein_coding
ENST00000623370.2	ENSG00000279851.2	0.669066313	190.8	0.437395196	0.009851644	0.41724528	0.289768595	CR382287.1	NA	lncRNA
ENST00000428222.1	ENSG00000230392.1	1.081458615	191.05	0.549678767	0.009751803	0.416084798	0.289768595	AC004835.1	uncharacterized LOC101928336	lncRNA
ENST00000533453.5	ENSG00000164465.19	0.559786915	190.75	0.293745026	0.009874684	0.417510984	0.290137287	DCBLD1	discoidin, CUB and LCCL domain containing 1	retained_intron
ENST00000449575.6	ENSG00000164989.17	0.149584457	190.7	0.150620049	0.009896787	0.417765155	0.290137287	CCDC171	coiled-coil domain containing 171	protein_coding
ENST00000319763.1	ENSG00000176984.6	0.130231687	190.7	0.188762326	0.009896787	0.417765155	0.290137287	AP000679.1	uncharacterized LOC107984399	lncRNA
ENST00000624028.1	ENSG00000134283.18	0.718029406	190.7	0.466090605	0.009896787	0.417765155	0.290137287	PPHLN1	periphilin 1	TEC
ENST00000443685.4	ENSG00000256343.8	0.151368524	190.7	0.171674357	0.009896787	0.417765155	0.290137287	AC095350.1	NA	lncRNA
ENST00000684052.1	ENSG00000125522.4	0.343567613	190.7	0.360725442	0.009896787	0.417765155	0.290137287	NPBWR2	neuropeptides B and W receptor 2	protein_coding
ENST00000602402.6	ENSG00000102580.15	0.808652191	190.65	0.046799338	0.009918142	0.418010033	0.290444323	DNAJC3	DnaJ heat shock protein family (Hsp40) member C3	protein_coding
ENST00000481617.6	ENSG00000133138.20	2.067600329	190.65	0.696382147	0.009918142	0.418010033	0.290444323	TBC1D8B	TBC1 domain family member 8B	protein_coding
ENST00000287042.5	ENSG00000156486.8	0.236866497	190.6	0.196937871	0.009939683	0.418256389	0.290756164	KCNS2	potassium voltage-gated channel modifier subfamily S member 2	protein_coding
ENST00000435621.3	ENSG00000257475.2	0.624317419	190.6	0.369674622	0.009939683	0.418256389	0.290756164	AC068888.2	NA	lncRNA
ENST00000456070.1	ENSG00000230828.1	0.147963582	190.5	0.289195215	0.009983703	0.418757733	0.290769231	AL583843.1	NA	processed_pseudogene
ENST00000681891.1	ENSG00000018510.18	0.373445753	190.5	0.222369459	0.009983703	0.418757733	0.290769231	AGPS	alkylglycerone phosphate synthase	retained_intron
ENST00000653387.1	ENSG00000286896.1	0.426385894	190.5	0.123359461	0.009983703	0.418757733	0.290769231	AC112236.3	NA	lncRNA
ENST00000368851.10	ENSG00000112394.18	0.535401953	190.5	0.23692077	0.009983703	0.418757733	0.290769231	SLC16A10	solute carrier family 16 member 10	protein_coding
ENST00000496166.6	ENSG00000105851.11	0.370188137	190.5	0.109708418	0.009983703	0.418757733	0.290769231	PIK3CG	phosphatidylinositol-4,5-bisphosphate 3-kinase catalytic subunit gamma	protein_coding
ENST00000677866.1	ENSG00000175390.15	0.266160106	190.5	0.167893568	0.009983703	0.418757733	0.290769231	EIF3F	eukaryotic translation initiation factor 3 subunit F	retained_intron
ENST00000545331.5	ENSG00000078246.17	0.161692569	190.55	0.209931726	0.009962724	0.418519141	0.290769231	TULP3	TUB like protein 3	nonsense_mediated_decay
ENST00000563542.5	ENSG00000066933.16	0.304148077	190.5	0.145739195	0.009983703	0.418757733	0.290769231	MYO9A	myosin IXA	processed_transcript
ENST00000646249.1	ENSG00000119866.22	0.152105381	190.35	0.141102471	0.01004683	0.419471858	0.291494565	BCL11A	BAF chromatin remodeling complex subunit BCL11A	protein_coding
ENST00000608482.1	ENSG00000273308.1	0.259894386	190.35	0.262844332	0.01004683	0.419471858	0.291494565	AC024560.3	NA	lncRNA
ENST00000681494.1	ENSG00000105835.13	0.394646679	190.35	0.137381044	0.01004683	0.419471858	0.291494565	NAMPT	nicotinamide phosphoribosyltransferase	nonsense_mediated_decay
ENST00000355371.9	ENSG00000187164.20	0.305215691	190.35	0.160375204	0.01004683	0.419471858	0.291494565	SHTN1	shootin 1	protein_coding
ENST00000567225.5	ENSG00000157429.16	0.211881869	190.35	0.134101987	0.01004683	0.419471858	0.291494565	ZNF19	zinc finger protein 19	protein_coding
ENST00000587961.1	ENSG00000266976.3	0.647260476	190.4	0.273793788	0.010025101	0.419226683	0.291494565	AC079466.1	uncharacterized LOC102724908	lncRNA
ENST00000476791.1	ENSG00000172296.13	1.020997101	190.35	0.5520655	0.01004683	0.419471858	0.291494565	SPTLC3	serine palmitoyltransferase long chain base subunit 3	processed_transcript
ENST00000267622.8	ENSG00000100815.12	1.127737376	190.3	0.513409384	0.01006706	0.419699527	0.291606077	TRIP11	thyroid hormone receptor interactor 11	protein_coding
ENST00000357482.5	ENSG00000129204.17	0.539490523	190.3	0.327367978	0.01006706	0.419699527	0.291606077	USP6	ubiquitin specific peptidase 6	retained_intron
ENST00000456754.6	ENSG00000102265.12	0.245127899	190.3	0.192412573	0.01006706	0.419699527	0.291606077	TIMP1	TIMP metallopeptidase inhibitor 1	protein_coding
ENST00000227214.10	ENSG00000021300.14	0.243408654	190.25	0.086746408	0.01008804	0.419935023	0.291738895	PLEKHB1	pleckstrin homology domain containing B1	protein_coding
ENST00000587320.1	ENSG00000267325.2	0.112046685	190.25	0.10883005	0.01008804	0.419935023	0.291738895	LINC01415	NA	lncRNA
ENST00000633827.1	ENSG00000282012.1	0.448540258	190.25	0.235338407	0.01008804	0.419935023	0.291738895	AP000357.2	NA	lncRNA
ENST00000691317.1	ENSG00000289019.1	0.385524106	190.2	0.165389745	0.010109769	0.420178283	0.292050866	NA	NA	lncRNA
ENST00000656483.1	ENSG00000223843.5	1.306385474	190.2	0.556762121	0.010109769	0.420178283	0.292050866	EFCAB6-AS1	NA	lncRNA
ENST00000671083.1	ENSG00000234089.2	0.78361736	190.15	0.789818969	0.010130748	0.420412533	0.292340541	AC099654.1	uncharacterized LOC105375297	lncRNA
ENST00000663063.1	ENSG00000253661.3	0.313282009	190.15	0.180941789	0.010130748	0.420412533	0.292340541	ZFHX4-AS1	ZFHX4 antisense RNA 1	lncRNA
ENST00000469300.6	ENSG00000072163.20	0.428722031	190.05	0.203682265	0.010168399	0.420831409	0.293110151	LIMS2	LIM zinc finger domain containing 2	retained_intron
ENST00000361441.5	ENSG00000244509.4	0.477131564	190.05	0.125805996	0.010168399	0.420831409	0.293110151	APOBEC3C	apolipoprotein B mRNA editing enzyme catalytic subunit 3C	protein_coding
ENST00000369947.5	ENSG00000135312.7	0.209924282	190	0.135018892	0.010189379	0.42106397	0.293398058	HTR1B	5-hydroxytryptamine receptor 1B	protein_coding
ENST00000328449.6	ENSG00000184471.9	0.391290037	190	0.16849491	0.010189379	0.42106397	0.293398058	C1QTNF8	C1q and TNF related 8	protein_coding
ENST00000638641.1	ENSG00000124155.19	0.368511646	189.95	0.251098828	0.010209235	0.421283522	0.293811321	PIGT	phosphatidylinositol glycan anchor biosynthesis class T	retained_intron
ENST00000435873.1	ENSG00000285772.1	0.195809992	189.9	0.097837304	0.0102319	0.421533489	0.293988159	AC000120.2	NA	protein_coding
ENST00000637192.1	ENSG00000283208.2	0.366954495	189.9	0.251730985	0.0102319	0.421533489	0.293988159	AC001226.2	NA	nonsense_mediated_decay
ENST00000461147.1	ENSG00000170471.15	0.315655291	189.9	0.15384955	0.0102319	0.421533489	0.293988159	RALGAPB	Ral GTPase activating protein non-catalytic subunit beta	retained_intron
ENST00000534948.2	ENSG00000177853.15	0.247937508	189.85	0.144301096	0.010254379	0.421780707	0.294317204	ZNF518A	zinc finger protein 518A	retained_intron
ENST00000461291.2	ENSG00000240707.3	0.444272731	189.85	0.343982378	0.010254379	0.421780707	0.294317204	LINC01168	long intergenic non-protein coding RNA 1168	lncRNA
ENST00000542060.5	ENSG00000135823.14	0.427731689	189.8	0.247503149	0.01027873	0.422047763	0.294541063	STX6	syntaxin 6	protein_coding
ENST00000532542.1	ENSG00000110171.21	0.385464905	189.8	0.286558943	0.01027873	0.422047763	0.294541063	TRIM3	tripartite motif containing 3	retained_intron
ENST00000262160.11	ENSG00000175387.16	2.059760565	189.8	0.81735602	0.01027873	0.422047763	0.294541063	SMAD2	SMAD family member 2	protein_coding
ENST00000646947.1	ENSG00000225937.3	0.203777397	189.75	0.138157383	0.01029896	0.422269024	0.29480429	PCA3	prostate cancer associated 3	lncRNA
ENST00000479654.1	ENSG00000160305.18	0.598097235	189.75	0.362539871	0.01029896	0.422269024	0.29480429	DIP2A	disco interacting protein 2 homolog A	processed_transcript
ENST00000380345.7	ENSG00000145685.14	0.2662882	189.65	0.149965044	0.010339609	0.422711956	0.295229456	LHFPL2	LHFPL tetraspan subfamily member 2	protein_coding
ENST00000483722.2	ENSG00000112195.9	0.517211372	189.6	0.248342276	0.010363585	0.422972205	0.295229456	TREML2	triggering receptor expressed on myeloid cells like 2	protein_coding
ENST00000483327.5	ENSG00000129103.19	0.342770024	189.6	0.263500871	0.010363585	0.422972205	0.295229456	SUMF2	sulfatase modifying factor 2	retained_intron
ENST00000493847.2	ENSG00000119321.10	0.355131276	189.6	0.263075533	0.010363585	0.422972205	0.295229456	FKBP15	FKBP prolyl isomerase family member 15	retained_intron
ENST00000372092.3	ENSG00000148604.15	0.167702519	189.65	0.237355802	0.010339609	0.422711956	0.295229456	RGR	retinal G protein coupled receptor	processed_transcript
ENST00000620490.1	ENSG00000273891.1	0.16921137	189.7	0.143805398	0.010321064	0.422510151	0.295229456	AL731566.2	NA	lncRNA
ENST00000550473.2	ENSG00000119689.15	0.605697554	189.6	0.22294869	0.010363585	0.422972205	0.295229456	DLST	dihydrolipoamide S-succinyltransferase	retained_intron
ENST00000650572.1	ENSG00000285695.1	0.335211796	189.6	0.173672948	0.010363585	0.422972205	0.295229456	AC016383.2	NA	lncRNA
ENST00000504335.1	ENSG00000183963.19	0.297218812	189.6	0.159736954	0.010363585	0.422972205	0.295229456	SMTN	smoothelin	retained_intron
ENST00000194130.7	ENSG00000081800.9	0.499917007	189.55	0.250439986	0.010382879	0.423181079	0.29530634	SLC13A1	solute carrier family 13 member 1	protein_coding
ENST00000581211.1	ENSG00000264301.1	0.176292595	189.55	0.140418312	0.010382879	0.423181079	0.29530634	LINC01444	long intergenic non-protein coding RNA 1444	lncRNA
ENST00000599320.2	ENSG00000269486.2	0.756788471	189.55	0.407672224	0.010382879	0.423181079	0.29530634	ERVK9-11	NA	lncRNA
ENST00000485616.5	ENSG00000106686.17	0.488653397	189.5	0.059770453	0.010404421	0.423413716	0.295604045	SPATA6L	spermatogenesis associated 6 like	nonsense_mediated_decay
ENST00000647907.1	ENSG00000189190.11	0.284247413	189.5	0.105422328	0.010404421	0.423413716	0.295604045	ZNF600	zinc finger protein 600	nonsense_mediated_decay
ENST00000653789.1	ENSG00000286947.1	0.21542949	189.45	0.262705107	0.010427836	0.423665901	0.296111702	AC022467.2	NA	lncRNA
ENST00000648141.1	ENSG00000285857.1	0.409764121	189.4	0.241276368	0.010448815	0.423891259	0.296392136	AC016727.3	NA	lncRNA
ENST00000481620.1	ENSG00000164953.17	0.253820844	189.4	0.174626174	0.010448815	0.423891259	0.296392136	TMEM67	transmembrane protein 67	retained_intron
ENST00000484527.6	ENSG00000105835.13	0.302074305	189.35	0.14079855	0.01047017	0.424120062	0.296840149	NAMPT	nicotinamide phosphoribosyltransferase	processed_transcript
ENST00000596009.1	ENSG00000268949.1	0.830011531	189.15	0.466856228	0.010562705	0.42510486	0.297005236	MRPS17P1	NA	processed_pseudogene
ENST00000638477.2	ENSG00000177301.16	0.22359973	189.25	0.139119956	0.010520184	0.424653673	0.297005236	KCNA2	potassium voltage-gated channel subfamily A member 2	protein_coding
ENST00000659101.1	ENSG00000226067.7	0.314100909	189.1	0.253145762	0.010582748	0.42531675	0.297005236	LINC00623	NA	lncRNA
ENST00000400889.3	ENSG00000215784.6	0.193275826	189.05	0.1591339	0.010606163	0.425563653	0.297005236	FAM72D	family with sequence similarity 72 member D	protein_coding
ENST00000493195.5	ENSG00000085552.18	0.472612723	189.15	0.268537248	0.010562705	0.42510486	0.297005236	IGSF9	immunoglobulin superfamily member 9	processed_transcript
ENST00000649978.1	ENSG00000285898.1	0.540455795	189.25	0.347564319	0.010520184	0.424653673	0.297005236	AC007317.1	NA	lncRNA
ENST00000264447.9	ENSG00000075292.19	0.368301769	189.2	0.118315047	0.010541538	0.424880544	0.297005236	ZNF638	zinc finger protein 638	protein_coding
ENST00000464685.1	ENSG00000158411.11	0.223229297	189	0.148826749	0.010626206	0.425774464	0.297005236	MITD1	microtubule interacting and trafficking domain containing 1	retained_intron
ENST00000675552.1	ENSG00000112367.12	0.591587047	189.15	0.268387026	0.010562705	0.42510486	0.297005236	FIG4	FIG4 phosphoinositide 5-phosphatase	nonsense_mediated_decay
ENST00000612377.3	ENSG00000286014.2	0.25761062	189.15	0.267770457	0.010562705	0.42510486	0.297005236	SPDYE15	speedy/RINGO cell cycle regulator family member E15	protein_coding
ENST00000636605.1	ENSG00000182372.10	0.82230329	189.3	0.438208988	0.010494146	0.424376271	0.297005236	CLN8	CLN8 transmembrane ER and ERGIC protein	processed_transcript
ENST00000682806.1	ENSG00000132549.20	0.576590642	189	0.250226891	0.010626206	0.425774464	0.297005236	VPS13B	vacuolar protein sorting 13 homolog B	processed_transcript
ENST00000658100.1	ENSG00000226562.4	0.294012464	189	0.317038973	0.010626206	0.425774464	0.297005236	CYP4F26P	cytochrome P450 family 4 subfamily F member 26, pseudogene	lncRNA
ENST00000371363.5	ENSG00000148408.14	0.329133839	189	0.222095111	0.010626206	0.425774464	0.297005236	CACNA1B	calcium voltage-gated channel subunit alpha1 B	protein_coding
ENST00000434549.1	ENSG00000235746.1	0.094853908	189.05	0.109092775	0.010606163	0.425563653	0.297005236	CTBP2P2	NA	processed_pseudogene
ENST00000416725.2	ENSG00000224795.3	0.254039928	189.3	0.200027133	0.010494146	0.424376271	0.297005236	NTM-AS1	NA	lncRNA
ENST00000654485.1	ENSG00000269514.3	1.380253747	189.25	0.735126886	0.010520184	0.424653673	0.297005236	AC024257.3	NA	lncRNA
ENST00000668997.1	ENSG00000251138.7	0.18007804	189.25	0.136218921	0.010520184	0.424653673	0.297005236	LINC02882	long intergenic non-protein coding RNA 2882	lncRNA
ENST00000621942.1	ENSG00000275898.1	0.282062691	189.2	0.22632528	0.010541538	0.424880544	0.297005236	AC125603.4	NA	lncRNA
ENST00000561161.2	ENSG00000259380.6	1.884624714	189.15	0.703875298	0.010562705	0.42510486	0.297005236	AC087473.1	NA	lncRNA
ENST00000577684.1	ENSG00000220161.4	0.560902758	189.05	0.372791336	0.010606163	0.425563653	0.297005236	LINC02076	long intergenic non-protein coding RNA 2076	lncRNA
ENST00000577265.5	ENSG00000171916.17	0.252170855	189.2	0.130670328	0.010541538	0.424880544	0.297005236	LGALS9C	galectin 9C	retained_intron
ENST00000397968.4	ENSG00000081138.14	0.645558258	189.05	0.310127603	0.010606163	0.425563653	0.297005236	CDH7	cadherin 7	protein_coding
ENST00000606966.1	ENSG00000272473.1	0.327844093	189	0.206344064	0.010626206	0.425774464	0.297005236	AC006273.1	NA	lncRNA
ENST00000374864.10	ENSG00000078747.16	0.482571479	189.05	0.144730422	0.010606163	0.425563653	0.297005236	ITCH	itchy E3 ubiquitin protein ligase	protein_coding
ENST00000327505.6	ENSG00000160216.21	0.352831625	189.05	0.07126378	0.010606163	0.425563653	0.297005236	AGPAT3	1-acylglycerol-3-phosphate O-acyltransferase 3	protein_coding
ENST00000638240.1	ENSG00000283809.1	0.361313041	189.05	0.174248259	0.010606163	0.425563653	0.297005236	AC007326.4	NA	protein_coding
ENST00000376712.4	ENSG00000102595.21	0.76206539	188.95	0.544470829	0.010646998	0.425992632	0.297430665	UGGT2	UDP-glucose glycoprotein glucosyltransferase 2	protein_coding
ENST00000671515.1	ENSG00000286548.1	0.706628783	188.8	0.460694581	0.010713684	0.426688784	0.297580645	AL596214.1	NA	lncRNA
ENST00000445097.2	ENSG00000237975.7	0.221298685	188.8	0.215269011	0.010713684	0.426688784	0.297580645	FLG-AS1	FLG antisense RNA 1	lncRNA
ENST00000470729.5	ENSG00000163046.16	0.504853921	188.85	0.256483261	0.010691767	0.426460588	0.297580645	ANKRD30BL	ankyrin repeat domain 30B like	processed_transcript
ENST00000323267.11	ENSG00000137216.19	0.414370457	-188.8	-0.282074478	0.010713684	0.426688784	0.297580645	TMEM63B	transmembrane protein 63B	protein_coding
ENST00000517392.6	ENSG00000183137.15	0.820333552	188.9	0.281427582	0.010669851	0.426231811	0.297580645	CEP57L1	centrosomal protein 57 like 1	protein_coding
ENST00000667536.1	ENSG00000238113.7	0.31614824	188.8	0.125356375	0.010713684	0.426688784	0.297580645	LINC01410	long intergenic non-protein coding RNA 1410	lncRNA
ENST00000687168.1	ENSG00000107669.19	1.250325486	188.85	0.537111262	0.010691767	0.426460588	0.297580645	ATE1	arginyltransferase 1	retained_intron
ENST00000555396.1	ENSG00000258765.1	0.382640184	188.8	0.171184792	0.010713684	0.426688784	0.297580645	AC107958.2	NA	lncRNA
ENST00000570099.5	ENSG00000090238.12	0.192553273	188.85	0.133249991	0.010691767	0.426460588	0.297580645	YPEL3	yippee like 3	nonsense_mediated_decay
ENST00000624169.1	ENSG00000278999.1	1.143988423	188.8	0.164411244	0.010713684	0.426688784	0.297580645	AC008985.1	NA	TEC
ENST00000445091.3	ENSG00000214897.5	0.261038375	188.9	0.164044397	0.010669851	0.426231811	0.297580645	PNMA6E	PNMA family member 6E	protein_coding
ENST00000499131.1	ENSG00000246214.2	0.35898533	188.75	0.210062216	0.010734851	0.426908627	0.298013521	AC024588.1	RETREG1 antisense RNA 1	lncRNA
ENST00000359600.6	ENSG00000162415.7	0.531979354	188.6	0.291332653	0.010809591	0.427680599	0.299155003	ZSWIM5	zinc finger SWIM-type containing 5	protein_coding
ENST00000367296.8	ENSG00000134369.16	0.545591969	188.6	0.234963756	0.010809591	0.427680599	0.299155003	NAV1	neuron navigator 1	protein_coding
ENST00000379066.5	ENSG00000115825.11	0.260161868	188.6	0.249953792	0.010809591	0.427680599	0.299155003	PRKD3	protein kinase D3	protein_coding
ENST00000259746.13	ENSG00000137216.19	0.371737565	-188.65	-0.277574066	0.010787674	0.42745492	0.299155003	TMEM63B	transmembrane protein 63B	protein_coding
ENST00000286713.7	ENSG00000148175.13	0.855984922	188.65	-0.149809871	0.010787674	0.42745492	0.299155003	STOM	stomatin	protein_coding
ENST00000616053.4	ENSG00000196628.20	0.208009489	188.6	0.172374167	0.010809591	0.427680599	0.299155003	TCF4	transcription factor 4	protein_coding
ENST00000624759.1	ENSG00000279353.1	0.3790928	188.55	0.303080949	0.010831507	0.42790571	0.299451062	AP001324.3	NA	TEC
ENST00000330817.11	ENSG00000182858.14	0.41637035	188.55	0.211857761	0.010831507	0.42790571	0.299451062	ALG12	ALG12 alpha-1,6-mannosyltransferase	protein_coding
ENST00000663014.1	ENSG00000271913.8	0.433434983	188.5	0.308115074	0.010854547	0.428141757	0.299777548	AL035530.2	TAGAP antisense RNA 1	lncRNA
ENST00000674625.1	ENSG00000080618.17	1.254622959	188.5	0.529532683	0.010854547	0.428141757	0.299777548	CPB2	carboxypeptidase B2	protein_coding
ENST00000486666.5	ENSG00000117625.14	0.251053824	188.4	0.156791951	0.010900815	0.428613896	0.299861396	RCOR3	REST corepressor 3	retained_intron
ENST00000498297.2	ENSG00000231305.4	0.369659257	188.4	0.231675777	0.010900815	0.428613896	0.299861396	AC112484.1	NA	lncRNA
ENST00000642217.1	ENSG00000250802.7	2.185189053	188.3	0.678556389	0.010941838	0.429030439	0.299861396	ZBED3-AS1	ZBED3 antisense RNA 1	lncRNA
ENST00000606261.1	ENSG00000050344.9	0.142607582	188.3	0.097425891	0.010941838	0.429030439	0.299861396	NFE2L3	nuclear factor, erythroid 2 like 3	retained_intron
ENST00000673350.1	ENSG00000126522.17	0.354575387	188.45	0.208088433	0.010876651	0.428367624	0.299861396	ASL	argininosuccinate lyase	retained_intron
ENST00000521542.2	ENSG00000104763.20	0.623020941	188.4	0.304604758	0.010900815	0.428613896	0.299861396	ASAH1	N-acylsphingosine amidohydrolase 1	retained_intron
ENST00000675990.1	ENSG00000104218.16	0.980817784	188.35	0.414059084	0.010920483	0.428813851	0.299861396	CSPP1	centrosome and spindle pole associated protein 1	retained_intron
ENST00000651671.1	ENSG00000148400.13	0.32601199	188.3	0.133577534	0.010941838	0.429030439	0.299861396	NOTCH1	notch receptor 1	protein_coding
ENST00000311652.10	ENSG00000178440.8	0.367846758	188.35	0.253850265	0.010920483	0.428813851	0.299861396	TIMM23B-AGAP6	TIMM23B-AGAP6 readthrough (NMD candidate)	protein_coding
ENST00000640698.1	ENSG00000205044.5	0.1606091	188.45	0.190044993	0.010876651	0.428367624	0.299861396	AC027369.1	NA	retained_intron
ENST00000396700.5	ENSG00000168952.16	0.206485299	188.35	0.110157097	0.010920483	0.428813851	0.299861396	STXBP6	syntaxin binding protein 6	protein_coding
ENST00000564855.1	ENSG00000066813.14	0.161875616	188.35	0.151970601	0.010920483	0.428813851	0.299861396	ACSM2B	acyl-CoA synthetase medium chain family member 2B	processed_transcript
ENST00000393892.8	ENSG00000173786.17	0.457649487	188.45	0.223662734	0.010876651	0.428367624	0.299861396	CNP	2',3'-cyclic nucleotide 3' phosphodiesterase	protein_coding
ENST00000670181.1	ENSG00000234899.11	0.307441284	188.3	0.267267349	0.010941838	0.429030439	0.299861396	SOX9-AS1	SOX9 antisense RNA 1	lncRNA
ENST00000370629.7	ENSG00000102245.9	0.229747185	188.4	0.362316782	0.010900815	0.428613896	0.299861396	CD40LG	CD40 ligand	protein_coding
ENST00000343255.9	ENSG00000188529.15	0.507228794	188.25	0.264325088	0.0109675	0.429290033	0.30025641	SRSF10	serine and arginine rich splicing factor 10	protein_coding
ENST00000361972.8	ENSG00000198879.13	0.350372724	188.25	0.214623702	0.0109675	0.429290033	0.30025641	SFMBT2	Scm like with four mbt domains 2	protein_coding
ENST00000646225.1	ENSG00000277128.2	0.71089701	188.2	0.546985659	0.010990166	0.429518684	0.300414747	AL589743.3	NA	lncRNA
ENST00000560440.5	ENSG00000136381.13	0.915778219	188.2	0.295803362	0.010990166	0.429518684	0.300414747	IREB2	iron responsive element binding protein 2	protein_coding
ENST00000562742.2	ENSG00000259847.2	0.167059416	188.2	0.232969259	0.010990166	0.429518684	0.300414747	LINC02126	long intergenic non-protein coding RNA 2126	lncRNA
ENST00000419695.1	ENSG00000236673.5	0.582729601	188.15	0.322316046	0.011013581	0.429754281	0.300746803	AL117378.1	NA	lncRNA
ENST00000238379.9	ENSG00000119431.10	0.373953509	188.15	0.213231641	0.011013581	0.429754281	0.300746803	HDHD3	haloacid dehalogenase like hydrolase domain containing 3	protein_coding
ENST00000504704.6	ENSG00000052795.13	0.331421488	188.1	0.070386363	0.011036246	0.429981749	0.300903984	FNIP2	folliculin interacting protein 2	retained_intron
ENST00000652420.1	ENSG00000240498.9	0.334835323	188.1	0.233904419	0.011036246	0.429981749	0.300903984	CDKN2B-AS1	CDKN2B antisense RNA 1	lncRNA
ENST00000661959.1	ENSG00000287643.1	0.79003162	188.1	0.50905255	0.011036246	0.429981749	0.300903984	AC004825.3	NA	lncRNA
ENST00000660000.2	ENSG00000101846.9	0.807167625	188.05	0.356113062	0.011058724	0.430206766	0.30136294	STS	steroid sulfatase	protein_coding
ENST00000689605.1	ENSG00000115295.21	0.520196898	188	0.266134003	0.011084574	0.430464836	0.301759306	CLIP4	CAP-Gly domain containing linker protein family member 4	protein_coding
ENST00000257696.5	ENSG00000135245.10	0.717292357	188	0.152358573	0.011084574	0.430464836	0.301759306	HILPDA	hypoxia inducible lipid droplet associated	protein_coding
ENST00000532692.1	ENSG00000064199.7	0.439537781	187.95	0.372900314	0.011106491	0.430683053	0.302201835	SPA17	sperm autoantigenic protein 17	protein_coding
ENST00000396535.7	ENSG00000185634.12	0.253524538	187.85	0.249111817	0.011149012	0.431104914	0.303049898	SHC4	SHC adaptor protein 4	protein_coding
ENST00000651445.1	ENSG00000224271.7	0.537901392	187.85	0.300724273	0.011149012	0.431104914	0.303049898	AL117329.1	uncharacterized LOC284930	lncRNA
ENST00000549260.5	ENSG00000171310.11	0.403753136	187.8	0.065617013	0.011172801	0.431340066	0.303541985	CHST11	carbohydrate sulfotransferase 11	protein_coding
ENST00000480661.1	ENSG00000116251.11	0.361639471	187.75	0.179184456	0.011195654	0.431565379	0.303699187	RPL22	ribosomal protein L22	retained_intron
ENST00000305097.6	ENSG00000169860.7	0.462033177	187.75	0.173582209	0.011195654	0.431565379	0.303699187	P2RY1	purinergic receptor P2Y1	protein_coding
ENST00000679394.1	ENSG00000079482.14	0.434595047	187.75	0.231184297	0.011195654	0.431565379	0.303699187	OPHN1	oligophrenin 1	retained_intron
ENST00000664402.2	ENSG00000251322.11	0.272878992	187.7	0.182535675	0.011218882	0.431793803	0.304174708	SHANK3	SH3 and multiple ankyrin repeat domains 3	protein_coding
ENST00000523091.5	ENSG00000147457.14	0.238644425	-187.65	-0.171642745	0.011240798	0.432008797	0.304614213	CHMP7	charged multivesicular body protein 7	retained_intron
ENST00000450848.6	ENSG00000225539.8	1.569577307	187.6	0.550174069	0.011261965	0.43221595	0.304878296	LINC01821	long intergenic non-protein coding RNA 1821	lncRNA
ENST00000449316.2	ENSG00000226203.2	0.591365559	187.6	0.390039459	0.011261965	0.43221595	0.304878296	LINC01733	long intergenic non-protein coding RNA 1733	lncRNA
ENST00000610067.7	ENSG00000228794.11	1.158012888	187.55	0.529397901	0.011289688	0.432486539	0.305473898	LINC01128	long intergenic non-protein coding RNA 1128	lncRNA
ENST00000657537.1	ENSG00000277701.5	0.41900372	187.45	0.286502013	0.011335019	0.432927228	0.305925177	AC159540.2	NA	lncRNA
ENST00000329476.4	ENSG00000185149.6	0.123348046	187.45	0.173163354	0.011335019	0.432927228	0.305925177	NPY2R	neuropeptide Y receptor Y2	protein_coding
ENST00000522365.1	ENSG00000253898.1	0.361610949	187.45	0.271461605	0.011335019	0.432927228	0.305925177	LINC01419	long intergenic non-protein coding RNA 1419	lncRNA
ENST00000648024.1	ENSG00000285830.1	0.947723743	187.5	0.439032513	0.011313852	0.432721723	0.305925177	AL109628.2	NA	lncRNA
ENST00000512439.6	ENSG00000179909.16	0.487561	187.45	0.191636508	0.011335019	0.432927228	0.305925177	ZNF154	zinc finger protein 154	protein_coding
ENST00000462410.5	ENSG00000082512.15	0.362353488	187.4	0.303753478	0.011360495	0.433173934	0.305993946	TRAF5	TNF receptor associated factor 5	processed_transcript
ENST00000659614.1	ENSG00000253320.7	0.588280345	187.4	0.270061333	0.011360495	0.433173934	0.305993946	MAILR	NA	lncRNA
ENST00000303941.4	ENSG00000170209.5	0.321516879	187.4	0.086310991	0.011360495	0.433173934	0.305993946	ANKK1	ankyrin repeat and kinase domain containing 1	protein_coding
ENST00000457363.2	ENSG00000124227.6	0.619264079	187.4	0.248831621	0.011360495	0.433173934	0.305993946	ANKRD60	ankyrin repeat domain 60	protein_coding
ENST00000663243.1	ENSG00000232044.8	0.169804603	187.35	0.168829434	0.011385595	0.433416346	0.306515381	SILC1	NA	lncRNA
ENST00000370192.8	ENSG00000188641.14	0.526653252	187.3	0.266885025	0.011407137	0.433623861	0.30663142	DPYD	dihydropyrimidine dehydrogenase	protein_coding
ENST00000265997.5	ENSG00000107864.15	0.377940129	187.3	0.181874288	0.011407137	0.433623861	0.30663142	CPEB3	cytoplasmic polyadenylation element binding protein 3	protein_coding
ENST00000573177.1	ENSG00000262001.2	0.228675729	187.3	0.167915996	0.011407137	0.433623861	0.30663142	DLGAP1-AS2	NA	lncRNA
ENST00000538010.5	ENSG00000110987.9	0.98180277	187.25	2.51000651	0.011430364	0.433847076	0.30694668	BCL7A	BAF chromatin remodeling complex subunit BCL7A	protein_coding
ENST00000629535.3	ENSG00000281091.3	0.394554056	187.25	0.213432638	0.011430364	0.433847076	0.30694668	AL117327.1	NA	lncRNA
ENST00000489980.5	ENSG00000115523.17	0.192100765	187.15	0.128735329	0.011479254	0.434315087	0.307640562	GNLY	granulysin	retained_intron
ENST00000394071.6	ENSG00000156030.14	0.506898064	187.15	0.199098953	0.011479254	0.434315087	0.307640562	MIDEAS	mitotic deacetylase associated SANT domain protein	protein_coding
ENST00000268182.10	ENSG00000140575.13	1.085921276	187.15	0.021579917	0.011479254	0.434315087	0.307640562	IQGAP1	IQ motif containing GTPase activating protein 1	protein_coding
ENST00000375151.5	ENSG00000158526.8	0.648598333	187.15	0.231303368	0.011479254	0.434315087	0.307640562	TSR2	TSR2 ribosome maturation factor	protein_coding
ENST00000617375.1	ENSG00000278001.1	0.358009291	187.1	0.37842223	0.011505104	0.43456155	0.308178625	AL591926.4	NA	processed_pseudogene
ENST00000655075.1	ENSG00000288029.1	0.319157913	187.05	0.193189552	0.011524398	0.434745061	0.308231463	AC115282.2	NA	lncRNA
ENST00000259727.5	ENSG00000137198.10	0.358606946	187.05	0.201895136	0.011524398	0.434745061	0.308231463	GMPR	guanosine monophosphate reductase	protein_coding
ENST00000246024.7	ENSG00000125827.9	0.867453052	187.05	0.371745186	0.011524398	0.434745061	0.308231463	TMX4	thioredoxin related transmembrane protein 4	protein_coding
ENST00000489732.2	ENSG00000105835.13	0.785626469	187	0.676605591	0.01154594	0.434949505	0.308344172	NAMPT	nicotinamide phosphoribosyltransferase	retained_intron
ENST00000545990.6	ENSG00000111254.8	0.156978017	187	0.114154757	0.01154594	0.434949505	0.308344172	AKAP3	A-kinase anchoring protein 3	protein_coding
[truncated: 51,387 more rows]
