# Supplementary material for: SARS-CoV-2 infection severity and mortality is modulated by repeat-mediated regulation of alternative splicing
Source: Microbiol Spectr. 2023 Aug 21;11(5):e01351-23. doi: 10.1128/spectrum.01351-23 (PMC10580830; doi:10.1128/spectrum.01351-23)
Supplement: Table S5 — Promoter region repeat elements. [file spectrum.01351-23-s0007.xls]

## Sheet: Sheet1
Table 5 : Promoter region repeat elements
genoName	genoStart	genoEnd	genoLeft	strand	repName	repClass	repFamily	repStart	repEnd
ENST00000267260_SRRM4	118976541	118976616	-14298693	+	L3b	LINE	CR1	4972	5047
ENST00000267260_SRRM5	118976870	118976976	-14298333	-	MIR	SINE	MIR	-99	163
ENST00000267260_SRRM6	118977175	118977312	-14297997	+	MER117	DNA	hAT-Charlie	1	145
ENST00000267260_SRRM7	118977586	118977709	-14297600	+	L2a	LINE	L2	3302	3422
ENST00000267260_SRRM8	118977761	118977990	-14297319	-	MIRb	SINE	MIR	-6	262
ENST00000267260_SRRM9	118977992	118978074	-14297235	-	MIR	SINE	MIR	-3	259
ENST00000267260_SRRM10	118978118	118978311	-14296998	+	AluSx1	SINE	Alu	103	291
ENST00000267260_SRRM11	118978312	118978447	-14296862	-	MIR	SINE	MIR	-118	150
ENST00000267260_SRRM12	118978701	118979359	-14295950	-	L1PA13	LINE	L1	-5	6158
ENST00000267260_SRRM13	118979359	118979458	-14295851	+	L1PB3	LINE	L1	6055	6154
ENST00000267260_SRRM14	118981093	118981118	-14294191	+	(C)n	Simple_repeat	Simple_repeat	1	25
ENST00000267260_SRRM15	118981396	118981459	-14293850	+	GA-rich	Low_complexity	Low_complexity	1	64
ENST00000331886_DGKA	55927234	55927267	-77348042	+	GA-rich	Low_complexity	Low_complexity	1	34
ENST00000331886_DGKA	55928397	55928706	-77346603	+	AluSg7	SINE	Alu	3	309
ENST00000331886_DGKA	55928873	55929163	-77346146	+	AluSz	SINE	Alu	1	300
ENST00000331886_DGKA	55930357	55930665	-77344644	-	AluSc8	SINE	Alu	0	311
ENST00000331886_DGKA	55930938	55930971	-77344338	+	(GTAT)n	Simple_repeat	Simple_repeat	1	36
ENST00000341901_SBK1	28290103	28290306	-62048039	-	L2	LINE	L2	-418	3001
ENST00000341901_SBK2	28289416	28289483	-62048862	-	L2	LINE	L2	-339	3080
ENST00000341901_SBK3	28288412	28288926	-62049419	-	ERV3-16A3_I-int	LTR	ERVL	-54	5172
ENST00000341901_SBK4	28287650	28287929	-62050416	-	AluSz6	SINE	Alu	-1	311
ENST00000341901_SBK5	28287959	28288392	-62049953	-	LTR16B2	LTR	ERVL	0	462
ENST00000341901_SBK6	28289483	28289793	-62048552	+	AluSp	SINE	Alu	1	309
ENST00000341901_SBK7	28289803	28290103	-62048242	+	AluJb	SINE	Alu	1	300
ENST00000341901_SBK8	28290646	28290739	-62047606	+	GA-rich	Low_complexity	Low_complexity	1	96
ENST00000341901_SBK9	28291556	28291582	-62046763	+	(A)n	Simple_repeat	Simple_repeat	1	26
ENST00000341901_SBK10	28291960	28292015	-62046330	+	(GGAT)n	Simple_repeat	Simple_repeat	1	55
ENST00000341901_SBK11	28290811	28290959	-62047386	+	MER102b	DNA	hAT-Charlie	2	161
ENST00000341901_SBK12	28290354	28290646	-62047699	+	AluSz	SINE	Alu	3	296
ENST00000341901_SBK13	28289103	28289178	-62049167	+	MIR3	SINE	MIR	104	200
ENST00000341901_SBK14	28291170	28291522	-62046823	+	L1PA4	LINE	L1	5806	6155
ENST00000392619_CD300E	74618807	74618848	-8638593	+	(ACCCCT)n	Simple_repeat	Simple_repeat	1	42
ENST00000392619_CD300E	74619382	74619461	-8637980	+	L3	LINE	CR1	4017	4095
ENST00000392619_CD300E	74619608	74619641	-8637800	+	(CA)n	Simple_repeat	Simple_repeat	1	33
ENST00000392619_CD300E	74620057	74620189	-8637252	+	AluSc	SINE	Alu	2	133
ENST00000392619_CD300E	74620189	74620479	-8636962	+	AluSx1	SINE	Alu	1	292
ENST00000392619_CD300E	74620479	74620652	-8636789	+	AluSc	SINE	Alu	134	291
ENST00000392619_CD300E	74620812	74621071	-8636370	+	AluSz	SINE	Alu	44	311
ENST00000392619_CD300E	74621098	74621173	-8636268	-	L3	LINE	CR1	0	4099
ENST00000392619_CD300E	74621232	74621332	-8636109	+	L1ME3F	LINE	L1	6055	6158
ENST00000392619_CD300E	74621341	74621439	-8636002	+	L1ME5	LINE	L1	6082	6189
ENST00000392619_CD300E	74621729	74621924	-8635517	+	MIRc	SINE	MIR	16	236
ENST00000392619_CD300E	74621972	74622103	-8635338	-	FLAM_C	SINE	Alu	-12	131
ENST00000392619_CD300E	74622307	74622413	-8635028	+	FLAM_C	SINE	Alu	1	87
ENST00000392619_CD300E	74622740	74623037	-8634404	-	AluSx	SINE	Alu	-19	293
ENST00000392619_CD300E	74623057	74623427	-8634014	+	L2b	LINE	L2	2953	3387
ENST00000392619_CD300E	74624092	74624236	-8633205	+	L2	LINE	L2	2285	2424
ENST00000397909_NAV3	77826225	77826491	-55448818	+	AluSz	SINE	Alu	1	282
ENST00000397909_NAV4	77826939	77827261	-55448048	+	AluSx1	SINE	Alu	1	308
ENST00000397909_NAV5	77828483	77828560	-55446749	+	MER131	DNA?	DNA?	76	153
ENST00000397909_NAV6	77828025	77828421	-55446888	+	MSTD	LTR	ERVL-MaLR	5	396
ENST00000397909_NAV7	77825743	77826225	-55449084	+	L1ME1	LINE	L1	5370	5877
ENST00000397909_NAV8	77826491	77826857	-55448452	+	L1ME1	LINE	L1	5878	6253
ENST00000397909_NAV9	77827695	77827936	-55447373	-	MIR	SINE	MIR	-6	256
ENST00000397909_NAV10	77830317	77830508	-55444801	+	MIRb	SINE	MIR	72	262
ENST00000397909_NAV11	77831151	77831236	-55444073	+	(AG)n	Simple_repeat	Simple_repeat	1	85
ENST00000397909_NAV12	77828858	77828973	-55446336	+	Tigger9a	DNA	TcMar-Tigger	8	122
ENST00000397909_NAV13	77829355	77829457	-55445852	+	Tigger9a	DNA	TcMar-Tigger	574	678
ENST00000402956_DGKA	55932053	55932089	-77343220	+	(CTCCAG)n	Simple_repeat	Simple_repeat	1	37
ENST00000402956_DGKA	55930938	55930971	-77344338	+	(GTAT)n	Simple_repeat	Simple_repeat	1	36
ENST00000402956_DGKA	55930357	55930665	-77344644	-	AluSc8	SINE	Alu	0	311
ENST00000402956_DGKA	55928397	55928706	-77346603	+	AluSg7	SINE	Alu	3	309
ENST00000402956_DGKA	55928873	55929163	-77346146	+	AluSz	SINE	Alu	1	300
ENST00000402956_DGKA	55927234	55927267	-77348042	+	GA-rich	Low_complexity	Low_complexity	1	34
ENST00000402956_DGKA	55931945	55931995	-77343314	+	G-rich	Low_complexity	Low_complexity	1	51
ENST00000468141_LINC01119	46840785	46840893	-195352636	-	FLAM_C	SINE	Alu	-5	128
ENST00000468141_LINC01120	46841170	46841286	-195352243	-	MER5C	DNA	hAT-Charlie	0	313
ENST00000468141_LINC01121	46841286	46841606	-195351923	-	AluJb	SINE	Alu	-1	311
ENST00000468141_LINC01122	46841606	46841778	-195351751	-	MER5C	DNA	hAT-Charlie	-128	185
ENST00000468141_LINC01123	46841928	46842046	-195351483	-	MLT1J	LTR	ERVL-MaLR	-315	197
ENST00000468141_LINC01124	46842184	46842676	-195350853	-	MLT1H	LTR	ERVL-MaLR	-24	525
ENST00000468141_LINC01125	46843026	46843214	-195350315	-	MLT1M	LTR	ERVL-MaLR	-348	324
ENST00000468141_LINC01126	46843236	46843637	-195349892	+	MLT1D	LTR	ERVL-MaLR	1	453
ENST00000468141_LINC01127	46843651	46843766	-195349763	-	L1MB4	LINE	L1	-3	6177
ENST00000468141_LINC01128	46843766	46844082	-195349447	-	AluSz6	SINE	Alu	0	312
ENST00000468141_LINC01129	46844082	46844874	-195348655	-	L1MB4	LINE	L1	-120	6060
ENST00000468141_LINC01130	46844874	46844940	-195348589	+	MLT1C	LTR	ERVL-MaLR	402	466
ENST00000468141_LINC01131	46845133	46845207	-195348322	-	L2c	LINE	L2	-1512	1907
ENST00000468141_LINC01132	46845386	46845498	-195348031	-	MIR3	SINE	MIR	-8	200
ENST00000468141_LINC01133	46845823	46846219	-195347310	+	LTR33B	LTR	ERVL	35	502
ENST00000468141_LINC01134	46846264	46846397	-195347132	-	MIRb	SINE	MIR	-70	198
ENST00000468543_ACTG2	73891209	73891348	-168302181	-	MER5A	DNA	hAT-Charlie	-51	138
ENST00000468543_ACTG3	73888251	73888325	-168305204	+	L1MB2	LINE	L1	6101	6167
ENST00000468543_ACTG4	73888469	73888620	-168304909	+	L1M5	LINE	L1	5216	5360
ENST00000468543_ACTG5	73889675	73890263	-168303266	+	L1ME3G	LINE	L1	264	676
ENST00000468543_ACTG6	73891368	73891771	-168301758	-	L2	LINE	L2	-671	2748
ENST00000468543_ACTG7	73888222	73888251	-168305278	+	(AAAAC)n	Simple_repeat	Simple_repeat	1	29
ENST00000468543_ACTG8	73887937	73888222	-168305307	+	AluSq2	SINE	Alu	2	286
ENST00000468543_ACTG9	73888644	73888953	-168304576	+	AluSx	SINE	Alu	1	306
ENST00000468543_ACTG10	73889016	73889306	-168304223	+	AluJb	SINE	Alu	2	289
ENST00000468543_ACTG11	73891857	73891972	-168301557	+	FLAM_C	SINE	Alu	2	131
ENST00000468543_ACTG12	73891987	73892263	-168301266	+	AluSg	SINE	Alu	3	295
ENST00000473016_ACTG2	73887937	73888222	-168305307	+	AluSq2	SINE	Alu	2	286
ENST00000473016_ACTG3	73888222	73888251	-168305278	+	(AAAAC)n	Simple_repeat	Simple_repeat	1	29
ENST00000473016_ACTG4	73888251	73888325	-168305204	+	L1MB2	LINE	L1	6101	6167
ENST00000473016_ACTG5	73888469	73888620	-168304909	+	L1M5	LINE	L1	5216	5360
ENST00000473016_ACTG6	73888644	73888953	-168304576	+	AluSx	SINE	Alu	1	306
ENST00000473016_ACTG7	73889016	73889306	-168304223	+	AluJb	SINE	Alu	2	289
ENST00000473016_ACTG8	73889675	73890263	-168303266	+	L1ME3G	LINE	L1	264	676
ENST00000473016_ACTG9	73891209	73891348	-168302181	-	MER5A	DNA	hAT-Charlie	-51	138
ENST00000473016_ACTG10	73891368	73891771	-168301758	-	L2	LINE	L2	-671	2748
ENST00000473016_ACTG11	73891857	73891972	-168301557	+	FLAM_C	SINE	Alu	2	131
ENST00000473016_ACTG12	73891987	73892263	-168301266	+	AluSg	SINE	Alu	3	295
ENST00000526955_PKNOX2	125381690	125381930	-9704692	+	L2b	LINE	L2	2913	3162
ENST00000526955_PKNOX3	125382303	125382350	-9704272	+	(CA)n	Simple_repeat	Simple_repeat	1	47
ENST00000526955_PKNOX4	125383331	125383633	-9702989	+	AluSx1	SINE	Alu	5	303
ENST00000526955_PKNOX5	125383641	125383843	-9702779	-	MER3	DNA	hAT-Charlie	-8	201
ENST00000526955_PKNOX6	125383934	125383967	-9702655	+	(AAAAC)n	Simple_repeat	Simple_repeat	1	34
ENST00000526955_PKNOX7	125384165	125384332	-9702290	-	L2c	LINE	L2	-4	3383
ENST00000526955_PKNOX8	125384405	125384700	-9701922	+	AluY	SINE	Alu	1	297
ENST00000526955_PKNOX9	125384793	125384836	-9701786	-	L2b	LINE	L2	0	3375
ENST00000547015_DGKA	55928397	55928706	-77346603	+	AluSg7	SINE	Alu	3	309
ENST00000547015_DGKA	55928873	55929163	-77346146	+	AluSz	SINE	Alu	1	300
ENST00000547015_DGKA	55930357	55930665	-77344644	-	AluSc8	SINE	Alu	0	311
ENST00000547015_DGKA	55927234	55927267	-77348042	+	GA-rich	Low_complexity	Low_complexity	1	34
ENST00000548047_DGKA	55933871	55934110	-77341199	-	MIRb	SINE	MIR	0	268
ENST00000548047_DGKA	55934677	55934724	-77340585	-	L2a	LINE	L2	0	3426
ENST00000548047_DGKA	55934871	55935007	-77340302	-	L2	LINE	L2	-339	3080
ENST00000548047_DGKA	55935007	55935164	-77340145	+	MIRc	SINE	MIR	3	186
ENST00000548047_DGKA	55935180	55935391	-77339918	-	MIRb	SINE	MIR	0	268
ENST00000548047_DGKA	55935851	55935887	-77339422	+	(CGTGG)n	Simple_repeat	Simple_repeat	1	38
ENST00000548047_DGKA	55937716	55937870	-77337439	+	FRAM	SINE	Alu	1	155
ENST00000548378_DGKA	55927234	55927267	-77348042	+	GA-rich	Low_complexity	Low_complexity	1	34
ENST00000548378_DGKA	55928397	55928706	-77346603	+	AluSg7	SINE	Alu	3	309
ENST00000548378_DGKA	55928873	55929163	-77346146	+	AluSz	SINE	Alu	1	300
ENST00000548378_DGKA	55930357	55930665	-77344644	-	AluSc8	SINE	Alu	0	311
ENST00000548378_DGKA	55930938	55930971	-77344338	+	(GTAT)n	Simple_repeat	Simple_repeat	1	36
ENST00000548378_DGKA	55931945	55931995	-77343314	+	G-rich	Low_complexity	Low_complexity	1	51
ENST00000548378_DGKA	55932053	55932089	-77343220	+	(CTCCAG)n	Simple_repeat	Simple_repeat	1	37
ENST00000549369_NAV3	77935613	77935650	-55339659	-	MIR	SINE	MIR	-68	194
ENST00000549369_NAV4	77935650	77936030	-55339279	-	MSTA	LTR	ERVL-MaLR	-1	427
ENST00000549369_NAV5	77936030	77936143	-55339166	-	MIR	SINE	MIR	-100	162
ENST00000549369_NAV6	77937454	77937498	-55337811	+	(ATTTTC)n	Simple_repeat	Simple_repeat	1	46
ENST00000549369_NAV7	77937878	77938104	-55337205	-	MIRb	SINE	MIR	-42	226
ENST00000549369_NAV8	77938642	77938807	-55336502	+	L1ME3Cz	LINE	L1	364	527
ENST00000549369_NAV9	77938931	77938963	-55336346	+	(GT)n	Simple_repeat	Simple_repeat	1	32
ENST00000549369_NAV10	77939400	77939425	-55335884	+	(TTTC)n	Simple_repeat	Simple_repeat	1	26
ENST00000549464_NAV3	77825743	77826225	-55449084	+	L1ME1	LINE	L1	5370	5877
ENST00000549464_NAV4	77826225	77826491	-55448818	+	AluSz	SINE	Alu	1	282
ENST00000549464_NAV5	77826491	77826857	-55448452	+	L1ME1	LINE	L1	5878	6253
ENST00000549464_NAV6	77826939	77827261	-55448048	+	AluSx1	SINE	Alu	1	308
ENST00000549464_NAV7	77827695	77827936	-55447373	-	MIR	SINE	MIR	-6	256
ENST00000549464_NAV8	77828025	77828421	-55446888	+	MSTD	LTR	ERVL-MaLR	5	396
ENST00000549464_NAV9	77828483	77828560	-55446749	+	MER131	DNA?	DNA?	76	153
ENST00000549464_NAV10	77828858	77828973	-55446336	+	Tigger9a	DNA	TcMar-Tigger	8	122
ENST00000549464_NAV11	77829355	77829457	-55445852	+	Tigger9a	DNA	TcMar-Tigger	574	678
ENST00000549464_NAV12	77830317	77830508	-55444801	+	MIRb	SINE	MIR	72	262
ENST00000549464_NAV13	77831151	77831236	-55444073	+	(AG)n	Simple_repeat	Simple_repeat	1	85
ENST00000551296_DGKA	55930357	55930665	-77344644	-	AluSc8	SINE	Alu	0	311
ENST00000551296_DGKA	55930938	55930971	-77344338	+	(GTAT)n	Simple_repeat	Simple_repeat	1	36
ENST00000551296_DGKA	55931945	55931995	-77343314	+	G-rich	Low_complexity	Low_complexity	1	51
ENST00000551296_DGKA	55932053	55932089	-77343220	+	(CTCCAG)n	Simple_repeat	Simple_repeat	1	37
ENST00000551296_DGKA	55932692	55932741	-77342568	+	(AC)n	Simple_repeat	Simple_repeat	1	49
ENST00000551296_DGKA	55933195	55933298	-77342011	+	MIR3	SINE	MIR	85	204
ENST00000551296_DGKA	55933333	55933375	-77341934	+	G-rich	Low_complexity	Low_complexity	1	43
ENST00000551296_DGKA	55933871	55934110	-77341199	-	MIRb	SINE	MIR	0	268
ENST00000551296_DGKA	55934677	55934724	-77340585	-	L2a	LINE	L2	0	3426
ENST00000551296_DGKA	55934871	55935007	-77340302	-	L2	LINE	L2	-339	3080
ENST00000551296_DGKA	55935007	55935164	-77340145	+	MIRc	SINE	MIR	3	186
ENST00000551296_DGKA	55935180	55935391	-77339918	-	MIRb	SINE	MIR	0	268
ENST00000551739_DGKA	55933195	55933298	-77342011	+	MIR3	SINE	MIR	85	204
ENST00000551739_DGKA	55933333	55933375	-77341934	+	G-rich	Low_complexity	Low_complexity	1	43
ENST00000551739_DGKA	55933871	55934110	-77341199	-	MIRb	SINE	MIR	0	268
ENST00000551739_DGKA	55934677	55934724	-77340585	-	L2a	LINE	L2	0	3426
ENST00000551739_DGKA	55934871	55935007	-77340302	-	L2	LINE	L2	-339	3080
ENST00000551739_DGKA	55935007	55935164	-77340145	+	MIRc	SINE	MIR	3	186
ENST00000551739_DGKA	55935180	55935391	-77339918	-	MIRb	SINE	MIR	0	268
ENST00000551739_DGKA	55935851	55935887	-77339422	+	(CGTGG)n	Simple_repeat	Simple_repeat	1	38
ENST00000551739_DGKA	55937716	55937870	-77337439	+	FRAM	SINE	Alu	1	155
ENST00000552478_DGKA	55931945	55931995	-77343314	+	G-rich	Low_complexity	Low_complexity	1	51
ENST00000552478_DGKA	55932053	55932089	-77343220	+	(CTCCAG)n	Simple_repeat	Simple_repeat	1	37
ENST00000552478_DGKA	55932692	55932741	-77342568	+	(AC)n	Simple_repeat	Simple_repeat	1	49
ENST00000552478_DGKA	55933195	55933298	-77342011	+	MIR3	SINE	MIR	85	204
ENST00000552478_DGKA	55933333	55933375	-77341934	+	G-rich	Low_complexity	Low_complexity	1	43
ENST00000552478_DGKA	55933871	55934110	-77341199	-	MIRb	SINE	MIR	0	268
ENST00000552478_DGKA	55934677	55934724	-77340585	-	L2a	LINE	L2	0	3426
ENST00000552478_DGKA	55934871	55935007	-77340302	-	L2	LINE	L2	-339	3080
ENST00000552478_DGKA	55935007	55935164	-77340145	+	MIRc	SINE	MIR	3	186
ENST00000552478_DGKA	55935180	55935391	-77339918	-	MIRb	SINE	MIR	0	268
ENST00000552478_DGKA	55935851	55935887	-77339422	+	(CGTGG)n	Simple_repeat	Simple_repeat	1	38
ENST00000644176_NAV3	78031274	78031346	-55243963	+	MLT1K	LTR	ERVL-MaLR	13	83
ENST00000644176_NAV4	78031390	78031500	-55243809	+	MLT1K	LTR	ERVL-MaLR	173	273
ENST00000644176_NAV5	78031513	78031892	-55243417	+	L1PA2	LINE	L1	5771	6149
ENST00000644176_NAV6	78032176	78032297	-55243012	+	Tigger12c	DNA	TcMar-Tigger	57	177
ENST00000644176_NAV7	78033780	78034097	-55241212	+	MLT1I	LTR	ERVL-MaLR	63	389
ENST00000644176_NAV8	78034106	78034317	-55240992	-	MER20	DNA	hAT-Charlie	0	219
ENST00000644176_NAV9	78034328	78034502	-55240807	+	MER5A	DNA	hAT-Charlie	2	187
ENST00000644176_NAV10	78035707	78035740	-55239569	+	(TTCTTT)n	Simple_repeat	Simple_repeat	1	33
ENST00000644176_NAV11	78036019	78036063	-55239246	+	(GT)n	Simple_repeat	Simple_repeat	1	45
ENST00000644176_NAV12	78036063	78036073	-55239236	+	(GAGTGT)n	Simple_repeat	Simple_repeat	3	56
ENST00000648650_AL731559.1	12558277	12558566	-121238856	+	AluSq2	SINE	Alu	6	295
ENST00000648650_AL731559.2	12558957	12559022	-121238400	+	MER5B	DNA	hAT-Charlie	1	53
ENST00000648650_AL731559.3	12559022	12559311	-121238111	+	AluJr	SINE	Alu	2	312
ENST00000648650_AL731559.4	12559311	12559366	-121238056	+	MER5B	DNA	hAT-Charlie	54	106
ENST00000648650_AL731559.5	12560272	12560581	-121236841	+	AluSq	SINE	Alu	3	311
ENST00000648650_AL731559.6	12560904	12561200	-121236222	-	AluY	SINE	Alu	-3	308
ENST00000648650_AL731559.7	12561261	12561290	-121236132	+	(GTG)n	Simple_repeat	Simple_repeat	1	30
ENST00000648650_AL731559.8	12562029	12562413	-121235009	-	MSTD	LTR	ERVL-MaLR	0	396
ENST00000648650_AL731559.9	12562972	12563601	-121233821	-	MLT2B3	LTR	ERVL	0	554
ENST00000651431_SRRM4	118976870	118976976	-14298333	-	MIR	SINE	MIR	-99	163
ENST00000651431_SRRM5	118977175	118977312	-14297997	+	MER117	DNA	hAT-Charlie	1	145
ENST00000651431_SRRM6	118977586	118977709	-14297600	+	L2a	LINE	L2	3302	3422
ENST00000651431_SRRM7	118977761	118977990	-14297319	-	MIRb	SINE	MIR	-6	262
ENST00000651431_SRRM8	118977992	118978074	-14297235	-	MIR	SINE	MIR	-3	259
ENST00000651431_SRRM9	118978118	118978311	-14296998	+	AluSx1	SINE	Alu	103	291
ENST00000651431_SRRM10	118978312	118978447	-14296862	-	MIR	SINE	MIR	-118	150
ENST00000651431_SRRM11	118978701	118979359	-14295950	-	L1PA13	LINE	L1	-5	6158
ENST00000651431_SRRM12	118979359	118979458	-14295851	+	L1PB3	LINE	L1	6055	6154
ENST00000651431_SRRM13	118981093	118981118	-14294191	+	(C)n	Simple_repeat	Simple_repeat	1	25
ENST00000651431_SRRM14	118981396	118981459	-14293850	+	GA-rich	Low_complexity	Low_complexity	1	64
ENST00000653090_LINC01119	46850208	46850290	-195343239	+	L2a	LINE	L2	3345	3424
ENST00000653090_LINC01120	46850304	46850338	-195343191	-	L2b	LINE	L2	-229	3146
ENST00000653090_LINC01121	46851488	46851777	-195341752	-	AluSx1	SINE	Alu	-18	294
ENST00000653090_LINC01122	46851882	46852119	-195341410	-	MER33	DNA	hAT-Charlie	0	324
ENST00000653090_LINC01123	46852119	46852254	-195341275	-	MLT1C	LTR	ERVL-MaLR	0	467
ENST00000653090_LINC01124	46852293	46852586	-195340943	+	AluJo	SINE	Alu	1	297
ENST00000653090_LINC01125	46852586	46852622	-195340907	+	(AAAGCAAG)n	Simple_repeat	Simple_repeat	1	36
ENST00000653090_LINC01126	46852656	46853068	-195340461	+	MER4C	LTR	ERV1	6	464
ENST00000653090_LINC01127	46853080	46853355	-195340174	-	MLT1C	LTR	ERVL-MaLR	-154	313
ENST00000653090_LINC01128	46853487	46853737	-195339792	-	MER33	DNA	hAT-Charlie	-70	254
ENST00000653090_LINC01129	46853947	46854326	-195339203	+	THE1B	LTR	ERVL-MaLR	1	364
ENST00000653090_LINC01130	46854440	46854794	-195338735	-	MamRep605	LTR?	LTR?	-390	459
ENST00000653439_RYR3-DT	33305364	33305522	-68685667	-	MIRb	SINE	MIR	-36	232
ENST00000653439_RYR3-DT	33305529	33305563	-68685626	+	(TCTAATG)n	Simple_repeat	Simple_repeat	1	34
ENST00000653439_RYR3-DT	33305909	33306007	-68685182	+	GA-rich	Low_complexity	Low_complexity	1	100
ENST00000653439_RYR3-DT	33306854	33306997	-68684192	-	MamSINE1	SINE	tRNA-RTE	-116	174
ENST00000653439_RYR3-DT	33307915	33308331	-68682858	+	L3	LINE	CR1	2617	3049
ENST00000653439_RYR3-DT	33308331	33308475	-68682714	-	L1PA15	LINE	L1	-1	6164
ENST00000653439_RYR3-DT	33308475	33308752	-68682437	+	L3	LINE	CR1	3050	3339
ENST00000653439_RYR3-DT	33308752	33308793	-68682396	+	(AC)n	Simple_repeat	Simple_repeat	1	41
ENST00000653439_RYR3-DT	33308795	33309089	-68682100	-	AluSp	SINE	Alu	-25	288
ENST00000653439_RYR3-DT	33309089	33309564	-68681625	+	L3	LINE	CR1	3342	3898
ENST00000653439_RYR3-DT	33310309	33310451	-68680738	+	(TC)n	Simple_repeat	Simple_repeat	1	145
ENST00000653439_RYR3-DT	33310453	33310495	-68680694	+	(CA)n	Simple_repeat	Simple_repeat	1	42
ENST00000653439_RYR3-DT	33310890	33310960	-68680229	+	GA-rich	Low_complexity	Low_complexity	1	70
