# Supplementary material for: SARS-CoV-2 infection severity and mortality is modulated by repeat-mediated regulation of alternative splicing
Source: Microbiol Spectr. 2023 Aug 21;11(5):e01351-23. doi: 10.1128/spectrum.01351-23 (PMC10580830; doi:10.1128/spectrum.01351-23)
Supplement: Table S6 — Coding sequence repeat element distribution. [file spectrum.01351-23-s0008.xls]

## Sheet: Sheet1
Table 6: Coding sequence repeat elements distribution
query sequence	Biotype	begin	end	q-value		matching repeat	repeat class/family
ENST00000355749	protein coding	1558	1602	0.0524409	+	(GT)n	Simple_repeat
ENST00000355749	protein coding	2233	2370	0.0524409	C	MIR	SINE/MIR
ENST00000355749	protein coding	2422	2534	0.0524409	C	MIR	SINE/MIR
ENST00000355749	protein coding	3170	3292	0.0524409	C	MER94	DNA/hAT-Blackjack
ENST00000355749	protein coding	3809	3934	0.0524409	+	AluSx	SINE/Alu
ENST00000355749	protein coding	4208	4379	0.0524409	C	MLT1I	LTR/ERVL-MaLR
ENST00000355749	protein coding	4731	5044	0.0524409	+	MER46C	DNA/TcMar-Tigger
ENST00000471303	retained intron	1255	1329	0.0529771	+	(GT)n	Simple_repeat
ENST00000678975	retained intron	378	573	0.0631481	C	MIRb	SINE/MIR
ENST00000678975	retained intron	693	718	0.0631481	+	MIR3	SINE/MIR
ENST00000678975	retained intron	748	793	0.0631481	+	(AC)n	Simple_repeat
ENST00000678975	retained intron	816	835	0.0631481	+	(AC)n	Simple_repeat
ENST00000678975	retained intron	1596	1700	0.0631481	+	MIRb	SINE/MIR
ENST00000678975	retained intron	1701	2005	0.0631481	C	AluY	SINE/Alu
ENST00000678975	retained intron	2006	2150	0.0631481	+	MIRb	SINE/MIR
ENST00000678975	retained intron	2155	2464	0.0631481	C	L2c	LINE/L2
ENST00000695726	retained intron	857	1024	0.0631481	C	L3	LINE/CR1
ENST00000695726	retained intron	1052	1346	0.0631481	C	CR1-3_Croc	LINE/CR1
ENST00000695726	retained intron	1475	1501	0.0631481	+	(ATAC)n	Simple_repeat
ENST00000695726	retained intron	1764	1908	0.0631481	C	L2d	LINE/L2
ENST00000695726	retained intron	3260	3282	0.0631481	+	(C)n	Simple_repeat
ENST00000695726	retained intron	3301	3443	0.0631481	+	(TC)n	Simple_repeat
ENST00000695726	retained intron	3445	3497	0.0631481	+	(AC)n	Simple_repeat
ENST00000366958	protein coding	89	101	0.0674302	+	(CTCTT)n	Simple_repeat
ENST00000366958	protein coding	102	232	0.0674302	+	(TCT)n	Simple_repeat
ENST00000366958	protein coding	233	300	0.0674302	+	(CTCTT)n	Simple_repeat
ENST00000366958	protein coding	439	484	0.0674302	+	(AG)n	Simple_repeat
ENST00000366958	protein coding	2000	2039	0.0674302	+	(CTTCCCC)n	Simple_repeat
ENST00000366958	protein coding	6034	6077	0.0674302	+	(AT)n	Simple_repeat
ENST00000366958	protein coding	6407	6437	0.0674302	+	A-rich	Low_complexity
ENST00000366958	protein coding	6759	6800	0.0674302	+	(AC)n	Simple_repeat
ENST00000654223	lncRNA	211	324	0.0698936	+	(AC)n	Simple_repeat
ENST00000654223	lncRNA	5832	6084	0.0698936	+	MER54A	LTR/ERVL
ENST00000654223	lncRNA	6086	6137	0.0698936	+	(TC)n	Simple_repeat
ENST00000654223	lncRNA	6969	7574	0.0698936	C	L1ME3G	LINE/L1
ENST00000654223	lncRNA	7974	8007	0.0698936	+	(TGTCTCC)n	Simple_repeat
ENST00000654223	lncRNA	8053	8136	0.0698936	C	L1ME3G	LINE/L1
ENST00000654223	lncRNA	8181	8244	0.0698936	+	(TTTTG)n	Simple_repeat
ENST00000654223	lncRNA	8484	8747	0.0698936	C	MER110	LTR/ERV1
ENST00000654223	lncRNA	9088	9410	0.0698936	C	L1MD	LINE/L1
ENST00000397909	protein coding	259	343	0.0702618	+	(AG)n	Simple_repeat
ENST00000397909	protein coding	1113	1140	0.0702618	+	(ACA)n	Simple_repeat
ENST00000397909	protein coding	9134	9159	0.0702618	+	(ACAAA)n	Simple_repeat
ENST00000519160	lncRNA	10	82	0.0831364	C	MER50-int	LTR/ERV1
ENST00000519160	lncRNA	59	256	0.0831364	C	MER50-int	LTR/ERV1
ENST00000519160	lncRNA	696	762	0.0831364	+	THE1A	LTR/ERVL-MaLR
ENST00000519160	lncRNA	765	872	0.0831364	C	HUERS-P3b-int	LTR/ERV1
ENST00000519160	lncRNA	890	924	0.0831364	+	(TGAA)n	Simple_repeat
ENST00000519160	lncRNA	1045	1337	0.0831364	C	AluJb	SINE/Alu
ENST00000519160	lncRNA	1847	1894	0.0831364	+	(AC)n	Simple_repeat
ENST00000640735	retained intron	908	982	0.0986381	+	(GT)n	Simple_repeat
ENST00000666022	lncRNA	3655	3907	0.116859	+	MER54A	LTR/ERVL
ENST00000666022	lncRNA	3909	3960	0.116859	+	(TC)n	Simple_repeat
ENST00000641858	protein coding	134	497	0.138291	+	LTR12C	LTR/ERV1
ENST00000641858	protein coding	498	786	0.138291	+	L1MB7	LINE/L1
ENST00000549324	retained intron	958	987	0.139902	+	(AC)n	Simple_repeat
ENST00000549324	retained intron	1340	1409	0.139902	+	(TC)n	Simple_repeat
ENST00000414165	retained intron	3941	4002	0.148548	+	(AC)n	Simple_repeat
ENST00000646508	lncRNA	96	140	0.149058	+	(AAAAG)n	Simple_repeat
ENST00000646508	lncRNA	314	1390	0.149058	+	L1P3	LINE/L1
ENST00000425217	protein coding	3183	3206	0.150477	+	(TG)n	Simple_repeat
ENST00000425217	protein coding	6375	6603	0.150477	+	MER58B	DNA/hAT-Charlie
ENST00000425217	protein coding	6755	6859	0.150477	+	L3	LINE/CR1
ENST00000425217	protein coding	6901	7163	0.150477	C	MLT1B	LTR/ERVL-MaLR
ENST00000425217	protein coding	7352	7765	0.150477	C	MLT1C2	LTR/ERVL-MaLR
ENST00000425217	protein coding	7766	7786	0.150477	+	(T)n	Simple_repeat
ENST00000425217	protein coding	8535	8575	0.150477	+	MIR	SINE/MIR
ENST00000425217	protein coding	8541	8584	0.150477	+	L2c	LINE/L2
ENST00000425217	protein coding	8745	9026	0.150477	C	AluJb	SINE/Alu
ENST00000425217	protein coding	9740	9820	0.150477	+	Plat_L3	LINE/CR1
ENST00000425217	protein coding	9855	10062	0.150477	+	MER103C	DNA/hAT-Charlie
ENST00000425217	protein coding	10487	10599	0.150477	C	MER117	DNA/hAT-Charlie
ENST00000425217	protein coding	10649	10774	0.150477	C	MIR3	SINE/MIR
ENST00000425217	protein coding	11874	12160	0.150477	C	L2a	LINE/L2
ENST00000425217	protein coding	12183	12345	0.150477	C	MER20	DNA/hAT-Charlie
ENST00000425217	protein coding	12630	12675	0.150477	C	MER20	DNA/hAT-Charlie
ENST00000425217	protein coding	14484	14648	0.150477	C	L2c	LINE/L2
ENST00000425217	protein coding	14917	14947	0.150477	+	(CTGTCT)n	Simple_repeat
ENST00000425217	protein coding	14948	14999	0.150477	+	(CT)n	Simple_repeat
ENST00000425217	protein coding	15000	15021	0.150477	+	(CTGTCT)n	Simple_repeat
ENST00000425217	protein coding	15790	15888	0.150477	+	MIRb	SINE/MIR
ENST00000425217	protein coding	16422	16503	0.150477	+	(TA)n	Simple_repeat
ENST00000425217	protein coding	16648	16696	0.150477	+	(TCTGTC)n	Simple_repeat
ENST00000358186	protein coding	1284	1319	0.156362	+	Tigger19a	DNA/TcMar-Tigger
ENST00000358186	protein coding	1407	1517	0.156362	+	Charlie16a	DNA/hAT-Charlie
ENST00000358186	protein coding	1875	2153	0.156362	C	AluSx	SINE/Alu
ENST00000358186	protein coding	2395	2513	0.156362	+	(AC)n	Simple_repeat
ENST00000358186	protein coding	2801	2852	0.156362	+	(CTCCCGCG)n	Simple_repeat
ENST00000374007	protein coding	35	135	0.157371	+	SVA_A	Retroposon/SVA
ENST00000374007	protein coding	76	154	0.157371	C	7SLRNA	srpRNA
ENST00000374007	protein coding	1419	1469	0.157371	+	(GT)n	Simple_repeat
ENST00000374007	protein coding	1470	1491	0.157371	+	(AG)n	Simple_repeat
ENST00000374007	protein coding	1668	1748	0.157371	C	MIR3	SINE/MIR
ENST00000374007	protein coding	1850	2178	0.157371	+	MARNA	DNA/TcMar-Mariner
ENST00000374007	protein coding	2206	2237	0.157371	+	(CTCA)n	Simple_repeat
ENST00000374007	protein coding	2445	2746	0.157371	+	Charlie30b	DNA/hAT-Charlie
ENST00000692435	processed transcript	814	1060	0.174701	+	(TG)n	Simple_repeat
ENST00000692435	processed transcript	1065	1135	0.174701	+	MER2	DNA/TcMar-Tigger
ENST00000641208	protein coding	154	192	0.175815	+	(TTTCTTT)n	Simple_repeat
ENST00000641208	protein coding	2002	2051	0.175815	+	(AC)n	Simple_repeat
ENST00000641208	protein coding	3216	3238	0.175815	+	(AAT)n	Simple_repeat
ENST00000641208	protein coding	3531	3558	0.175815	+	A-rich	Low_complexity
ENST00000641208	protein coding	4152	4169	0.175815	+	(T)n	Simple_repeat
ENST00000641208	protein coding	4833	4874	0.175815	+	(AC)n	Simple_repeat
ENST00000641208	protein coding	6313	6346	0.175815	+	(GCACAT)n	Simple_repeat
ENST00000641803	protein coding	1915	1964	0.182032	+	(AC)n	Simple_repeat
ENST00000641803	protein coding	3129	3151	0.182032	+	(AAT)n	Simple_repeat
ENST00000641803	protein coding	3444	3471	0.182032	+	A-rich	Low_complexity
ENST00000641803	protein coding	4065	4082	0.182032	+	(T)n	Simple_repeat
ENST00000641803	protein coding	4746	4787	0.182032	+	(AC)n	Simple_repeat
ENST00000641803	protein coding	6226	6259	0.182032	+	(GCACAT)n	Simple_repeat
ENST00000641051	protein coding	27	44	0.185333	+	(CTC)n	Simple_repeat
ENST00000641051	protein coding	721	883	0.185333	C	L1PBa1	LINE/L1
ENST00000641051	protein coding	2436	2485	0.185333	+	(AC)n	Simple_repeat
ENST00000641051	protein coding	3650	3672	0.185333	+	(AAT)n	Simple_repeat
ENST00000641051	protein coding	3965	3992	0.185333	+	A-rich	Low_complexity
ENST00000641051	protein coding	4586	4603	0.185333	+	(T)n	Simple_repeat
ENST00000641051	protein coding	5267	5308	0.185333	+	(AC)n	Simple_repeat
ENST00000654984	lncRNA	1	1696	0.189862	+	L1PA5	LINE/L1
ENST00000654984	lncRNA	2542	2607	0.189862	+	MLT1G1	LTR/ERVL-MaLR
ENST00000654984	lncRNA	2608	2813	0.189862	C	MER2	DNA/TcMar-Tigger
ENST00000654984	lncRNA	2814	2938	0.189862	+	MLT1G1	LTR/ERVL-MaLR
ENST00000654984	lncRNA	2944	3121	0.189862	+	L1ME2z	LINE/L1
ENST00000638225	protein coding	317	355	0.19171	+	(TTTCTTT)n	Simple_repeat
ENST00000638225	protein coding	2160	2209	0.19171	+	(AC)n	Simple_repeat
ENST00000638225	protein coding	3374	3396	0.19171	+	(AAT)n	Simple_repeat
ENST00000638225	protein coding	3689	3716	0.19171	+	A-rich	Low_complexity
ENST00000638225	protein coding	4310	4327	0.19171	+	(T)n	Simple_repeat
ENST00000638225	protein coding	4991	5032	0.19171	+	(AC)n	Simple_repeat
ENST00000638225	protein coding	6471	6504	0.19171	+	(GCACAT)n	Simple_repeat
ENST00000498508	protein coding	127	139	0.19938	+	(CTCTT)n	Simple_repeat
ENST00000498508	protein coding	140	270	0.19938	+	(TCT)n	Simple_repeat
ENST00000498508	protein coding	271	338	0.19938	+	(CTCTT)n	Simple_repeat
ENST00000498508	protein coding	477	522	0.19938	+	(AG)n	Simple_repeat
ENST00000498508	protein coding	2038	2077	0.19938	+	(CTTCCCC)n	Simple_repeat
ENST00000498508	protein coding	6072	6115	0.19938	+	(AT)n	Simple_repeat
ENST00000498508	protein coding	6445	6475	0.19938	+	A-rich	Low_complexity
ENST00000498508	protein coding	6797	6838	0.19938	+	(AC)n	Simple_repeat
ENST00000518672	protein coding	2949	3042	0.210085	+	MIRc	SINE/MIR
ENST00000635776	protein coding	60	102	0.213316	+	(TG)n	Simple_repeat
ENST00000635776	protein coding	5195	5257	0.213316	C	L1ME4a	LINE/L1
ENST00000635776	protein coding	6024	6055	0.213316	+	(TC)n	Simple_repeat
ENST00000635776	protein coding	6056	6086	0.213316	+	(CA)n	Simple_repeat
ENST00000635776	protein coding	6679	6738	0.213316	+	(ATATATA)n	Simple_repeat
ENST00000660956	lncRNA	4723	5710	0.215707	+	L1M4a2	LINE/L1
ENST00000660956	lncRNA	5711	6004	0.215707	+	AluJb	SINE/Alu
ENST00000660956	lncRNA	6005	6371	0.215707	+	L1M4a2	LINE/L1
ENST00000660956	lncRNA	6568	6619	0.215707	+	MER66B	LTR/ERV1
ENST00000660956	lncRNA	6636	6921	0.215707	C	AluSx	SINE/Alu
ENST00000660956	lncRNA	7239	7621	0.215707	+	MER54A	LTR/ERVL
ENST00000660956	lncRNA	7623	7674	0.215707	+	(TC)n	Simple_repeat
ENST00000660956	lncRNA	9171	9199	0.215707	+	(TG)n	Simple_repeat
ENST00000660956	lncRNA	10259	10864	0.215707	C	L1ME3G	LINE/L1
ENST00000660956	lncRNA	11264	11297	0.215707	+	(TGTCTCC)n	Simple_repeat
ENST00000660956	lncRNA	11343	11426	0.215707	C	L1ME3G	LINE/L1
ENST00000660956	lncRNA	11471	11534	0.215707	+	(TTTTG)n	Simple_repeat
ENST00000660956	lncRNA	11774	12037	0.215707	C	MER110	LTR/ERV1
ENST00000660956	lncRNA	12378	12700	0.215707	C	L1MD	LINE/L1
ENST00000641037	processed transcript	1	106	0.216987	C	AluSx	SINE/Alu
ENST00000641037	processed transcript	490	766	0.216987	+	AluJb	SINE/Alu
ENST00000689237	processed transcript	991	1237	0.21982	+	(TG)n	Simple_repeat
ENST00000689237	processed transcript	1242	1312	0.21982	+	MER2	DNA/TcMar-Tigger
ENST00000672467	retained intron	2268	2559	0.231218	C	L1ME3E	LINE/L1
ENST00000672467	retained intron	2548	2647	0.231218	+	L1ME3D	LINE/L1
ENST00000672467	retained intron	2701	2823	0.231218	+	L1ME5	LINE/L1
ENST00000672467	retained intron	2831	2925	0.231218	C	L1ME3E	LINE/L1
ENST00000672467	retained intron	4546	4994	0.231218	C	MLT2A2	LTR/ERVL
ENST00000672467	retained intron	5316	5626	0.231218	C	AluSx	SINE/Alu
ENST00000672467	retained intron	6249	6433	0.231218	+	L1MD1	LINE/L1
ENST00000672467	retained intron	6434	7106	0.231218	C	L1MA4	LINE/L1
ENST00000672467	retained intron	7107	7164	0.231218	+	L1MD1	LINE/L1
ENST00000643851	protein coding	708	758	0.259382	+	(GT)n	Simple_repeat
ENST00000643851	protein coding	759	780	0.259382	+	(AG)n	Simple_repeat
ENST00000643851	protein coding	957	1037	0.259382	C	MIR3	SINE/MIR
ENST00000643851	protein coding	1139	1467	0.259382	+	MARNA	DNA/TcMar-Mariner
ENST00000643851	protein coding	1495	1526	0.259382	+	(CTCA)n	Simple_repeat
ENST00000643851	protein coding	1734	2035	0.259382	+	Charlie30b	DNA/hAT-Charlie
ENST00000643851	protein coding	3597	3732	0.259382	C	MLT1L	LTR/ERVL-MaLR
ENST00000643851	protein coding	3896	4022	0.259382	C	MLT1L	LTR/ERVL-MaLR
ENST00000643851	protein coding	4076	4280	0.259382	C	MLT1I	LTR/ERVL-MaLR
ENST00000643851	protein coding	4495	4789	0.259382	C	L2b	LINE/L2
ENST00000643851	protein coding	4800	4847	0.259382	+	(ATGTGT)n	Simple_repeat
ENST00000661389	lncRNA	852	1654	0.264124	C	L1PA7	LINE/L1
ENST00000661389	lncRNA	1806	1925	0.264124	+	MER2	DNA/TcMar-Tigger
ENST00000661389	lncRNA	1926	2237	0.264124	C	AluSx	SINE/Alu
ENST00000661389	lncRNA	2238	2391	0.264124	+	MER2	DNA/TcMar-Tigger
ENST00000661389	lncRNA	2491	2517	0.264124	+	(TAGAA)n	Simple_repeat
ENST00000661389	lncRNA	3774	4026	0.264124	+	MER54A	LTR/ERVL
ENST00000661389	lncRNA	4028	4079	0.264124	+	(TC)n	Simple_repeat
ENST00000661389	lncRNA	4911	5516	0.264124	C	L1ME3G	LINE/L1
ENST00000661389	lncRNA	5916	5949	0.264124	+	(TGTCTCC)n	Simple_repeat
ENST00000661389	lncRNA	5995	6078	0.264124	C	L1ME3G	LINE/L1
ENST00000661389	lncRNA	6123	6186	0.264124	+	(TTTTG)n	Simple_repeat
ENST00000661389	lncRNA	6426	6689	0.264124	C	MER110	LTR/ERV1
ENST00000661389	lncRNA	7030	7352	0.264124	C	L1MD	LINE/L1
ENST00000673490	retained intron	52	94	0.26739	+	(TG)n	Simple_repeat
ENST00000673490	retained intron	557	850	0.26739	C	AluSx	SINE/Alu
ENST00000673490	retained intron	1295	1461	0.26739	C	MER5C	DNA/hAT-Charlie
ENST00000673490	retained intron	2082	2186	0.26739	C	UCON28c	Unknown
ENST00000549369	processed transcript	223	567	0.274294	+	L1P1	LINE/L1
ENST00000683526	retained intron	550	640	0.289769	+	MIRb	SINE/MIR
ENST00000683526	retained intron	1064	1182	0.289769	+	MIRb	SINE/MIR
ENST00000683526	retained intron	2845	2895	0.289769	+	A-rich	Low_complexity
ENST00000683526	retained intron	4655	4684	0.289769	+	(TTTTA)n	Simple_repeat
ENST00000683526	retained intron	5733	5817	0.289769	+	MIR3	SINE/MIR
ENST00000683526	retained intron	5824	5913	0.289769	C	Charlie15b	DNA/hAT-Charlie
ENST00000683526	retained intron	6099	6293	0.289769	C	MIR	SINE/MIR
ENST00000683526	retained intron	6807	6856	0.289769	+	MIR3	SINE/MIR
ENST00000683526	retained intron	7323	7347	0.289769	+	(TG)n	Simple_repeat
ENST00000681494	nonsense mediated decay	3122	3258	0.291495	+	MER58B	DNA/hAT-Charlie
ENST00000484527	processed transcript	1013	1116	0.29684	+	Tigger1	DNA/TcMar-Tigger
ENST00000370629	protein coding	1383	1405	0.299861	+	(C)n	Simple_repeat
ENST00000370629	protein coding	1424	1566	0.299861	+	(TC)n	Simple_repeat
ENST00000370629	protein coding	1568	1620	0.299861	+	(AC)n	Simple_repeat
ENST00000489732	retained intron	489	786	0.308344	C	AluSx	SINE/Alu
ENST00000489732	retained intron	1297	1594	0.308344	C	AluJb	SINE/Alu
ENST00000489732	retained intron	1709	1846	0.308344	C	MIR	SINE/MIR
ENST00000549804	lncRNA	3852	4104	0.321959	+	MER54A	LTR/ERVL
ENST00000549804	lncRNA	4106	4157	0.321959	+	(TC)n	Simple_repeat
ENST00000549804	lncRNA	4989	5594	0.321959	C	L1ME3G	LINE/L1
ENST00000549804	lncRNA	5994	6027	0.321959	+	(TGTCTCC)n	Simple_repeat
ENST00000549804	lncRNA	6073	6156	0.321959	C	L1ME3G	LINE/L1
ENST00000549804	lncRNA	6201	6264	0.321959	+	(TTTTG)n	Simple_repeat
ENST00000549804	lncRNA	6504	6767	0.321959	C	MER110	LTR/ERV1
ENST00000549804	lncRNA	7108	7430	0.321959	C	L1MD	LINE/L1
ENST00000549804	lncRNA	8263	9000	0.321959	C	L1ME2z	LINE/L1
ENST00000549804	lncRNA	9007	11150	0.321959	C	L1MC4	LINE/L1
ENST00000549804	lncRNA	11291	11304	0.321959	+	(TTCCT)n	Simple_repeat
ENST00000549804	lncRNA	11305	11338	0.321959	+	(TTTCTT)n	Simple_repeat
ENST00000549804	lncRNA	11478	11594	0.321959	C	L1MB5	LINE/L1
ENST00000549804	lncRNA	11597	11823	0.321959	C	AluJb	SINE/Alu
ENST00000549804	lncRNA	11828	12651	0.321959	C	L1MC4	LINE/L1
ENST00000549804	lncRNA	12678	13142	0.321959	C	L1MC4	LINE/L1
ENST00000549804	lncRNA	13143	15671	0.321959	C	Tigger2	DNA/TcMar-Tigger
ENST00000549804	lncRNA	15672	17189	0.321959	C	L1MC4	LINE/L1
ENST00000549804	lncRNA	17193	17247	0.321959	+	(TA)n	Simple_repeat
ENST00000549804	lncRNA	17248	17309	0.321959	C	AluSx	SINE/Alu
ENST00000549804	lncRNA	17313	17558	0.321959	+	L1MEf	LINE/L1
ENST00000549804	lncRNA	17960	18268	0.321959	+	AluSx	SINE/Alu
ENST00000549804	lncRNA	19337	19993	0.321959	C	MER61F	LTR/ERV1
ENST00000549804	lncRNA	22118	22164	0.321959	+	(ATATGT)n	Simple_repeat
ENST00000549804	lncRNA	22167	22463	0.321959	+	MER2	DNA/TcMar-Tigger
ENST00000549804	lncRNA	23461	23616	0.321959	C	MIRb	SINE/MIR
ENST00000689867	retained intron	1136	1427	0.326172	+	AluY	SINE/Alu
ENST00000689867	retained intron	2285	3695	0.326172	+	L1PA5	LINE/L1
ENST00000415485	protein coding	2717	2746	0.331553	+	(AC)n	Simple_repeat
ENST00000415485	protein coding	3099	3168	0.331553	+	(TC)n	Simple_repeat
ENST00000557108	retained intron	1918	2010	0.331938	+	L2b	LINE/L2
ENST00000557108	retained intron	2036	2304	0.331938	C	AluJb	SINE/Alu
ENST00000557108	retained intron	2552	2845	0.331938	+	AluSx	SINE/Alu
ENST00000557108	retained intron	2934	3229	0.331938	+	AluSx	SINE/Alu
ENST00000557108	retained intron	4199	4227	0.331938	+	(CT)n	Simple_repeat
ENST00000557108	retained intron	4228	4266	0.331938	+	(TG)n	Simple_repeat
ENST00000557108	retained intron	4810	5037	0.331938	C	AluSx	SINE/Alu
ENST00000557108	retained intron	5310	5339	0.331938	+	(TTAAT)n	Simple_repeat
ENST00000557108	retained intron	6271	6318	0.331938	+	(TGTGCGTG)n	Simple_repeat
ENST00000557108	retained intron	6901	7064	0.331938	C	MER5A	DNA/hAT-Charlie
ENST00000557108	retained intron	7425	7457	0.331938	+	A-rich	Low_complexity
ENST00000491027	protein coding	882	943	0.339474	C	MIR3	SINE/MIR
ENST00000683911	retained intron	26	176	0.341644	+	MIRc	SINE/MIR
ENST00000683911	retained intron	227	262	0.341644	+	(TTG)n	Simple_repeat
ENST00000683911	retained intron	1177	1239	0.341644	+	MIRc	SINE/MIR
ENST00000683911	retained intron	1246	1523	0.341644	C	MIR	SINE/MIR
ENST00000683911	retained intron	2080	2634	0.341644	C	LTR67B	LTR/ERVL
ENST00000683911	retained intron	3540	3590	0.341644	+	A-rich	Low_complexity
ENST00000683911	retained intron	5350	5379	0.341644	+	(TTTTA)n	Simple_repeat
ENST00000683911	retained intron	6428	6512	0.341644	+	MIR3	SINE/MIR
ENST00000683911	retained intron	6519	6608	0.341644	C	Charlie15b	DNA/hAT-Charlie
ENST00000683911	retained intron	6794	6988	0.341644	C	MIR	SINE/MIR
ENST00000683911	retained intron	7502	7551	0.341644	+	MIR3	SINE/MIR
ENST00000683911	retained intron	8018	8042	0.341644	+	(TG)n	Simple_repeat
ENST00000681255	protein coding	3310	3446	0.343769	+	MER58B	DNA/hAT-Charlie
ENST00000424768	protein coding	3360	3496	0.361062	+	MER58B	DNA/hAT-Charlie
ENST00000652658	protein coding	5225	5837	0.37141	+	L1ME3Cz	LINE/L1
ENST00000652658	protein coding	6276	6314	0.37141	+	(TATTAA)n	Simple_repeat
ENST00000652658	protein coding	6457	6499	0.37141	+	(TG)n	Simple_repeat
ENST00000652658	protein coding	6665	6758	0.37141	+	MIR	SINE/MIR
ENST00000652658	protein coding	7913	8249	0.37141	+	MLT1H	LTR/ERVL-MaLR
ENST00000652658	protein coding	8674	8853	0.37141	C	MER53	DNA/hAT-Blackjack
ENST00000652658	protein coding	9196	9291	0.37141	+	L1ME2z	LINE/L1
ENST00000656463	lncRNA	435	743	0.382995	+	AluSx	SINE/Alu
ENST00000656463	lncRNA	1266	1287	0.382995	+	(ATGA)n	Simple_repeat
ENST00000656463	lncRNA	1905	2189	0.382995	+	AluSx	SINE/Alu
ENST00000656463	lncRNA	2218	2490	0.382995	C	MLT1J-int	LTR/ERVL-MaLR
ENST00000656463	lncRNA	3060	3096	0.382995	+	(AATAT)n	Simple_repeat
ENST00000656463	lncRNA	5373	5542	0.382995	C	MER58A	DNA/hAT-Charlie
ENST00000656463	lncRNA	6363	6631	0.382995	+	AluSx	SINE/Alu
ENST00000670494	lncRNA	1924	1940	0.384525	+	(CAA)n	Simple_repeat
ENST00000670494	lncRNA	2589	2703	0.384525	+	MER94	DNA/hAT-Blackjack
ENST00000670494	lncRNA	3219	3536	0.384525	+	UCON28c	Unknown
ENST00000670494	lncRNA	4995	5313	0.384525	+	MLT1L	LTR/ERVL-MaLR
ENST00000670494	lncRNA	5358	5497	0.384525	+	MLT1L	LTR/ERVL-MaLR
ENST00000670494	lncRNA	5875	6175	0.384525	+	AluSx	SINE/Alu
ENST00000670494	lncRNA	6191	6246	0.384525	+	(TACA)n	Simple_repeat
ENST00000670494	lncRNA	6360	6465	0.384525	C	UCON47	Unknown
ENST00000670494	lncRNA	6893	7325	0.384525	C	L1MB5	LINE/L1
ENST00000670494	lncRNA	7329	7551	0.384525	+	THE1C	LTR/ERVL-MaLR
ENST00000680786	protein coding	21	59	0.384525	+	(CGGGGCT)n	Simple_repeat
ENST00000625513	lncRNA	4	63	0.387263	+	THE1C	LTR/ERVL-MaLR
ENST00000625513	lncRNA	99	783	0.387263	+	L1P3	LINE/L1
ENST00000293441	protein coding	232	275	0.387496	+	(CCCGGC)n	Simple_repeat
ENST00000293441	protein coding	322	354	0.387496	+	(G)n	Simple_repeat
ENST00000293441	protein coding	3321	3368	0.387496	+	(CCCCT)n	Simple_repeat
ENST00000293441	protein coding	3414	3501	0.387496	+	(CCA)n	Simple_repeat
ENST00000293441	protein coding	3820	3884	0.387496	+	(CGCCCG)n	Simple_repeat
ENST00000293441	protein coding	3932	3969	0.387496	+	(CAG)n	Simple_repeat
ENST00000293441	protein coding	4005	4025	0.387496	+	(GGC)n	Simple_repeat
ENST00000293441	protein coding	4027	4116	0.387496	+	(CCCCG)n	Simple_repeat
ENST00000293441	protein coding	4740	4795	0.387496	+	(CCGCCCG)n	Simple_repeat
ENST00000293441	protein coding	6005	6036	0.387496	+	(GGCCTCA)n	Simple_repeat
ENST00000293441	protein coding	6343	6390	0.387496	+	(CCT)n	Simple_repeat
ENST00000293441	protein coding	6959	7000	0.387496	+	(GACCTCCT)n	Simple_repeat
ENST00000293441	protein coding	7135	7151	0.387496	+	(GT)n	Simple_repeat
ENST00000293441	protein coding	9098	9147	0.387496	+	G-rich	Low_complexity
ENST00000293441	protein coding	9186	9285	0.387496	+	GA-rich	Low_complexity
ENST00000473371	retained intron	1314	1632	0.390591	+	AluY	SINE/Alu
ENST00000473371	retained intron	2255	2333	0.390591	+	X5a_DNA	DNA/TcMar-Tigger
ENST00000673314	retained intron	3045	3162	0.395345	C	MIRb	SINE/MIR
ENST00000552352	retained intron	655	961	0.396543	C	AluJb	SINE/Alu
ENST00000552352	retained intron	962	1007	0.396543	C	L2a	LINE/L2
ENST00000552352	retained intron	1016	1247	0.396543	C	L2b	LINE/L2
ENST00000552352	retained intron	1375	1587	0.396543	+	MIR	SINE/MIR
ENST00000552352	retained intron	2386	2415	0.396543	+	(AC)n	Simple_repeat
ENST00000523748	lncRNA	113	232	0.403191	C	AluSx	SINE/Alu
ENST00000523748	lncRNA	245	370	0.403191	C	AluSx	SINE/Alu
ENST00000523748	lncRNA	530	629	0.403191	C	L1ME2	LINE/L1
ENST00000523748	lncRNA	628	681	0.403191	C	L1P3	LINE/L1
ENST00000523748	lncRNA	685	1796	0.403191	+	L1P3	LINE/L1
ENST00000673220	nonsense mediated decay	1576	1648	0.407105	C	L2c	LINE/L2
ENST00000673220	nonsense mediated decay	1953	2041	0.407105	+	ORSL	DNA/hAT-Tip100
ENST00000673220	nonsense mediated decay	2040	2126	0.407105	+	ORSL	DNA/hAT-Tip100
ENST00000673220	nonsense mediated decay	2549	2870	0.407105	C	Tigger2b_Pri	DNA/TcMar-Tigger
ENST00000673220	nonsense mediated decay	2903	3011	0.407105	+	MIRb	SINE/MIR
ENST00000673220	nonsense mediated decay	3058	3213	0.407105	C	MER104	DNA/TcMar-Tc2
ENST00000577228	processed transcript	1	411	0.41713	C	L1HS	LINE/L1
ENST00000486255	retained intron	1069	1143	0.420963	+	MER135	DNA
ENST00000486255	retained intron	1517	1895	0.420963	C	L3	LINE/CR1
ENST00000486255	retained intron	4231	4275	0.420963	+	(CCGTGC)n	Simple_repeat
ENST00000486255	retained intron	4679	4699	0.420963	+	(AGC)n	Simple_repeat
ENST00000486255	retained intron	5656	5795	0.420963	C	MIRc	SINE/MIR
ENST00000685950	retained intron	33	62	0.437264	+	(TAAA)n	Simple_repeat
ENST00000685950	retained intron	377	689	0.437264	C	AluSx	SINE/Alu
ENST00000685950	retained intron	1561	1686	0.437264	C	MER5A	DNA/hAT-Charlie
ENST00000685950	retained intron	1850	2034	0.437264	C	MIRb	SINE/MIR
ENST00000685950	retained intron	4283	4326	0.437264	+	(CA)n	Simple_repeat
ENST00000551739	retained intron	996	1237	0.439051	+	MIRb	SINE/MIR
ENST00000551739	retained intron	2376	2503	0.439051	C	AluSx	SINE/Alu
ENST00000551739	retained intron	4279	4310	0.439051	+	(CA)n	Simple_repeat
ENST00000674595	protein coding	1319	1357	0.44897	+	GA-rich	Low_complexity
ENST00000674595	protein coding	2310	2378	0.44897	C	MIR	SINE/MIR
ENST00000360845	protein coding	2154	2488	0.452064	+	AluSx	SINE/Alu
ENST00000360845	protein coding	3468	3740	0.452064	C	AluSx	SINE/Alu
ENST00000360845	protein coding	4039	4204	0.452064	+	AluSx	SINE/Alu
ENST00000360845	protein coding	4327	4385	0.452064	C	MIR	SINE/MIR
ENST00000360845	protein coding	4612	4676	0.452064	+	Tigger5b	DNA/TcMar-Tigger
ENST00000360845	protein coding	4678	4734	0.452064	C	Tigger5b	DNA/TcMar-Tigger
ENST00000360845	protein coding	4897	5208	0.452064	+	AluJb	SINE/Alu
ENST00000360845	protein coding	5292	5572	0.452064	C	L1ME1	LINE/L1
ENST00000360845	protein coding	5595	5792	0.452064	C	L1ME1	LINE/L1
ENST00000360845	protein coding	5793	6100	0.452064	C	AluSx	SINE/Alu
ENST00000360845	protein coding	6101	6118	0.452064	C	L1ME1	LINE/L1
ENST00000360845	protein coding	6119	6429	0.452064	C	AluSx	SINE/Alu
ENST00000360845	protein coding	6430	6880	0.452064	C	L1ME1	LINE/L1
ENST00000360845	protein coding	6890	7029	0.452064	C	AluSx	SINE/Alu
ENST00000360845	protein coding	7044	7215	0.452064	C	L1ME1	LINE/L1
ENST00000360845	protein coding	7220	7515	0.452064	C	AluSx	SINE/Alu
ENST00000360845	protein coding	7592	7637	0.452064	C	L1MB2	LINE/L1
ENST00000360845	protein coding	7638	7696	0.452064	+	THE1C	LTR/ERVL-MaLR
ENST00000360845	protein coding	7699	7830	0.452064	C	L1PREC2	LINE/L1
ENST00000360845	protein coding	7837	8177	0.452064	C	L1MB3	LINE/L1
ENST00000360845	protein coding	8185	8326	0.452064	C	AluJb	SINE/Alu
ENST00000360845	protein coding	8334	8572	0.452064	C	L1ME1	LINE/L1
ENST00000360845	protein coding	8572	8684	0.452064	C	L1ME1	LINE/L1
ENST00000680077	nonsense mediated decay	547	708	0.453643	C	L4_C_Mam	LINE/RTE-X
ENST00000680077	nonsense mediated decay	3206	3342	0.453643	+	MER58B	DNA/hAT-Charlie
ENST00000681223	nonsense mediated decay	1200	1354	0.459218	+	Tigger1	DNA/TcMar-Tigger
ENST00000681372	retained intron	1	266	0.470249	C	AluY	SINE/Alu
ENST00000681372	retained intron	737	789	0.470249	C	L2a	LINE/L2
ENST00000681372	retained intron	1659	1907	0.470249	+	MIRc	SINE/MIR
ENST00000681372	retained intron	2239	2259	0.470249	+	(T)n	Simple_repeat
ENST00000681372	retained intron	3209	3426	0.470249	+	Tigger4a	DNA/TcMar-Tigger
ENST00000681372	retained intron	3529	3606	0.470249	C	Tigger19a	DNA/TcMar-Tigger
ENST00000616933	protein coding	775	883	0.470989	C	AluJb	SINE/Alu
ENST00000616933	protein coding	3638	3687	0.470989	+	G-rich	Low_complexity
ENST00000616933	protein coding	5928	5954	0.470989	+	(TTA)n	Simple_repeat
ENST00000669424	lncRNA	2569	2585	0.480462	+	(CAA)n	Simple_repeat
ENST00000669424	lncRNA	3234	3348	0.480462	+	MER94	DNA/hAT-Blackjack
ENST00000669424	lncRNA	3864	4181	0.480462	+	UCON28c	Unknown
ENST00000669424	lncRNA	5640	5958	0.480462	+	MLT1L	LTR/ERVL-MaLR
ENST00000669424	lncRNA	6003	6142	0.480462	+	MLT1L	LTR/ERVL-MaLR
ENST00000669424	lncRNA	6520	6820	0.480462	+	AluSx	SINE/Alu
ENST00000669424	lncRNA	6836	6891	0.480462	+	(TACA)n	Simple_repeat
ENST00000669424	lncRNA	7005	7110	0.480462	C	UCON47	Unknown
ENST00000669424	lncRNA	7538	7970	0.480462	C	L1MB5	LINE/L1
ENST00000669424	lncRNA	7974	8262	0.480462	+	THE1C	LTR/ERVL-MaLR
ENST00000505089	lncRNA	1	111	0.48431	+	THE1A	LTR/ERVL-MaLR
ENST00000505089	lncRNA	224	337	0.48431	C	AluY	SINE/Alu
ENST00000505089	lncRNA	596	3948	0.48431	+	L1PA4	LINE/L1
ENST00000505089	lncRNA	3956	4063	0.48431	C	MIR	SINE/MIR
ENST00000505089	lncRNA	4113	4243	0.48431	C	L2d	LINE/L2
ENST00000692800	retained intron	448	484	0.489088	+	(CCAGCAC)n	Simple_repeat
ENST00000692800	retained intron	1491	1520	0.489088	+	G-rich	Low_complexity
ENST00000692800	retained intron	1521	1543	0.489088	+	(GA)n	Simple_repeat
ENST00000692800	retained intron	2135	2387	0.489088	C	MIRc	SINE/MIR
ENST00000692800	retained intron	2612	2696	0.489088	+	MER5A	DNA/hAT-Charlie
ENST00000692800	retained intron	2800	2929	0.489088	+	MIRb	SINE/MIR
ENST00000692800	retained intron	3015	3270	0.489088	+	AluY	SINE/Alu
ENST00000368043	protein coding	2019	2055	0.49189	C	L2b	LINE/L2
ENST00000368043	protein coding	2056	2353	0.49189	+	AluSx	SINE/Alu
ENST00000368043	protein coding	2354	2417	0.49189	C	L2b	LINE/L2
ENST00000368043	protein coding	2604	2677	0.49189	+	MER31A	LTR/ERV1
ENST00000629054	retained intron	1878	1931	0.503389	C	MER5B	DNA/hAT-Charlie
ENST00000641039	protein coding	475	602	0.506028	+	MER5A	DNA/hAT-Charlie
ENST00000641039	protein coding	1952	1981	0.506028	+	(TCCC)n	Simple_repeat
ENST00000641039	protein coding	1982	2021	0.506028	+	(CCTT)n	Simple_repeat
ENST00000641039	protein coding	2022	2051	0.506028	+	(TC)n	Simple_repeat
ENST00000641039	protein coding	2057	2183	0.506028	C	AluJb	SINE/Alu
ENST00000641039	protein coding	2435	2569	0.506028	C	AluJb	SINE/Alu
ENST00000641039	protein coding	2581	2885	0.506028	C	AluSx	SINE/Alu
ENST00000641039	protein coding	2889	3072	0.506028	C	L1M5	LINE/L1
ENST00000641039	protein coding	3065	3707	0.506028	+	L1M5	LINE/L1
ENST00000641039	protein coding	3708	4001	0.506028	+	AluJb	SINE/Alu
ENST00000641039	protein coding	4002	4168	0.506028	+	L1M5	LINE/L1
ENST00000641039	protein coding	4176	4906	0.506028	+	L1ME1	LINE/L1
ENST00000641039	protein coding	4917	5084	0.506028	+	AluJb	SINE/Alu
ENST00000641039	protein coding	5101	5146	0.506028	+	(CA)n	Simple_repeat
ENST00000641039	protein coding	5147	5612	0.506028	+	L1ME1	LINE/L1
ENST00000641039	protein coding	5695	5941	0.506028	+	L1ME1	LINE/L1
ENST00000641039	protein coding	6011	6150	0.506028	+	L1MA10	LINE/L1
ENST00000641039	protein coding	6161	6682	0.506028	+	MLT1H1	LTR/ERVL-MaLR
ENST00000641039	protein coding	6686	7155	0.506028	+	MLT1H1	LTR/ERVL-MaLR
ENST00000641039	protein coding	7157	7275	0.506028	C	SVA_A	Retroposon/SVA
ENST00000641039	protein coding	7297	7781	0.506028	+	MLT1H1	LTR/ERVL-MaLR
ENST00000641039	protein coding	7782	8232	0.506028	C	L1M4	LINE/L1
ENST00000655917	lncRNA	2530	2655	0.522182	+	AluSx	SINE/Alu
ENST00000625982	lncRNA	276	370	0.53044	C	AluSx	SINE/Alu
ENST00000625982	lncRNA	364	490	0.53044	+	AluY	SINE/Alu
ENST00000625982	lncRNA	501	779	0.53044	+	MER97b	DNA/hAT-Tip100
ENST00000681456	nonsense mediated decay	587	748	0.531288	C	L4_C_Mam	LINE/RTE-X
ENST00000681456	nonsense mediated decay	3246	3382	0.531288	+	MER58B	DNA/hAT-Charlie
ENST00000684178	protein coding	1219	1250	0.531984	+	(CCACCT)n	Simple_repeat
ENST00000684178	protein coding	2535	2585	0.531984	+	A-rich	Low_complexity
ENST00000684178	protein coding	4345	4374	0.531984	+	(TTTTA)n	Simple_repeat
ENST00000684178	protein coding	5423	5507	0.531984	+	MIR3	SINE/MIR
ENST00000684178	protein coding	5514	5603	0.531984	C	Charlie15b	DNA/hAT-Charlie
ENST00000684178	protein coding	5789	5983	0.531984	C	MIR	SINE/MIR
ENST00000684178	protein coding	6497	6546	0.531984	+	MIR3	SINE/MIR
ENST00000684178	protein coding	7013	7037	0.531984	+	(TG)n	Simple_repeat
ENST00000681391	nonsense mediated decay	3098	3234	0.540217	+	MER58B	DNA/hAT-Charlie
ENST00000679873	nonsense mediated decay	2901	3037	0.540435	+	MER58B	DNA/hAT-Charlie
ENST00000642136	retained intron	375	2972	0.541531	+	L1P3	LINE/L1
ENST00000478570	retained intron	152	467	0.542043	+	AluSx	SINE/Alu
ENST00000478570	retained intron	502	663	0.542043	+	MamRep564	Unknown
ENST00000478570	retained intron	1140	1175	0.542043	+	(TAA)n	Simple_repeat
ENST00000682894	retained intron	634	1099	0.544939	+	X26_DNA	DNA/TcMar-Tigger
ENST00000682894	retained intron	1763	1862	0.544939	+	L2c	LINE/L2
ENST00000682894	retained intron	2294	2325	0.544939	+	(CCACCT)n	Simple_repeat
ENST00000682894	retained intron	3550	3600	0.544939	+	A-rich	Low_complexity
ENST00000682894	retained intron	5360	5389	0.544939	+	(TTTTA)n	Simple_repeat
ENST00000682894	retained intron	6438	6522	0.544939	+	MIR3	SINE/MIR
ENST00000682894	retained intron	6529	6618	0.544939	C	Charlie15b	DNA/hAT-Charlie
ENST00000682894	retained intron	6804	6998	0.544939	C	MIR	SINE/MIR
ENST00000682894	retained intron	7512	7561	0.544939	+	MIR3	SINE/MIR
ENST00000682894	retained intron	8028	8052	0.544939	+	(TG)n	Simple_repeat
ENST00000690144	protein coding	3627	3905	0.545065	C	AluSx	SINE/Alu
ENST00000690144	protein coding	4339	4360	0.545065	+	(ACC)n	Simple_repeat
ENST00000641022	retained intron	146	184	0.545415	+	(TTTCTTT)n	Simple_repeat
ENST00000641022	retained intron	711	3319	0.545415	+	L1P3	LINE/L1
ENST00000243964	protein coding	3498	3547	0.547918	+	G-rich	Low_complexity
ENST00000243964	protein coding	5788	5814	0.547918	+	(TTA)n	Simple_repeat
ENST00000453082	lncRNA	3300	3367	0.554888	C	LTR12C	LTR/ERV1
ENST00000453082	lncRNA	4132	4387	0.554888	C	AluSx	SINE/Alu
ENST00000453082	lncRNA	4534	4686	0.554888	C	Tigger9a	DNA/TcMar-Tigger
ENST00000453082	lncRNA	4761	4791	0.554888	+	(CAGTAA)n	Simple_repeat
ENST00000453082	lncRNA	5749	5892	0.554888	+	Tigger16a	DNA/TcMar-Tigger
ENST00000693568	processed transcript	976	1001	0.557054	+	(TTG)n	Simple_repeat
ENST00000693568	processed transcript	1002	1294	0.557054	C	AluSx	SINE/Alu
ENST00000693568	processed transcript	2499	2614	0.557054	C	L2b	LINE/L2
ENST00000490353	protein coding	125	265	0.559625	+	(CGG)n	Simple_repeat
ENST00000490353	protein coding	291	354	0.559625	+	GA-rich	Low_complexity
ENST00000490353	protein coding	2084	2180	0.559625	C	L2d	LINE/L2
ENST00000490353	protein coding	2474	2517	0.559625	+	(TG)n	Simple_repeat
ENST00000463871	retained intron	314	584	0.579855	C	AluSx	SINE/Alu
ENST00000463871	retained intron	636	931	0.579855	C	MER47A	DNA/TcMar-Tigger
ENST00000681297	retained intron	1050	1484	0.580639	C	MLT1H	LTR/ERVL-MaLR
ENST00000681297	retained intron	1720	1881	0.580639	C	L4_C_Mam	LINE/RTE-X
ENST00000681297	retained intron	2168	2301	0.580639	+	MER5C1	DNA/hAT-Charlie
ENST00000681297	retained intron	2370	2505	0.580639	C	L4_C_Mam	LINE/RTE-X
ENST00000681297	retained intron	3296	3357	0.580639	C	MIR3	SINE/MIR
ENST00000490618	retained intron	474	799	0.580969	+	L2	LINE/L2
ENST00000490618	retained intron	790	1691	0.580969	+	L2a	LINE/L2
ENST00000490618	retained intron	1679	1834	0.580969	+	L2a	LINE/L2
ENST00000490618	retained intron	1877	2356	0.580969	+	L2	LINE/L2
ENST00000490618	retained intron	2386	2515	0.580969	C	Tigger7	DNA/TcMar-Tigger
ENST00000490618	retained intron	2516	2801	0.580969	+	AluJb	SINE/Alu
ENST00000641080	retained intron	1	198	0.585498	C	L1PBa1	LINE/L1
ENST00000641080	retained intron	500	3058	0.585498	+	L1P3	LINE/L1
ENST00000680482	retained intron	10	569	0.585902	+	Tigger1	DNA/TcMar-Tigger
ENST00000658853	lncRNA	121	429	0.592547	+	AluJb	SINE/Alu
ENST00000658853	lncRNA	1237	1306	0.592547	+	A-rich	Low_complexity
ENST00000658853	lncRNA	1372	1478	0.592547	+	L1M5	LINE/L1
ENST00000658853	lncRNA	1747	1781	0.592547	+	(CTTCTTT)n	Simple_repeat
ENST00000658853	lncRNA	2025	2153	0.592547	+	MIR3	SINE/MIR
ENST00000658853	lncRNA	2733	3008	0.592547	+	MIR	SINE/MIR
ENST00000658853	lncRNA	3493	3703	0.592547	+	MER58B	DNA/hAT-Charlie
ENST00000658853	lncRNA	3704	4057	0.592547	+	THE1A	LTR/ERVL-MaLR
ENST00000658853	lncRNA	4058	4175	0.592547	+	MER58B	DNA/hAT-Charlie
ENST00000658853	lncRNA	4303	4395	0.592547	+	A-rich	Low_complexity
ENST00000658853	lncRNA	4803	4972	0.592547	+	L1ME2z	LINE/L1
ENST00000658853	lncRNA	4954	5051	0.592547	C	L1MA4A	LINE/L1
ENST00000658853	lncRNA	5145	5215	0.592547	+	MLT1G1	LTR/ERVL-MaLR
ENST00000658853	lncRNA	5216	5421	0.592547	C	MER2	DNA/TcMar-Tigger
ENST00000658853	lncRNA	5422	5546	0.592547	+	MLT1G1	LTR/ERVL-MaLR
ENST00000658853	lncRNA	5552	5729	0.592547	+	L1ME2z	LINE/L1
ENST00000299345	protein coding	257	300	0.595578	+	G-rich	Low_complexity
ENST00000449469	retained intron	55	255	0.599599	+	AluJb	SINE/Alu
ENST00000449469	retained intron	1183	1607	0.599599	C	MER68B	LTR/ERVL
ENST00000681095	retained intron	15	273	0.603015	C	AluJb	SINE/Alu
ENST00000681095	retained intron	1047	1151	0.603015	C	L2a	LINE/L2
ENST00000681095	retained intron	1394	1763	0.603015	C	L2	LINE/L2
ENST00000692956	processed transcript	881	1267	0.603085	+	MSTA	LTR/ERVL-MaLR
ENST00000692956	processed transcript	1565	1647	0.603085	C	L2	LINE/L2
ENST00000692956	processed transcript	1742	1977	0.603085	C	L2-1_Crp	LINE/L2
ENST00000551631	lncRNA	3334	3503	0.604565	C	MER58A	DNA/hAT-Charlie
ENST00000551631	lncRNA	3962	4323	0.604565	C	L1ME3G	LINE/L1
ENST00000551631	lncRNA	4324	4617	0.604565	+	AluSx	SINE/Alu
ENST00000551631	lncRNA	4618	4659	0.604565	C	L1ME3G	LINE/L1
ENST00000551631	lncRNA	4864	5753	0.604565	C	L1MC4	LINE/L1
ENST00000551631	lncRNA	8413	8618	0.604565	C	L2	LINE/L2
ENST00000551631	lncRNA	9310	9606	0.604565	+	AluSx	SINE/Alu
ENST00000551631	lncRNA	12188	12933	0.604565	C	L1MEf	LINE/L1
ENST00000551631	lncRNA	12934	13193	0.604565	C	AluJb	SINE/Alu
ENST00000551631	lncRNA	13194	13468	0.604565	C	L1MEf	LINE/L1
ENST00000551631	lncRNA	13475	13672	0.604565	C	MER20	DNA/hAT-Charlie
ENST00000551631	lncRNA	13764	14233	0.604565	C	L1MEf	LINE/L1
ENST00000551631	lncRNA	15786	15878	0.604565	+	(ATCT)n	Simple_repeat
ENST00000551631	lncRNA	16235	16431	0.604565	C	MER58A	DNA/hAT-Charlie
ENST00000551631	lncRNA	17178	17644	0.604565	+	L1M5	LINE/L1
ENST00000662333	lncRNA	2	118	0.609546	C	L1ME2z	LINE/L1
ENST00000662333	lncRNA	496	638	0.609546	C	MIRb	SINE/MIR
ENST00000662333	lncRNA	1120	1250	0.609546	+	LFSINE_Vert	SINE/tRNA
ENST00000662333	lncRNA	1345	1356	0.609546	+	(ATTCTG)n	Simple_repeat
ENST00000662333	lncRNA	1357	1384	0.609546	+	(ATT)n	Simple_repeat
ENST00000662333	lncRNA	1385	1392	0.609546	+	(ATTCTG)n	Simple_repeat
ENST00000680157	retained intron	426	470	0.620519	+	(TA)n	Simple_repeat
ENST00000680157	retained intron	653	966	0.620519	C	AluJb	SINE/Alu
ENST00000680157	retained intron	2042	2231	0.620519	C	MIRc	SINE/MIR
ENST00000680157	retained intron	2434	2526	0.620519	+	Charlie16	DNA/hAT-Charlie
ENST00000680157	retained intron	2713	3064	0.620519	C	L2c	LINE/L2
ENST00000665003	lncRNA	4	47	0.622045	C	MER68B	LTR/ERVL
ENST00000665003	lncRNA	516	660	0.622045	C	AluJb	SINE/Alu
ENST00000484726	nonsense mediated decay	4235	4261	0.623892	+	(GT)n	Simple_repeat
ENST00000484726	nonsense mediated decay	4420	4470	0.623892	+	(AC)n	Simple_repeat
ENST00000484726	nonsense mediated decay	4555	4592	0.623892	+	A-rich	Low_complexity
ENST00000693097	processed transcript	500	720	0.625117	+	(CTCCCT)n	Simple_repeat
ENST00000693097	processed transcript	725	966	0.625117	C	L1MC5	LINE/L1
ENST00000653489	lncRNA	5342	5409	0.62694	C	LTR12C	LTR/ERV1
ENST00000653489	lncRNA	6177	6242	0.62694	+	MLT1G1	LTR/ERVL-MaLR
ENST00000653489	lncRNA	6243	6448	0.62694	C	MER2	DNA/TcMar-Tigger
ENST00000653489	lncRNA	6449	6573	0.62694	+	MLT1G1	LTR/ERVL-MaLR
ENST00000653489	lncRNA	6579	6756	0.62694	+	L1ME2z	LINE/L1
ENST00000653489	lncRNA	6814	7720	0.62694	+	L1MEc	LINE/L1
ENST00000552478	retained intron	3048	3083	0.628103	+	G-rich	Low_complexity
ENST00000552478	retained intron	3509	3636	0.628103	C	AluSx	SINE/Alu
ENST00000552478	retained intron	5351	5382	0.628103	+	(CA)n	Simple_repeat
ENST00000679717	retained intron	1667	2878	0.633708	+	Tigger1	DNA/TcMar-Tigger
ENST00000395855	protein coding	448	484	0.635084	+	(CCAGCAC)n	Simple_repeat
ENST00000395855	protein coding	2191	2470	0.635084	+	AluJb	SINE/Alu
ENST00000395855	protein coding	2471	2504	0.635084	+	(AC)n	Simple_repeat
ENST00000395855	protein coding	2576	2842	0.635084	+	AluSx	SINE/Alu
ENST00000611240	lncRNA	1	16	0.640345	+	A-rich	Low_complexity
ENST00000611240	lncRNA	17	136	0.640345	+	(AAAG)n	Simple_repeat
ENST00000611240	lncRNA	137	163	0.640345	+	A-rich	Low_complexity
ENST00000611240	lncRNA	349	416	0.640345	C	Tigger19a	DNA/TcMar-Tigger
ENST00000641102	protein coding	148	186	0.640345	+	(TTTCTTT)n	Simple_repeat
ENST00000641102	protein coding	2186	2225	0.640345	+	(TATATT)n	Simple_repeat
ENST00000641102	protein coding	3287	3305	0.640345	+	(A)n	Simple_repeat
ENST00000685534	processed transcript	1263	1297	0.640462	+	(CA)n	Simple_repeat
ENST00000685534	processed transcript	1360	1412	0.640462	C	7SLRNA	srpRNA
ENST00000685534	processed transcript	1369	1472	0.640462	+	SVA_A	Retroposon/SVA
ENST00000685534	processed transcript	1418	1480	0.640462	C	7SLRNA	srpRNA
ENST00000687849	processed transcript	94	377	0.650644	+	AluSx	SINE/Alu
ENST00000687849	processed transcript	378	422	0.650644	+	(AAC)n	Simple_repeat
ENST00000442114	lncRNA	726	753	0.650726	+	(GCG)n	Simple_repeat
ENST00000663521	lncRNA	177	267	0.657691	+	THE1C	LTR/ERVL-MaLR
ENST00000663521	lncRNA	437	545	0.657691	+	L1PBa	LINE/L1
ENST00000663521	lncRNA	548	1621	0.657691	+	L1PBa	LINE/L1
ENST00000580438	lncRNA	24	305	0.662169	C	Tigger3a	DNA/TcMar-Tigger
ENST00000580438	lncRNA	357	762	0.662169	+	L1ME2z	LINE/L1
ENST00000580438	lncRNA	768	922	0.662169	+	MLT1G1	LTR/ERVL-MaLR
ENST00000580438	lncRNA	923	1128	0.662169	C	MER2	DNA/TcMar-Tigger
ENST00000580438	lncRNA	1129	1253	0.662169	+	MLT1G1	LTR/ERVL-MaLR
ENST00000580438	lncRNA	1259	1436	0.662169	+	L1ME2z	LINE/L1
ENST00000636926	protein coding	461	508	0.662169	+	A-rich	Low_complexity
ENST00000636926	protein coding	2700	3148	0.662169	C	MLT2A2	LTR/ERVL
ENST00000636926	protein coding	3470	3780	0.662169	C	AluSx	SINE/Alu
ENST00000636926	protein coding	4403	4587	0.662169	+	L1MD	LINE/L1
ENST00000636926	protein coding	4588	5260	0.662169	C	L1MA4	LINE/L1
ENST00000636926	protein coding	5261	5436	0.662169	+	L1MD1	LINE/L1
ENST00000468141	lncRNA	2	344	0.670333	+	LTR33B	LTR/ERVL
ENST00000468141	lncRNA	390	500	0.670333	C	MIRb	SINE/MIR
ENST00000468141	lncRNA	539	935	0.670333	C	Charlie30a	DNA/hAT-Charlie
ENST00000468141	lncRNA	1160	1199	0.670333	+	MER5B	DNA/hAT-Charlie
ENST00000665411	lncRNA	3	144	0.670775	C	AluSx	SINE/Alu
ENST00000665411	lncRNA	145	358	0.670775	+	L1MCa	LINE/L1
ENST00000665411	lncRNA	359	531	0.670775	+	AluJb	SINE/Alu
ENST00000665411	lncRNA	538	1426	0.670775	+	L1MCa	LINE/L1
ENST00000665411	lncRNA	3128	3427	0.670775	C	AluSx	SINE/Alu
ENST00000665411	lncRNA	4685	4750	0.670775	+	MLT1G1	LTR/ERVL-MaLR
ENST00000665411	lncRNA	4751	4956	0.670775	C	MER2	DNA/TcMar-Tigger
ENST00000665411	lncRNA	4957	5081	0.670775	+	MLT1G1	LTR/ERVL-MaLR
ENST00000665411	lncRNA	5087	5264	0.670775	+	L1ME2z	LINE/L1
ENST00000665411	lncRNA	5322	5471	0.670775	+	L1MEc	LINE/L1
ENST00000674741	lncRNA	46	121	0.678454	C	L2c	LINE/L2
ENST00000674741	lncRNA	128	183	0.678454	C	L1PA12	LINE/L1
ENST00000674741	lncRNA	241	329	0.678454	+	THE1C	LTR/ERVL-MaLR
ENST00000674741	lncRNA	330	427	0.678454	+	L1PBa	LINE/L1
ENST00000674741	lncRNA	428	513	0.678454	+	L1PBa	LINE/L1
ENST00000674741	lncRNA	484	1215	0.678454	+	L1PBa	LINE/L1
ENST00000654426	lncRNA	60	159	0.685217	C	L1ME2	LINE/L1
ENST00000654426	lncRNA	158	211	0.685217	C	L1P3	LINE/L1
ENST00000654426	lncRNA	215	1588	0.685217	+	L1P3	LINE/L1
ENST00000654426	lncRNA	1587	3048	0.685217	C	L1M1	LINE/L1
ENST00000654426	lncRNA	3049	3348	0.685217	+	AluSx	SINE/Alu
ENST00000654426	lncRNA	3349	4133	0.685217	C	L1M1	LINE/L1
ENST00000654426	lncRNA	4520	4627	0.685217	+	MLT1D	LTR/ERVL-MaLR
ENST00000654426	lncRNA	4633	4839	0.685217	C	L1P4	LINE/L1
ENST00000680616	retained intron	2	27	0.68538	+	(T)n	Simple_repeat
ENST00000680616	retained intron	320	590	0.68538	C	AluSx	SINE/Alu
ENST00000680616	retained intron	642	937	0.68538	C	MER47A	DNA/TcMar-Tigger
ENST00000661856	lncRNA	272	469	0.69271	C	MER50-int	LTR/ERV1
ENST00000661856	lncRNA	661	773	0.69271	C	HUERS-P3b-int	LTR/ERV1
ENST00000661856	lncRNA	791	825	0.69271	+	(TGAA)n	Simple_repeat
ENST00000661856	lncRNA	1453	1638	0.69271	C	MIRb	SINE/MIR
ENST00000661856	lncRNA	1652	1789	0.69271	C	MARNA	DNA/TcMar-Mariner
ENST00000546682	lncRNA	7566	8533	0.694131	+	L1M4a2	LINE/L1
ENST00000546682	lncRNA	8554	8842	0.694131	+	AluJb	SINE/Alu
ENST00000619530	lncRNA	486	947	0.699861	+	MLT2A2	LTR/ERVL
ENST00000619530	lncRNA	1092	1499	0.699861	+	MER57A1	LTR/ERV1
ENST00000636557	processed transcript	2460	2493	0.702139	+	(TCA)n	Simple_repeat
ENST00000681596	protein coding	1329	1624	0.707569	+	AluSx	SINE/Alu
ENST00000681596	protein coding	1839	2011	0.707569	C	MIRc	SINE/MIR
ENST00000681596	protein coding	2161	2547	0.707569	C	L2c	LINE/L2
ENST00000681596	protein coding	3118	3274	0.707569	C	MIRb	SINE/MIR
ENST00000681596	protein coding	3419	3531	0.707569	C	MIR	SINE/MIR
ENST00000681596	protein coding	3732	3984	0.707569	C	AluSx	SINE/Alu
ENST00000681596	protein coding	4448	4732	0.707569	+	AluSx	SINE/Alu
ENST00000505030	lncRNA	614	630	0.709375	+	(T)n	Simple_repeat
ENST00000505030	lncRNA	2077	2100	0.709375	+	(A)n	Simple_repeat
ENST00000222553	protein coding	2936	3072	0.710814	+	MER58B	DNA/hAT-Charlie
ENST00000331886	protein coding	2640	2671	0.713238	+	(CA)n	Simple_repeat
ENST00000402956	nonsense mediated decay	1	32	0.717079	+	(AGCTCC)n	Simple_repeat
ENST00000402956	nonsense mediated decay	2491	2522	0.717079	+	(CA)n	Simple_repeat
ENST00000584337	protein coding	2653	2751	0.728483	+	G-rich	Low_complexity
ENST00000584337	protein coding	3225	3266	0.728483	+	(AC)n	Simple_repeat
ENST00000508752	lncRNA	1514	1882	0.730154	+	LTR65	LTR/ERV1
ENST00000508752	lncRNA	1883	2297	0.730154	+	MSTB1	LTR/ERVL-MaLR
ENST00000508752	lncRNA	2298	2571	0.730154	+	LTR65	LTR/ERV1
ENST00000650997	nonsense mediated decay	2236	2453	0.731352	C	AluSx	SINE/Alu
ENST00000659102	lncRNA	11	122	0.735053	C	L1MA9	LINE/L1
ENST00000659102	lncRNA	123	452	0.735053	C	AluJb	SINE/Alu
ENST00000659102	lncRNA	460	758	0.735053	C	AluSx	SINE/Alu
ENST00000659102	lncRNA	759	986	0.735053	C	L1MA9	LINE/L1
ENST00000489955	retained intron	744	767	0.738716	+	(AGAA)n	Simple_repeat
ENST00000489955	retained intron	2184	2326	0.738716	C	MIRb	SINE/MIR
ENST00000695728	retained intron	375	431	0.738716	+	(AC)n	Simple_repeat
ENST00000695728	retained intron	1627	1748	0.738716	+	MIR3	SINE/MIR
ENST00000551296	retained intron	517	552	0.739045	+	(CGTGG)n	Simple_repeat
ENST00000551296	retained intron	3991	4022	0.739045	+	(CA)n	Simple_repeat
ENST00000397033	protein coding	5681	5951	0.740376	+	MER1B	DNA/hAT-Charlie
ENST00000397033	protein coding	6272	6451	0.740376	+	Tigger13a	DNA/TcMar-Tigger
ENST00000397033	protein coding	6475	6758	0.740376	+	Tigger13a	DNA/TcMar-Tigger
ENST00000674420	protein coding	1891	2172	0.742901	+	AluSx	SINE/Alu
ENST00000474783	retained intron	4375	4392	0.7452	+	(A)n	Simple_repeat
ENST00000657069	lncRNA	44	119	0.74684	C	L2c	LINE/L2
ENST00000657069	lncRNA	142	202	0.74684	+	MLT1J2	LTR/ERVL-MaLR
ENST00000657069	lncRNA	203	566	0.74684	+	THE1B	LTR/ERVL-MaLR
ENST00000657069	lncRNA	567	690	0.74684	+	MLT1J2	LTR/ERVL-MaLR
ENST00000657069	lncRNA	718	756	0.74684	+	(TTAATT)n	Simple_repeat
ENST00000657069	lncRNA	1086	1212	0.74684	+	(TA)n	Simple_repeat
ENST00000683291	protein coding	19	46	0.747055	+	(GA)n	Simple_repeat
ENST00000683291	protein coding	981	1012	0.747055	+	(CCACCT)n	Simple_repeat
ENST00000683291	protein coding	2065	2176	0.747055	C	Helitron3Na_Mam	RC/Helitron
ENST00000683291	protein coding	2186	2398	0.747055	C	Helitron3Na_Mam	RC/Helitron
ENST00000683291	protein coding	2747	2850	0.747055	+	AluSx	SINE/Alu
ENST00000489020	processed transcript	505	539	0.750863	+	(GAG)n	Simple_repeat
ENST00000335565	protein coding	3711	3734	0.751974	+	(TTCTC)n	Simple_repeat
ENST00000335565	protein coding	3735	3762	0.751974	+	(T)n	Simple_repeat
ENST00000335565	protein coding	3763	3774	0.751974	+	(TTCTC)n	Simple_repeat
ENST00000335565	protein coding	7033	7126	0.751974	C	L2b	LINE/L2
ENST00000335565	protein coding	7709	7938	0.751974	C	X6b_DNA	DNA/TcMar-Tigger
ENST00000598184	lncRNA	157	348	0.751974	+	Tigger2a	DNA/TcMar-Tigger
ENST00000598184	lncRNA	349	571	0.751974	C	LTR10C	LTR/ERV1
ENST00000673502	protein coding	153	220	0.755578	+	GA-rich	Low_complexity
ENST00000673502	protein coding	3205	3322	0.755578	C	MIRb	SINE/MIR
ENST00000505276	processed transcript	1081	1380	0.756526	C	AluJb	SINE/Alu
ENST00000505276	processed transcript	1513	1741	0.756526	C	Eutr18	LTR
ENST00000669935	lncRNA	41	176	0.75791	C	L2c	LINE/L2
ENST00000669935	lncRNA	212	279	0.75791	+	GA-rich	Low_complexity
ENST00000669935	lncRNA	294	418	0.75791	C	L2c	LINE/L2
ENST00000669935	lncRNA	419	851	0.75791	C	L1MA8	LINE/L1
ENST00000665397	lncRNA	4126	4193	0.762883	C	LTR12C	LTR/ERV1
ENST00000665397	lncRNA	4961	5026	0.762883	+	MLT1G1	LTR/ERVL-MaLR
ENST00000665397	lncRNA	5027	5232	0.762883	C	MER2	DNA/TcMar-Tigger
ENST00000665397	lncRNA	5233	5357	0.762883	+	MLT1G1	LTR/ERVL-MaLR
ENST00000665397	lncRNA	5363	5540	0.762883	+	L1ME2z	LINE/L1
ENST00000665397	lncRNA	5598	6504	0.762883	+	L1MEc	LINE/L1
ENST00000379600	protein coding	1661	1940	0.764884	C	L2c	LINE/L2
ENST00000379600	protein coding	2142	2170	0.764884	+	(T)n	Simple_repeat
ENST00000470027	retained intron	426	452	0.771461	+	(AGGAG)n	Simple_repeat
ENST00000470027	retained intron	1475	1624	0.771461	+	(CTCCTC)n	Simple_repeat
ENST00000470027	retained intron	2019	2086	0.771461	+	(CT)n	Simple_repeat
ENST00000533333	retained intron	2789	2815	0.772506	+	(AGGAG)n	Simple_repeat
ENST00000533333	retained intron	3838	3987	0.772506	+	(CTCCTC)n	Simple_repeat
ENST00000533333	retained intron	4220	4288	0.772506	+	(CCCCACT)n	Simple_repeat
ENST00000643616	lncRNA	4	105	0.773666	+	THE1C	LTR/ERVL-MaLR
ENST00000643616	lncRNA	130	232	0.773666	C	MLT1A0	LTR/ERVL-MaLR
ENST00000643616	lncRNA	485	844	0.773666	+	L3	LINE/CR1
ENST00000643616	lncRNA	950	1095	0.773666	C	MIR3	SINE/MIR
ENST00000643616	lncRNA	2294	2452	0.773666	+	MIRb	SINE/MIR
ENST00000643616	lncRNA	4480	4511	0.773666	+	(A)n	Simple_repeat
ENST00000643616	lncRNA	5268	5493	0.773666	+	AluSx	SINE/Alu
ENST00000643616	lncRNA	5759	5803	0.773666	+	(ATTATGG)n	Simple_repeat
ENST00000643616	lncRNA	6075	6132	0.773666	+	HAL1	LINE/L1
ENST00000643616	lncRNA	6133	6575	0.773666	+	GA-rich	Low_complexity
ENST00000643616	lncRNA	7208	7993	0.773666	+	HAL1	LINE/L1
ENST00000643616	lncRNA	8095	8483	0.773666	+	HAL1	LINE/L1
ENST00000643616	lncRNA	8716	9017	0.773666	+	AluSx	SINE/Alu
ENST00000643616	lncRNA	9741	9949	0.773666	C	MIRb	SINE/MIR
ENST00000643616	lncRNA	10123	10151	0.773666	+	GA-rich	Low_complexity
ENST00000643616	lncRNA	10250	10413	0.773666	+	GA-rich	Low_complexity
ENST00000643616	lncRNA	10460	11178	0.773666	+	L1MDa	LINE/L1
ENST00000643616	lncRNA	11221	11380	0.773666	C	L1MDa	LINE/L1
ENST00000643616	lncRNA	11379	12327	0.773666	+	L1MDa	LINE/L1
ENST00000643616	lncRNA	12328	12682	0.773666	C	MER47A	DNA/TcMar-Tigger
ENST00000643616	lncRNA	12683	13153	0.773666	+	L1MDa	LINE/L1
ENST00000643616	lncRNA	13155	13183	0.773666	+	(TG)n	Simple_repeat
ENST00000643616	lncRNA	13257	14267	0.773666	+	L1MDa	LINE/L1
ENST00000643616	lncRNA	14294	14953	0.773666	C	MER77	LTR/ERVL
ENST00000643616	lncRNA	14954	15123	0.773666	+	L1MDa	LINE/L1
ENST00000643616	lncRNA	15377	18116	0.773666	+	L1M2	LINE/L1
ENST00000643616	lncRNA	18117	18430	0.773666	+	AluJb	SINE/Alu
ENST00000643616	lncRNA	18431	19200	0.773666	+	L1M2	LINE/L1
ENST00000643616	lncRNA	19201	19561	0.773666	+	THE1B	LTR/ERVL-MaLR
ENST00000643616	lncRNA	19562	19604	0.773666	+	L1M2	LINE/L1
ENST00000643616	lncRNA	19861	20096	0.773666	C	L2c	LINE/L2
ENST00000687557	retained intron	400	438	0.776506	+	GA-rich	Low_complexity
ENST00000687557	retained intron	2005	2040	0.776506	+	(T)n	Simple_repeat
ENST00000687557	retained intron	2696	2713	0.776506	+	(T)n	Simple_repeat
ENST00000687557	retained intron	3453	3472	0.776506	+	(T)n	Simple_repeat
ENST00000647055	lncRNA	61	227	0.78004	C	L1P3	LINE/L1
ENST00000647055	lncRNA	820	1165	0.78004	+	LTR104_Mam	LTR/Gypsy
ENST00000647055	lncRNA	1542	2525	0.78004	C	L1MB7	LINE/L1
ENST00000647055	lncRNA	2529	2560	0.78004	+	(CCTTC)n	Simple_repeat
ENST00000647055	lncRNA	2562	2847	0.78004	C	AluJb	SINE/Alu
ENST00000647055	lncRNA	2864	3272	0.78004	C	L1MB7	LINE/L1
ENST00000486172	retained intron	77	100	0.781688	+	(A)n	Simple_repeat
ENST00000486172	retained intron	549	589	0.781688	+	(GT)n	Simple_repeat
ENST00000686448	processed transcript	201	705	0.782786	+	MLT2B3	LTR/ERVL
ENST00000336470	protein coding	2045	2357	0.78585	+	AluSx	SINE/Alu
ENST00000603633	lncRNA	690	1147	0.786341	+	L1PA16	LINE/L1
ENST00000603633	lncRNA	1148	1433	0.786341	+	AluSx	SINE/Alu
ENST00000603633	lncRNA	1434	1761	0.786341	+	L1PA16	LINE/L1
ENST00000379599	protein coding	1525	1804	0.79586	C	L2c	LINE/L2
ENST00000379599	protein coding	2006	2034	0.79586	+	(T)n	Simple_repeat
ENST00000641864	protein coding	148	186	0.796852	+	(TTTCTTT)n	Simple_repeat
ENST00000641864	protein coding	3165	3318	0.796852	+	L2d2	LINE/L2
ENST00000641864	protein coding	3930	4135	0.796852	+	MER63A	DNA/hAT-Tip100
ENST00000657086	lncRNA	150	276	0.798258	+	AluJb	SINE/Alu
ENST00000657086	lncRNA	341	644	0.798258	+	AluSx	SINE/Alu
ENST00000657086	lncRNA	660	707	0.798258	C	L1M4	LINE/L1
ENST00000657086	lncRNA	720	1564	0.798258	+	Charlie1a	DNA/hAT-Charlie
ENST00000657086	lncRNA	1574	1782	0.798258	+	AluSx	SINE/Alu
ENST00000379350	retained intron	1308	1346	0.806055	+	GA-rich	Low_complexity
ENST00000379350	retained intron	2554	2586	0.806055	+	(CCCCG)n	Simple_repeat
ENST00000379350	retained intron	4324	4429	0.806055	+	MIR3	SINE/MIR
ENST00000379350	retained intron	4529	4655	0.806055	C	MamTip2b	DNA/hAT-Tip100
ENST00000379350	retained intron	4709	4784	0.806055	C	MamTip2b	DNA/hAT-Tip100
ENST00000692662	retained intron	1758	1788	0.811719	+	GA-rich	Low_complexity
ENST00000692662	retained intron	2686	2759	0.811719	+	(TCCTCT)n	Simple_repeat
ENST00000655692	lncRNA	1	33	0.820357	C	SVA_A	Retroposon/SVA
ENST00000655692	lncRNA	8	67	0.820357	+	7SLRNA	srpRNA
ENST00000655692	lncRNA	92	340	0.820357	+	AluJb	SINE/Alu
ENST00000676238	lncRNA	44	119	0.820357	C	L2c	LINE/L2
ENST00000676238	lncRNA	203	293	0.820357	+	THE1C	LTR/ERVL-MaLR
ENST00000676238	lncRNA	580	642	0.820357	C	MER81	DNA/hAT-Blackjack
ENST00000676238	lncRNA	688	801	0.820357	C	ERV3-16A3_LTR	LTR/ERVL
ENST00000441045	protein coding	565	696	0.822853	+	MIR3	SINE/MIR
ENST00000508262	retained intron	1226	1299	0.823525	+	(TTTATA)n	Simple_repeat
ENST00000508262	retained intron	3556	3605	0.823525	+	(AC)n	Simple_repeat
ENST00000693417	lncRNA	159	285	0.832262	+	AluJb	SINE/Alu
ENST00000693417	lncRNA	350	653	0.832262	+	AluSx	SINE/Alu
ENST00000592183	lncRNA	1	238	0.83425	C	L1HS	LINE/L1
ENST00000592183	lncRNA	230	353	0.83425	C	L1HS	LINE/L1
ENST00000592183	lncRNA	361	476	0.83425	C	AluJb	SINE/Alu
ENST00000592183	lncRNA	477	527	0.83425	+	MER8	DNA/TcMar-Tigger
ENST00000685755	retained intron	658	963	0.837273	C	AluSx	SINE/Alu
ENST00000685755	retained intron	3583	3750	0.837273	C	AluSx	SINE/Alu
ENST00000685755	retained intron	4626	4647	0.837273	+	(ACC)n	Simple_repeat
ENST00000636276	protein coding	1487	1840	0.837526	C	MLT2A2	LTR/ERVL
ENST00000636276	protein coding	2162	2472	0.837526	C	AluSx	SINE/Alu
ENST00000636276	protein coding	3095	3279	0.837526	+	L1MD1	LINE/L1
ENST00000636276	protein coding	3280	3952	0.837526	C	L1MA4	LINE/L1
ENST00000636276	protein coding	3953	4097	0.837526	+	L1MD1	LINE/L1
ENST00000671127	lncRNA	484	579	0.837526	+	MLT1H2	LTR/ERVL-MaLR
ENST00000473016	retained intron	474	623	0.850455	+	L2	LINE/L2
ENST00000521653	lncRNA	690	805	0.855003	C	MER50-int	LTR/ERV1
ENST00000521653	lncRNA	774	902	0.855003	C	MER50-int	LTR/ERV1
ENST00000685684	nonsense mediated decay	1683	1740	0.858944	C	X7C_LINE	LINE/CR1
ENST00000685684	nonsense mediated decay	2266	2492	0.858944	C	MIR	SINE/MIR
ENST00000685684	nonsense mediated decay	2564	2854	0.858944	C	AluSx	SINE/Alu
ENST00000685684	nonsense mediated decay	2880	3040	0.858944	+	AluJb	SINE/Alu
ENST00000685684	nonsense mediated decay	5764	5785	0.858944	+	(ACC)n	Simple_repeat
ENST00000594643	retained intron	369	561	0.860268	C	MSR1	Satellite
ENST00000680561	retained intron	89	179	0.86381	C	MIRb	SINE/MIR
ENST00000680561	retained intron	1114	1251	0.86381	C	MIR	SINE/MIR
ENST00000680561	retained intron	1798	2377	0.86381	C	MLT1F2	LTR/ERVL-MaLR
ENST00000680561	retained intron	2638	2790	0.86381	+	Tigger19a	DNA/TcMar-Tigger
ENST00000680561	retained intron	2842	3057	0.86381	+	AluJb	SINE/Alu
ENST00000680561	retained intron	3435	3456	0.86381	+	(AAT)n	Simple_repeat
ENST00000680561	retained intron	3457	3466	0.86381	+	(AATTAT)n	Simple_repeat
ENST00000680561	retained intron	3633	3670	0.86381	+	A-rich	Low_complexity
ENST00000680561	retained intron	6705	6993	0.86381	+	AluSx	SINE/Alu
ENST00000644194	lncRNA	46	121	0.865166	C	L2c	LINE/L2
ENST00000644194	lncRNA	205	290	0.865166	+	THE1C	LTR/ERVL-MaLR
ENST00000644194	lncRNA	292	562	0.865166	C	AluSx	SINE/Alu
ENST00000656610	lncRNA	1393	1466	0.869497	+	L2c	LINE/L2
ENST00000656610	lncRNA	1542	1559	0.869497	+	(A)n	Simple_repeat
ENST00000656610	lncRNA	1789	1918	0.869497	C	L2d	LINE/L2
ENST00000656610	lncRNA	2141	2263	0.869497	C	MIRc	SINE/MIR
ENST00000656610	lncRNA	3398	3587	0.869497	C	ORSL	DNA/hAT-Tip100
ENST00000656610	lncRNA	3620	3723	0.869497	C	L1PA10	LINE/L1
ENST00000656610	lncRNA	3724	3975	0.869497	+	MLT1C	LTR/ERVL-MaLR
ENST00000656610	lncRNA	3976	4037	0.869497	C	Kanga1c	DNA/TcMar-Tc2
ENST00000679476	nonsense mediated decay	649	769	0.873943	C	AluSx	SINE/Alu
ENST00000679476	nonsense mediated decay	1354	1634	0.873943	C	AluSx	SINE/Alu
ENST00000551938	lncRNA	612	638	0.876474	+	(TGTG)n	Simple_repeat
ENST00000627824	lncRNA	180	398	0.879017	+	L1ME3B	LINE/L1
ENST00000627824	lncRNA	401	546	0.879017	+	AluJb	SINE/Alu
ENST00000627824	lncRNA	1369	1412	0.879017	+	L2a	LINE/L2
ENST00000627824	lncRNA	1410	1460	0.879017	C	L2c	LINE/L2
ENST00000627824	lncRNA	1500	1795	0.879017	+	Zaphod3	DNA/hAT-Tip100
ENST00000389385	protein coding	121	158	0.885271	+	(GA)n	Simple_repeat
ENST00000389385	protein coding	2855	2884	0.885271	+	(AC)n	Simple_repeat
ENST00000389385	protein coding	3237	3306	0.885271	+	(TC)n	Simple_repeat
ENST00000659400	lncRNA	765	965	0.885387	+	AluJb	SINE/Alu
ENST00000684563	retained intron	1	57	0.887008	C	L2d	LINE/L2
ENST00000684563	retained intron	346	571	0.887008	+	MIRb	SINE/MIR
ENST00000439694	lncRNA	1	163	0.892686	C	L1HS	LINE/L1
ENST00000439694	lncRNA	171	284	0.892686	C	AluJb	SINE/Alu
ENST00000439694	lncRNA	345	779	0.892686	+	Tigger2a	DNA/TcMar-Tigger
ENST00000439694	lncRNA	878	901	0.892686	+	(T)n	Simple_repeat
ENST00000439694	lncRNA	1201	1241	0.892686	+	(AC)n	Simple_repeat
ENST00000439694	lncRNA	1757	2003	0.892686	+	MIRb	SINE/MIR
ENST00000637367	nonsense mediated decay	1958	1999	0.896292	+	A-rich	Low_complexity
ENST00000637367	nonsense mediated decay	3188	3408	0.896292	+	MIRb	SINE/MIR
ENST00000637367	nonsense mediated decay	3409	3434	0.896292	+	(GTT)n	Simple_repeat
ENST00000637367	nonsense mediated decay	3604	3637	0.896292	+	(GT)n	Simple_repeat
ENST00000663626	lncRNA	826	948	0.902027	+	L2d2	LINE/L2
ENST00000663626	lncRNA	1899	2115	0.902027	+	AluSx	SINE/Alu
ENST00000379348	processed transcript	740	1215	0.904237	C	MLT1C2	LTR/ERVL-MaLR
ENST00000379348	processed transcript	1349	1645	0.904237	+	AluSx	SINE/Alu
ENST00000290246	protein coding	97	142	0.908634	+	MIRb	SINE/MIR
ENST00000680278	nonsense mediated decay	890	927	0.923056	+	A-rich	Low_complexity
ENST00000680278	nonsense mediated decay	1149	1265	0.923056	C	AluJb	SINE/Alu
ENST00000680278	nonsense mediated decay	3149	3269	0.923056	C	AluSx	SINE/Alu
ENST00000680278	nonsense mediated decay	3413	3579	0.923056	+	L1PBa	LINE/L1
ENST00000680278	nonsense mediated decay	4000	4189	0.923056	C	MIRc	SINE/MIR
ENST00000680278	nonsense mediated decay	4392	4484	0.923056	+	Charlie16	DNA/hAT-Charlie
ENST00000680278	nonsense mediated decay	4671	5022	0.923056	C	L2c	LINE/L2
ENST00000681556	retained intron	192	477	0.923322	C	AluSx	SINE/Alu
ENST00000681556	retained intron	479	568	0.923322	C	X26_DNA	DNA/TcMar-Tigger
ENST00000681556	retained intron	616	916	0.923322	+	AluJb	SINE/Alu
ENST00000681556	retained intron	1079	1275	0.923322	+	Charlie15a	DNA/hAT-Charlie
ENST00000681556	retained intron	1312	1362	0.923322	+	MIR3	SINE/MIR
ENST00000681556	retained intron	1380	1479	0.923322	C	MIRc	SINE/MIR
ENST00000681556	retained intron	1530	2141	0.923322	C	X26_DNA	DNA/TcMar-Tigger
ENST00000681556	retained intron	2333	2510	0.923322	+	MamRep434	DNA/TcMar-Tigger
ENST00000681556	retained intron	2805	2981	0.923322	+	AluJb	SINE/Alu
ENST00000681556	retained intron	4199	4487	0.923322	+	AluSx	SINE/Alu
ENST00000547015	protein coding	3	216	0.924208	C	AluY	SINE/Alu
ENST00000009041	protein coding	73	101	0.924386	+	(CCCCG)n	Simple_repeat
ENST00000636662	nonsense mediated decay	2444	2485	0.929007	+	A-rich	Low_complexity
ENST00000636662	nonsense mediated decay	6895	6984	0.929007	+	A-rich	Low_complexity
ENST00000636662	nonsense mediated decay	7737	7796	0.929007	+	(TATATG)n	Simple_repeat
ENST00000679065	retained intron	779	1075	0.930114	+	AluY	SINE/Alu
ENST00000415305	lncRNA	103	247	0.930207	C	MIRc	SINE/MIR
ENST00000415305	lncRNA	2104	2742	0.930207	+	LTR48	LTR/ERV1
ENST00000415305	lncRNA	2947	3011	0.930207	+	7SLRNA	srpRNA
ENST00000415305	lncRNA	3060	3131	0.930207	C	Charlie7	DNA/hAT-Charlie
ENST00000651431	processed transcript	453	631	0.930425	C	MIRb	SINE/MIR
ENST00000651431	processed transcript	632	928	0.930425	+	AluJb	SINE/Alu
ENST00000651431	processed transcript	929	1025	0.930425	C	MIRb	SINE/MIR
ENST00000651431	processed transcript	1137	1163	0.930425	+	A-rich	Low_complexity
ENST00000651431	processed transcript	1268	1358	0.930425	C	L2c	LINE/L2
ENST00000651431	processed transcript	1788	2050	0.930425	C	MIR	SINE/MIR
ENST00000651431	processed transcript	2756	2904	0.930425	+	Arthur1B	DNA/hAT-Tip100
ENST00000695703	lncRNA	725	821	0.932379	+	MIR3	SINE/MIR
ENST00000679622	nonsense mediated decay	1252	1289	0.934166	+	A-rich	Low_complexity
ENST00000679622	nonsense mediated decay	4092	4152	0.934166	+	(TGTT)n	Simple_repeat
ENST00000679622	nonsense mediated decay	4154	4458	0.934166	C	AluSx	SINE/Alu
ENST00000679622	nonsense mediated decay	4699	4979	0.934166	C	AluSx	SINE/Alu
ENST00000664240	lncRNA	18	47	0.93585	+	(CCT)n	Simple_repeat
ENST00000664240	lncRNA	230	268	0.93585	+	(AG)n	Simple_repeat
ENST00000664240	lncRNA	2055	2071	0.93585	+	(CAA)n	Simple_repeat
ENST00000664240	lncRNA	2720	2834	0.93585	+	MER94	DNA/hAT-Blackjack
ENST00000664240	lncRNA	3350	3667	0.93585	+	UCON28c	Unknown
ENST00000664240	lncRNA	5126	5444	0.93585	+	MLT1L	LTR/ERVL-MaLR
ENST00000664240	lncRNA	5489	5628	0.93585	+	MLT1L	LTR/ERVL-MaLR
ENST00000664240	lncRNA	6006	6250	0.93585	+	AluSx	SINE/Alu
ENST00000480032	retained intron	1635	1676	0.937063	+	A-rich	Low_complexity
ENST00000480032	retained intron	4008	4081	0.937063	+	L2a	LINE/L2
ENST00000480032	retained intron	4093	4377	0.937063	C	Kanga2_a	DNA/TcMar-Tc2
ENST00000480032	retained intron	5188	5237	0.937063	C	L2d2	LINE/L2
ENST00000480032	retained intron	5357	5387	0.937063	+	(GATAA)n	Simple_repeat
ENST00000480032	retained intron	5698	5793	0.937063	C	L3b	LINE/CR1
ENST00000480032	retained intron	6683	6837	0.937063	+	MER5A1	DNA/hAT-Charlie
ENST00000480032	retained intron	9374	9463	0.937063	+	A-rich	Low_complexity
ENST00000480032	retained intron	10216	10275	0.937063	+	(TATATG)n	Simple_repeat
ENST00000493868	retained intron	479	915	0.9376	C	L1MC5	LINE/L1
ENST00000493868	retained intron	916	1237	0.9376	+	AluSx	SINE/Alu
ENST00000493868	retained intron	1238	1686	0.9376	C	L1MC5	LINE/L1
ENST00000493868	retained intron	1760	1982	0.9376	C	MER20	DNA/hAT-Charlie
ENST00000493868	retained intron	2189	2347	0.9376	+	MIRb	SINE/MIR
ENST00000668482	lncRNA	594	709	0.939035	C	AluJb	SINE/Alu
ENST00000651856	nonsense mediated decay	599	641	0.947185	C	L1ME4b	LINE/L1
ENST00000651856	nonsense mediated decay	642	951	0.947185	+	AluSx	SINE/Alu
ENST00000651856	nonsense mediated decay	1248	1441	0.947185	C	MLT1J	LTR/ERVL-MaLR
ENST00000651856	nonsense mediated decay	1445	1546	0.947185	C	L2a	LINE/L2
ENST00000651856	nonsense mediated decay	1807	2785	0.947185	+	LTR78	LTR/ERV1
ENST00000651856	nonsense mediated decay	4793	4828	0.947185	+	Tigger19a	DNA/TcMar-Tigger
ENST00000651856	nonsense mediated decay	4916	5026	0.947185	+	Charlie16a	DNA/hAT-Charlie
ENST00000441275	protein coding	1370	1405	0.947291	+	Tigger19a	DNA/TcMar-Tigger
ENST00000441275	protein coding	1493	1603	0.947291	+	Charlie16a	DNA/hAT-Charlie
ENST00000495285	retained intron	1	142	0.947492	+	L1MD1	LINE/L1
ENST00000495285	retained intron	360	485	0.947492	C	MLT1J	LTR/ERVL-MaLR
ENST00000495285	retained intron	791	912	0.947492	C	L1MC	LINE/L1
ENST00000495285	retained intron	927	1147	0.947492	C	AluSx	SINE/Alu
ENST00000495285	retained intron	1148	1396	0.947492	C	L1MC	LINE/L1
ENST00000495285	retained intron	1400	1638	0.947492	C	MLT1J	LTR/ERVL-MaLR
ENST00000495285	retained intron	1997	2223	0.947492	C	Tigger4a	DNA/TcMar-Tigger
ENST00000495285	retained intron	2652	2804	0.947492	+	MIR3	SINE/MIR
ENST00000495285	retained intron	3044	3204	0.947492	+	L2	LINE/L2
ENST00000639386	protein coding	25	51	0.951233	+	(AGGAG)n	Simple_repeat
ENST00000639386	protein coding	1366	1388	0.951233	+	(A)n	Simple_repeat
ENST00000639386	protein coding	4263	4306	0.951233	+	(TTTA)n	Simple_repeat
ENST00000692995	protein coding	1183	1221	0.958373	+	GA-rich	Low_complexity
ENST00000692995	protein coding	2788	2823	0.958373	+	(T)n	Simple_repeat
ENST00000692995	protein coding	3479	3496	0.958373	+	(T)n	Simple_repeat
ENST00000692995	protein coding	4236	4255	0.958373	+	(T)n	Simple_repeat
ENST00000393618	retained intron	23	61	0.96285	+	(CGGGGCT)n	Simple_repeat
ENST00000393618	retained intron	651	782	0.96285	+	MIR3	SINE/MIR
ENST00000393618	retained intron	2200	2634	0.96285	C	MLT1H	LTR/ERVL-MaLR
ENST00000393618	retained intron	2870	3031	0.96285	C	L4_C_Mam	LINE/RTE-X
ENST00000393618	retained intron	3318	3451	0.96285	+	MER5C1	DNA/hAT-Charlie
ENST00000393618	retained intron	3520	3655	0.96285	C	L4_C_Mam	LINE/RTE-X
ENST00000661539	lncRNA	528	725	0.964457	C	MER50-int	LTR/ERV1
ENST00000661539	lncRNA	917	1018	0.964457	C	HUERS-P3b-int	LTR/ERV1
ENST00000661539	lncRNA	1019	1109	0.964457	C	L2	LINE/L2
ENST00000661539	lncRNA	1182	1216	0.964457	+	(TGAA)n	Simple_repeat
ENST00000661539	lncRNA	1595	1980	0.964457	+	Ricksha_b	DNA/MULE-MuDR
ENST00000548047	retained intron	317	558	0.971106	+	MIRb	SINE/MIR
ENST00000521132	lncRNA	171	274	0.971906	C	MER50-int	LTR/ERV1
ENST00000641227	protein coding	72	418	0.976444	C	L2	LINE/L2
ENST00000347454	protein coding	144	186	0.978144	+	GA-rich	Low_complexity
ENST00000678032	retained intron	148	284	0.97848	+	AluSx	SINE/Alu
ENST00000678032	retained intron	1064	1099	0.97848	+	(TTATA)n	Simple_repeat
ENST00000678032	retained intron	1100	1375	0.97848	C	AluJb	SINE/Alu
ENST00000678032	retained intron	1699	2008	0.97848	C	MER2	DNA/TcMar-Tigger
ENST00000678032	retained intron	2840	3030	0.97848	+	MIRb	SINE/MIR
ENST00000678032	retained intron	3326	3584	0.97848	C	L2a	LINE/L2
ENST00000678032	retained intron	3585	4062	0.97848	C	MLT1D	LTR/ERVL-MaLR
ENST00000678032	retained intron	4063	4154	0.97848	C	L2a	LINE/L2
ENST00000678032	retained intron	4441	4864	0.97848	C	L1ME3A	LINE/L1
ENST00000492549	retained intron	869	904	0.991037	+	(TTATA)n	Simple_repeat
ENST00000492549	retained intron	905	1180	0.991037	C	AluJb	SINE/Alu
ENST00000492549	retained intron	1504	1813	0.991037	C	MER2	DNA/TcMar-Tigger
ENST00000492549	retained intron	2645	2835	0.991037	+	MIRb	SINE/MIR
ENST00000492549	retained intron	3131	3389	0.991037	C	L2a	LINE/L2
ENST00000492549	retained intron	3390	3867	0.991037	C	MLT1D	LTR/ERVL-MaLR
ENST00000492549	retained intron	3868	3959	0.991037	C	L2a	LINE/L2
ENST00000492549	retained intron	4246	4669	0.991037	C	L1ME3A	LINE/L1
ENST00000504246	lncRNA	23	61	0.996602	+	(AG)n	Simple_repeat
ENST00000504246	lncRNA	184	298	0.996602	+	(GAG)n	Simple_repeat
ENST00000595326	processed transcript	2	236	0.996602	C	MER74B	LTR/ERVL
ENST00000595326	processed transcript	304	369	0.996602	+	L1M2	LINE/L1
ENST00000376609	lncRNA	759	929	0.0025	+	MIR	SINE/MIR
ENST00000376609	lncRNA	934	989	0.0025	+	(AC)n	Simple_repeat
ENST00000546936	lncRNA	18	163	0.0025	+	MLT1C2	LTR/ERVL-MaLR
ENST00000546936	lncRNA	729	763	0.0025	+	(CT)n	Simple_repeat
ENST00000653439	lncRNA	1	129	0.0025	+	(GA)n	Simple_repeat
ENST00000653439	lncRNA	667	882	0.0025	+	MIR	SINE/MIR
ENST00000657429	lncRNA	644	687	0.004	+	(GT)n	Simple_repeat
ENST00000664911	lncRNA	298	661	0.00571429	+	MLT1A0	LTR/ERVL-MaLR
ENST00000664911	lncRNA	800	970	0.00571429	+	MLT1F2	LTR/ERVL-MaLR
ENST00000664911	lncRNA	971	1018	0.00571429	+	(TC)n	Simple_repeat
ENST00000664911	lncRNA	1019	1155	0.00571429	+	MLT1F2	LTR/ERVL-MaLR
ENST00000488425	lncRNA	223	258	0.00636364	+	THE1D-int	LTR/ERVL-MaLR
ENST00000488425	lncRNA	506	729	0.00636364	+	MLT2C1	LTR/ERVL
ENST00000488425	lncRNA	791	833	0.00636364	+	(TC)n	Simple_repeat
ENST00000488425	lncRNA	834	872	0.00636364	+	(CA)n	Simple_repeat
ENST00000488425	lncRNA	874	915	0.00636364	+	MLT2C1	LTR/ERVL
ENST00000653090	lncRNA	28	347	0.0130435	C	MamRep605	LTR
ENST00000653090	lncRNA	770	796	0.0130435	+	(TC)n	Simple_repeat
ENST00000653090	lncRNA	797	847	0.0130435	+	(CA)n	Simple_repeat
ENST00000653090	lncRNA	1370	1503	0.0130435	+	MER5B	DNA/hAT-Charlie
ENST00000597502	lncRNA	1	238	0.0145946	+	(AGAA)n	Simple_repeat
ENST00000597502	lncRNA	335	507	0.0145946	+	MamRTE1	LINE/RTE-BovB
ENST00000597502	lncRNA	511	578	0.0145946	C	Tigger19a	DNA/TcMar-Tigger
ENST00000664551	lncRNA	389	449	0.0145946	+	(AC)n	Simple_repeat
ENST00000664551	lncRNA	867	914	0.0145946	+	(CAG)n	Simple_repeat
ENST00000664551	lncRNA	977	1119	0.0145946	C	MIRc	SINE/MIR
ENST00000664551	lncRNA	1199	1364	0.0145946	C	MER113A	DNA/hAT-Charlie
ENST00000664551	lncRNA	1563	1768	0.0145946	+	MIR	SINE/MIR
ENST00000664551	lncRNA	1967	2075	0.0145946	C	MER5A	DNA/hAT-Charlie
ENST00000691022	lncRNA	382	411	0.0145946	+	(TG)n	Simple_repeat
ENST00000691022	lncRNA	412	457	0.0145946	+	GA-rich	Low_complexity
ENST00000430140	lncRNA	522	809	0.01525	C	AluSx	SINE/Alu
ENST00000430140	lncRNA	936	1111	0.01525	C	MIR3	SINE/MIR
ENST00000430140	lncRNA	1186	1884	0.01525	+	L1MD2	LINE/L1
ENST00000430140	lncRNA	1988	2017	0.01525	+	L2a	LINE/L2
ENST00000430140	lncRNA	2018	2054	0.01525	+	(CA)n	Simple_repeat
ENST00000430140	lncRNA	2055	2256	0.01525	+	L2a	LINE/L2
ENST00000669200	lncRNA	629	1313	0.0163636	C	L1MB8	LINE/L1
ENST00000669200	lncRNA	1470	1584	0.0163636	C	HUERS-P3b-int	LTR/ERV1
ENST00000669200	lncRNA	1602	1636	0.0163636	+	(TGAA)n	Simple_repeat
ENST00000669200	lncRNA	1757	2049	0.0163636	C	AluJb	SINE/Alu
ENST00000669200	lncRNA	2559	2606	0.0163636	+	(AC)n	Simple_repeat
ENST00000676030	lncRNA	41	116	0.0163636	C	L2c	LINE/L2
ENST00000676030	lncRNA	200	290	0.0163636	+	THE1C	LTR/ERVL-MaLR
ENST00000676030	lncRNA	829	872	0.0163636	+	(ACACAC)n	Simple_repeat
ENST00000676030	lncRNA	873	918	0.0163636	+	(AG)n	Simple_repeat
ENST00000676030	lncRNA	996	1224	0.0163636	+	MIRb	SINE/MIR
ENST00000676030	lncRNA	1416	1769	0.0163636	+	L2d	LINE/L2
ENST00000659301	lncRNA	729	773	0.0207692	+	(TTCC)n	Simple_repeat
ENST00000336600	lncRNA	405	432	0.025	+	(GCG)n	Simple_repeat
ENST00000336600	lncRNA	2811	2865	0.025	+	G-rich	Low_complexity
ENST00000336600	lncRNA	3399	3526	0.025	+	MIR1_Amn	SINE/MIR
ENST00000336600	lncRNA	4768	4819	0.025	+	(CT)n	Simple_repeat
ENST00000336600	lncRNA	4890	5183	0.025	C	L2a	LINE/L2
ENST00000596250	lncRNA	274	320	0.0251724	+	(CT)n	Simple_repeat
ENST00000596250	lncRNA	1411	1462	0.0251724	+	(CA)n	Simple_repeat
ENST00000596250	lncRNA	2309	2341	0.0251724	+	A-rich	Low_complexity
ENST00000596250	lncRNA	2486	2510	0.0251724	+	(T)n	Simple_repeat
ENST00000661475	lncRNA	297	943	0.0251724	+	L1PB	LINE/L1
ENST00000661475	lncRNA	946	1025	0.0251724	C	MER63A	DNA/hAT-Tip100
ENST00000661475	lncRNA	2442	2478	0.0251724	+	(TG)n	Simple_repeat
ENST00000661475	lncRNA	3441	3571	0.0251724	C	L1MA9	LINE/L1
ENST00000661475	lncRNA	3802	3846	0.0251724	+	(CT)n	Simple_repeat
ENST00000661475	lncRNA	3829	3887	0.0251724	+	(TA)n	Simple_repeat
ENST00000661475	lncRNA	4112	4267	0.0251724	+	MIR3	SINE/MIR
ENST00000661475	lncRNA	4663	4887	0.0251724	+	MIR	SINE/MIR
ENST00000655363	lncRNA	900	944	0.0276667	+	(TTCC)n	Simple_repeat
ENST00000482985	lncRNA	310	439	0.0280328	C	L1M5	LINE/L1
ENST00000482985	lncRNA	941	1166	0.0280328	C	L1PA6	LINE/L1
ENST00000482985	lncRNA	1266	1306	0.0280328	+	(AAC)n	Simple_repeat
ENST00000503611	lncRNA	1439	1976	0.0293548	+	MLT1F	LTR/ERVL-MaLR
ENST00000503611	lncRNA	1978	2281	0.0293548	+	L2a	LINE/L2
ENST00000503611	lncRNA	2282	2318	0.0293548	+	(AC)n	Simple_repeat
ENST00000503611	lncRNA	2319	2516	0.0293548	+	L2a	LINE/L2
ENST00000652241	lncRNA	139	232	0.0303125	C	L2c	LINE/L2
ENST00000652241	lncRNA	1053	1140	0.0303125	C	MER104	DNA/TcMar-Tc2
ENST00000652241	lncRNA	1291	1326	0.0303125	+	(AC)n	Simple_repeat
ENST00000668419	lncRNA	3980	4065	0.0306061	C	LTR57-int	LTR/ERVL
ENST00000668419	lncRNA	4260	4292	0.0306061	+	(T)n	Simple_repeat
ENST00000668419	lncRNA	6829	7081	0.0306061	+	MER54A	LTR/ERVL
ENST00000668419	lncRNA	7083	7134	0.0306061	+	(TC)n	Simple_repeat
ENST00000608269	lncRNA	299	357	0.0307463	+	MER1A	DNA/hAT-Charlie
ENST00000608269	lncRNA	1456	1472	0.0307463	+	(ATAG)n	Simple_repeat
ENST00000608269	lncRNA	1473	1521	0.0307463	+	(TGGA)n	Simple_repeat
ENST00000608269	lncRNA	1522	1545	0.0307463	+	(ATAG)n	Simple_repeat
ENST00000664790	lncRNA	87	250	0.0312857	+	LTR16B	LTR/ERVL
ENST00000664790	lncRNA	254	671	0.0312857	C	L2b	LINE/L2
ENST00000664790	lncRNA	917	967	0.0312857	+	(TG)n	Simple_repeat
ENST00000664790	lncRNA	1194	1329	0.0312857	+	L1MA5A	LINE/L1
ENST00000668437	lncRNA	4	190	0.0352113	+	REP522	Unknown
ENST00000668437	lncRNA	358	643	0.0352113	C	AluSx	SINE/Alu
ENST00000668437	lncRNA	644	979	0.0352113	+	LTR75_1	LTR/ERV1
ENST00000668437	lncRNA	980	1119	0.0352113	C	MER6A	DNA/TcMar-Tigger
ENST00000668437	lncRNA	1120	1156	0.0352113	+	(AC)n	Simple_repeat
ENST00000668437	lncRNA	1157	1375	0.0352113	C	MER6A	DNA/TcMar-Tigger
ENST00000668437	lncRNA	1613	1644	0.0352113	+	(CCACCC)n	Simple_repeat
ENST00000431202	lncRNA	438	478	0.0361111	+	(CA)n	Simple_repeat
ENST00000431202	lncRNA	608	722	0.0361111	C	L2d	LINE/L2
ENST00000431202	lncRNA	816	1113	0.0361111	C	AluSx	SINE/Alu
ENST00000431202	lncRNA	1143	1195	0.0361111	+	(AC)n	Simple_repeat
ENST00000431202	lncRNA	1277	1486	0.0361111	+	L2c	LINE/L2
ENST00000441255	lncRNA	142	240	0.0362162	+	THE1A	LTR/ERVL-MaLR
ENST00000441255	lncRNA	309	408	0.0362162	C	MIR	SINE/MIR
ENST00000441255	lncRNA	484	544	0.0362162	+	(GT)n	Simple_repeat
ENST00000441255	lncRNA	2632	2967	0.0362162	+	MLT1J	LTR/ERVL-MaLR
ENST00000441255	lncRNA	2973	3440	0.0362162	+	MLT1H1	LTR/ERVL-MaLR
ENST00000509654	lncRNA	1	109	0.0362162	+	THE1A	LTR/ERVL-MaLR
ENST00000509654	lncRNA	157	191	0.0362162	+	MIRc	SINE/MIR
ENST00000509654	lncRNA	366	822	0.0362162	+	L1P1	LINE/L1
ENST00000665547	lncRNA	2888	2973	0.038875	C	LTR57-int	LTR/ERVL
ENST00000665547	lncRNA	3168	3200	0.038875	+	(T)n	Simple_repeat
ENST00000665547	lncRNA	5737	5989	0.038875	+	MER54A	LTR/ERVL
ENST00000665547	lncRNA	5991	6042	0.038875	+	(TC)n	Simple_repeat
ENST00000658878	lncRNA	196	271	0.0434444	C	MIRb	SINE/MIR
ENST00000658878	lncRNA	1202	1408	0.0434444	+	L4_B_Mam	LINE/RTE-X
ENST00000658878	lncRNA	1412	1514	0.0434444	+	L2a	LINE/L2
ENST00000658878	lncRNA	1516	1846	0.0434444	+	L4_A_Mam	LINE/RTE-X
ENST00000658878	lncRNA	1857	2128	0.0434444	C	MER65A	LTR/ERV1
ENST00000658878	lncRNA	2129	2165	0.0434444	+	(TG)n	Simple_repeat
ENST00000658878	lncRNA	2166	2314	0.0434444	C	MER65A	LTR/ERV1
ENST00000658878	lncRNA	2326	2594	0.0434444	+	MER65-int	LTR/ERV1
ENST00000658878	lncRNA	2603	2744	0.0434444	+	MER65-int	LTR/ERV1
ENST00000658878	lncRNA	2757	2841	0.0434444	C	AluJb	SINE/Alu
ENST00000658878	lncRNA	2888	3027	0.0434444	+	AluJb	SINE/Alu
ENST00000658878	lncRNA	3028	3358	0.0434444	+	MER65-int	LTR/ERV1
ENST00000658878	lncRNA	3359	3402	0.0434444	+	MER65A	LTR/ERV1
ENST00000671145	lncRNA	489	623	0.0434444	C	LTR3B_v	LTR/ERVK
ENST00000671145	lncRNA	624	780	0.0434444	C	HERVK14-int	LTR/ERVK
ENST00000671145	lncRNA	832	1026	0.0434444	C	LTR57	LTR/ERVL
ENST00000671145	lncRNA	1045	1099	0.0434444	+	(TTTCC)n	Simple_repeat
ENST00000647034	lncRNA	1	29	0.0438	+	(T)n	Simple_repeat
ENST00000647034	lncRNA	854	905	0.0438	+	(CA)n	Simple_repeat
ENST00000647034	lncRNA	1752	1784	0.0438	+	A-rich	Low_complexity
ENST00000647034	lncRNA	1929	1953	0.0438	+	(T)n	Simple_repeat
ENST00000655936	lncRNA	685	738	0.0438	+	(AC)n	Simple_repeat
ENST00000655936	lncRNA	1374	1412	0.0438	+	(AC)n	Simple_repeat
ENST00000656061	lncRNA	47	94	0.0446729	+	(TG)n	Simple_repeat
ENST00000656061	lncRNA	540	633	0.0446729	+	MER66B	LTR/ERV1
ENST00000656061	lncRNA	749	1468	0.0446729	+	MER66-int	LTR/ERV1
ENST00000656061	lncRNA	1444	1662	0.0446729	+	HERV9-int	LTR/ERV1
ENST00000656061	lncRNA	1671	1736	0.0446729	+	MER66-int	LTR/ERV1
ENST00000656061	lncRNA	1778	1970	0.0446729	+	MER66-int	LTR/ERV1
ENST00000656061	lncRNA	2060	2289	0.0446729	+	MER66-int	LTR/ERV1
ENST00000662830	lncRNA	70	176	0.0446729	C	ORSL	DNA/hAT-Tip100
ENST00000662830	lncRNA	209	315	0.0446729	C	L1PA10	LINE/L1
ENST00000662830	lncRNA	339	488	0.0446729	+	LTR81B	LTR/Gypsy
ENST00000662830	lncRNA	556	1021	0.0446729	+	LTR81B	LTR/Gypsy
ENST00000662830	lncRNA	1330	1455	0.0446729	+	L2a	LINE/L2
ENST00000662830	lncRNA	1456	1614	0.0446729	+	MLT1A	LTR/ERVL-MaLR
ENST00000662830	lncRNA	1615	1649	0.0446729	+	(CT)n	Simple_repeat
ENST00000662830	lncRNA	1650	1820	0.0446729	+	MLT1A	LTR/ERVL-MaLR
ENST00000662830	lncRNA	1821	1869	0.0446729	+	L2a	LINE/L2
ENST00000662830	lncRNA	2229	2432	0.0446729	C	MER20	DNA/hAT-Charlie
ENST00000662830	lncRNA	2576	2758	0.0446729	C	MIRb	SINE/MIR
ENST00000662830	lncRNA	2904	3162	0.0446729	+	(TA)n	Simple_repeat
ENST00000662830	lncRNA	3602	3714	0.0446729	+	AluSx	SINE/Alu
ENST00000648650	lncRNA	1	55	0.0466071	C	MLT2B2	LTR/ERVL
ENST00000648650	lncRNA	58	228	0.0466071	+	AluJb	SINE/Alu
ENST00000648650	lncRNA	235	451	0.0466071	C	MLT2B2	LTR/ERVL
ENST00000648650	lncRNA	515	570	0.0466071	+	(GA)n	Simple_repeat
ENST00000648650	lncRNA	912	943	0.0466071	+	(TCTA)n	Simple_repeat
ENST00000648650	lncRNA	970	1031	0.0466071	+	(TC)n	Simple_repeat
ENST00000648650	lncRNA	1778	1843	0.0466071	+	7SLRNA	srpRNA
ENST00000648650	lncRNA	1844	1933	0.0466071	C	AluSx	SINE/Alu
ENST00000648650	lncRNA	2008	2194	0.0466071	C	MIRb	SINE/MIR
ENST00000648650	lncRNA	2346	2572	0.0466071	+	MIR	SINE/MIR
ENST00000648650	lncRNA	2896	3085	0.0466071	C	MIR3	SINE/MIR
ENST00000648650	lncRNA	3141	3300	0.0466071	+	AmnSINE1	SINE/5S-Deu-L2
ENST00000659125	lncRNA	866	939	0.0466071	+	(TTTCC)n	Simple_repeat
ENST00000659125	lncRNA	1081	1123	0.0466071	+	(TG)n	Simple_repeat
ENST00000659125	lncRNA	1888	2197	0.0466071	C	AluY	SINE/Alu
ENST00000653783	lncRNA	82	110	0.0484746	+	(AG)n	Simple_repeat
ENST00000653783	lncRNA	797	981	0.0484746	+	L2b	LINE/L2
ENST00000653783	lncRNA	1063	1426	0.0484746	+	MLT1C2	LTR/ERVL-MaLR
ENST00000653783	lncRNA	1434	1907	0.0484746	+	L2b	LINE/L2
ENST00000659544	lncRNA	568	754	0.0484746	C	L1M2c	LINE/L1
ENST00000659544	lncRNA	746	1024	0.0484746	C	L1M2c	LINE/L1
ENST00000659544	lncRNA	1025	1084	0.0484746	+	(CTTC)n	Simple_repeat
ENST00000659544	lncRNA	1085	1235	0.0484746	C	L1M2c	LINE/L1
ENST00000640631	lncRNA	1	84	0.0490756	+	AluSx	SINE/Alu
ENST00000640631	lncRNA	1052	1222	0.0490756	C	AluJb	SINE/Alu
ENST00000640631	lncRNA	7824	8121	0.0490756	C	AluSx	SINE/Alu
ENST00000640631	lncRNA	9063	9088	0.0490756	+	(TA)n	Simple_repeat
ENST00000640631	lncRNA	9915	10037	0.0490756	C	L1PA7	LINE/L1
ENST00000640631	lncRNA	11126	11378	0.0490756	+	MER54A	LTR/ERVL
ENST00000640631	lncRNA	11380	11431	0.0490756	+	(TC)n	Simple_repeat
ENST00000640631	lncRNA	12263	12868	0.0490756	C	L1ME3G	LINE/L1
ENST00000640631	lncRNA	13268	13301	0.0490756	+	(TGTCTCC)n	Simple_repeat
ENST00000640631	lncRNA	13347	13430	0.0490756	C	L1ME3G	LINE/L1
ENST00000640631	lncRNA	13475	13538	0.0490756	+	(TTTTG)n	Simple_repeat
ENST00000640631	lncRNA	13778	14041	0.0490756	C	MER110	LTR/ERV1
ENST00000640631	lncRNA	14382	14704	0.0490756	C	L1MD	LINE/L1
ENST00000695704	lncRNA	1091	1138	0.0494167	+	(TTTC)n	Simple_repeat
ENST00000695704	lncRNA	1410	1528	0.0494167	C	MER5B	DNA/hAT-Charlie
ENST00000695704	lncRNA	1529	1596	0.0494167	+	MER5A	DNA/hAT-Charlie
ENST00000502659	lncRNA	1043	1343	0.0495041	C	AluSx	SINE/Alu
ENST00000502659	lncRNA	2706	2747	0.0495041	+	(TG)n	Simple_repeat
