# Supplementary material for: SARS-CoV-2 infection severity and mortality is modulated by repeat-mediated regulation of alternative splicing
Source: Microbiol Spectr. 2023 Aug 21;11(5):e01351-23. doi: 10.1128/spectrum.01351-23 (PMC10580830; doi:10.1128/spectrum.01351-23)
Supplement: Table S7 — Genomic coordinates of 10 DTEs and their non-significantly expressed DIs. [file spectrum.01351-23-s0009.xls]

## Sheet: Sheet1
Table 7: Genomic coordinates of 10 DTEs and their non significantly expressed DIs
Ensembl ID	Gene	q value	Chromosome	Gene start (bp)	Gene end (bp)	Transcript start (bp)	Transcript end (bp)	Promoter Start	TSS	Promoter End	Strand
ENST00000341901	SBK1	0.0025	16	28259246	28323849	28292525	28323849	28287525	28292525	28293025	1
ENST00000653439	RYR3-DT	0.0025	15	33293568	33310659	33293568	33310438	33305438	33310438	33310938	-1
ENST00000548378	DGKA	0.00764706	12	55927319	55954027	55932163	55935402	55927163	55932163	55932663	1
ENST00000549464	NAV3	0.0110526	12	77324641	78213010	77830905	78050007	77825905	77830905	77831405	1
ENST00000267260	SRRM4	0.012	12	118981541	119163051	118981541	119163051	118976541	118981541	118982041	1
ENST00000653090	LINC01119	0.0130435	2	46816697	46859009	46854448	46858886	46849448	46854448	46854948	1
ENST00000526955	PKNOX2	0.0145946	11	125164687	125433389	125385688	125433389	125380688	125385688	125386188	1
ENST00000468543	ACTG2	0.0395238	2	73892314	73919865	73893008	73901805	73888008	73893008	73893508	1
ENST00000392619	CD300E	0.0414943	17	74609885	74623738	74609885	74623738	74618738	74623738	74624238	-1
ENST00000648650	AL731559.1	0.0466071	10	12563151	12567351	12563151	12567351	12558151	12563151	12563651	1
ENST00000397909	NAV3	0.0702618	12	77324641	78213010	77830894	78213010	77825894	77830894	77831394	1
ENST00000549369	NAV3	0.274294	12	77324641	78213010	77940267	77950895	77935267	77940267	77940767	1
ENST00000551739	DGKA	0.439051	12	55927319	55954027	55938259	55954014	55933259	55938259	55938759	1
ENST00000552478	DGKA	0.628103	12	55927319	55954027	55936147	55954021	55931147	55936147	55936647	1
ENST00000468141	LINC01119	0.670333	2	46816697	46859009	46845876	46859006	46840876	46845876	46846376	1
ENST00000331886	DGKA	0.713238	12	55927319	55954027	55931162	55954023	55926162	55931162	55931662	1
ENST00000402956	DGKA	0.717079	12	55927319	55954027	55932058	55954027	55927058	55932058	55932558	1
ENST00000551296	DGKA	0.739045	12	55927319	55954027	55935336	55954021	55930336	55935336	55935836	1
ENST00000473016	ACTG2	0.850455	2	73892314	73919865	73892951	73902734	73887951	73892951	73893451	1
ENST00000547015	DGKA	0.924208	12	55927319	55954027	55930428	55936567	55925428	55930428	55930928	1
ENST00000651431	SRRM4	0.930425	12	118981541	119163051	118981961	119004017	118976961	118981961	118982461	1
ENST00000548047	DGKA	0.971106	12	55927319	55954027	55938938	55942648	55933938	55938938	55939438	1
ENST00000644176	NAV3	0.989819	12	77324641	78213010	78036257	78211465	78031257	78036257	78036757	1
