# Supplementary material for: SARS-CoV-2 infection severity and mortality is modulated by repeat-mediated regulation of alternative splicing
Source: Microbiol Spectr. 2023 Aug 21;11(5):e01351-23. doi: 10.1128/spectrum.01351-23 (PMC10580830; doi:10.1128/spectrum.01351-23)
Supplement: Table S8 — 3' and 5' splice site repeat distribution. [file spectrum.01351-23-s0010.xls]

## Sheet: Sheet1
Table 8 a: 3' Splice site repeat distribution
genoName	genoStart	genoEnd	genoLeft	strand	repName	repClass	repFamily	repStart	repEnd	repLeft
chr12	55939558	55939800	-77335509	+	MIRb	SINE	MIR	2	267	-1
chr12	55939558	55939800	-77335509	+	MIRb	SINE	MIR	2	267	-1
chr12	55941112	55941148	-77334161	+	G-rich	Low_complexity	Low_complexity	1	38	0
chr12	55941112	55941148	-77334161	+	G-rich	Low_complexity	Low_complexity	1	38	0
chr12	55942668	55942743	-77332566	+	L2	LINE	L2	2692	2767	-652
chr12	55937716	55937870	-77337439	+	FRAM	SINE	Alu	1	155	-21
chr12	77969142	77969195	-55306114	+	(TG)n	Simple_repeat	Simple_repeat	1	53	0
chr12	78007746	78007780	-55267529	+	(TAC)n	Simple_repeat	Simple_repeat	1	35	0
chr12	78007851	78008100	-55267209	+	MIR	SINE	MIR	3	258	-4
chr12	78050282	78050319	-55224990	+	(TATCTC)n	Simple_repeat	Simple_repeat	1	37	0
chr12	78059277	78059586	-55215723	-	AluSc	SINE	Alu	0	309	1
chr12	78117158	78117231	-55158078	+	(AT)n	Simple_repeat	Simple_repeat	1	75	0
chr12	78117250	78117545	-55157764	+	(TA)n	Simple_repeat	Simple_repeat	1	309	0
chr12	78119974	78120063	-55155246	+	(AT)n	Simple_repeat	Simple_repeat	1	93	0
chr12	78122908	78122927	-55152382	+	(A)n	Simple_repeat	Simple_repeat	1	19	0
chr12	78127463	78127505	-55147804	+	(AAAC)n	Simple_repeat	Simple_repeat	1	45	0
chr12	78128985	78129223	-55146086	-	MIRc	SINE	MIR	-5	263	14
chr12	78137514	78137886	-55137423	+	L5	LINE	RTE-X	1849	2264	-1
chr12	78140704	78140758	-55134551	+	(TGTTTAT)n	Simple_repeat	Simple_repeat	1	56	0
chr12	78159365	78159381	-55115928	+	(TAA)n	Simple_repeat	Simple_repeat	1	15	0
chr12	78159381	78159659	-55115650	+	AluSx1	SINE	Alu	1	273	-39
chr12	78159659	78159719	-55115590	+	(TAA)n	Simple_repeat	Simple_repeat	1	64	0
chr12	78169287	78169426	-55105883	+	Zaphod3	DNA	hAT-Tip100	20	157	-2466
chr12	78175883	78175916	-55099393	+	(ATG)n	Simple_repeat	Simple_repeat	1	33	0
chr12	78177449	78177507	-55097802	+	(TTTTCA)n	Simple_repeat	Simple_repeat	1	60	0
chr12	78197508	78197638	-55077671	-	L1MA8	LINE	L1	-3	6288	6157
chr12	78198694	78198725	-55076584	+	(TTGTT)n	Simple_repeat	Simple_repeat	1	33	0
chr12	78198750	78198793	-55076516	+	(TTGTTT)n	Simple_repeat	Simple_repeat	1	43	0
chr12	78198908	78198956	-55076353	+	A-rich	Low_complexity	Low_complexity	1	50	0
chr12	78200625	78200668	-55074641	+	GA-rich	Low_complexity	Low_complexity	1	43	0
chr12	78200963	78201066	-55074243	+	(TTCC)n	Simple_repeat	Simple_repeat	1	105	0
chr12	78201069	78201287	-55074022	-	AluJr	SINE	Alu	-9	303	85
chr12	78177916	78178160	-55097149	-	MER44A	DNA	TcMar-Tigger	0	339	88
chr12	78178160	78178460	-55096849	-	AluSz	SINE	Alu	-13	299	1
chr12	55939558	55939800	-77335509	+	MIRb	SINE	MIR	2	267	-1
chr12	55939558	55939800	-77335509	+	MIRb	SINE	MIR	2	267	-1
chr12	55937716	55937870	-77337439	+	FRAM	SINE	Alu	1	155	-21
chr12	55941112	55941148	-77334161	+	G-rich	Low_complexity	Low_complexity	1	38	0
chr12	55941112	55941148	-77334161	+	G-rich	Low_complexity	Low_complexity	1	38	0
chr12	55942668	55942743	-77332566	+	L2	LINE	L2	2692	2767	-652
chr2	46847187	46847350	-195346179	-	MIR3	SINE	MIR	-27	181	3
chr2	46859317	46859460	-195334069	+	LTR85b	LTR	Gypsy?	125	272	-512
chr2	73901532	73901610	-168291919	+	(TG)n	Simple_repeat	Simple_repeat	1	78	0
chr2	73902569	73902815	-168290714	+	L2	LINE	L2	2618	2863	-556
chr12	55930357	55930665	-77344644	-	AluSc8	SINE	Alu	0	311	1
chr12	55930938	55930971	-77344338	+	(GTAT)n	Simple_repeat	Simple_repeat	1	36	0
chr12	55939558	55939800	-77335509	+	MIRb	SINE	MIR	2	267	-1
chr12	55941112	55941148	-77334161	+	G-rich	Low_complexity	Low_complexity	1	38	0
chr12	55941112	55941148	-77334161	+	G-rich	Low_complexity	Low_complexity	1	38	0
chr12	55942668	55942743	-77332566	+	L2	LINE	L2	2692	2767	-652
chr12	55942891	55943065	-77332244	-	L2c	LINE	L2	-300	3087	2910
chr12	77950504	77952080	-55323229	+	L1PA5	LINE	L1	4578	6154	0
chr12	55937716	55937870	-77337439	+	FRAM	SINE	Alu	1	155	-21
chr12	55939558	55939800	-77335509	+	MIRb	SINE	MIR	2	267	-1
chr12	55939558	55939800	-77335509	+	MIRb	SINE	MIR	2	267	-1
chr12	55941112	55941148	-77334161	+	G-rich	Low_complexity	Low_complexity	1	38	0
chr12	55941112	55941148	-77334161	+	G-rich	Low_complexity	Low_complexity	1	38	0
chr12	55942668	55942743	-77332566	+	L2	LINE	L2	2692	2767	-652
chr12	55939558	55939800	-77335509	+	MIRb	SINE	MIR	2	267	-1
chr12	55941112	55941148	-77334161	+	G-rich	Low_complexity	Low_complexity	1	38	0
chr12	55941112	55941148	-77334161	+	G-rich	Low_complexity	Low_complexity	1	38	0
chr12	55942668	55942743	-77332566	+	L2	LINE	L2	2692	2767	-652
chr12	55943274	55943575	-77331734	-	AluSz	SINE	Alu	-11	301	1
chr12	55943637	55943664	-77331645	+	(T)n	Simple_repeat	Simple_repeat	1	27	0
chr12	55943652	55943749	-77331560	+	X6B_LINE	LINE	CR1	776	868	-204
chr12	55937716	55937870	-77337439	+	FRAM	SINE	Alu	1	155	-21
chr12	55939558	55939800	-77335509	+	MIRb	SINE	MIR	2	267	-1
chr12	55941112	55941148	-77334161	+	G-rich	Low_complexity	Low_complexity	1	38	0
chr12	55942668	55942743	-77332566	+	L2	LINE	L2	2692	2767	-652
chr12	55939558	55939800	-77335509	+	MIRb	SINE	MIR	2	267	-1
chr12	55943274	55943575	-77331734	-	AluSz	SINE	Alu	-11	301	1
chr12	55943637	55943664	-77331645	+	(T)n	Simple_repeat	Simple_repeat	1	27	0
chr12	55943652	55943749	-77331560	+	X6B_LINE	LINE	CR1	776	868	-204
chr12	78050282	78050319	-55224990	+	(TATCTC)n	Simple_repeat	Simple_repeat	1	37	0
chr12	78059277	78059586	-55215723	-	AluSc	SINE	Alu	0	309	1
chr12	78117158	78117231	-55158078	+	(AT)n	Simple_repeat	Simple_repeat	1	75	0
chr12	78117250	78117545	-55157764	+	(TA)n	Simple_repeat	Simple_repeat	1	309	0
chr12	78119974	78120063	-55155246	+	(AT)n	Simple_repeat	Simple_repeat	1	93	0
chr12	78122908	78122927	-55152382	+	(A)n	Simple_repeat	Simple_repeat	1	19	0
chr12	78128985	78129223	-55146086	-	MIRc	SINE	MIR	-5	263	14
chr12	78137514	78137886	-55137423	+	L5	LINE	RTE-X	1849	2264	-1
chr12	78140704	78140758	-55134551	+	(TGTTTAT)n	Simple_repeat	Simple_repeat	1	56	0
chr12	78159365	78159381	-55115928	+	(TAA)n	Simple_repeat	Simple_repeat	1	15	0
chr12	78159381	78159659	-55115650	+	AluSx1	SINE	Alu	1	273	-39
chr12	78159659	78159719	-55115590	+	(TAA)n	Simple_repeat	Simple_repeat	1	64	0
chr12	78169287	78169426	-55105883	+	Zaphod3	DNA	hAT-Tip100	20	157	-2466
chr12	78175883	78175916	-55099393	+	(ATG)n	Simple_repeat	Simple_repeat	1	33	0
chr12	78177449	78177507	-55097802	+	(TTTTCA)n	Simple_repeat	Simple_repeat	1	60	0
chr12	78197508	78197638	-55077671	-	L1MA8	LINE	L1	-3	6288	6157
chr12	78198694	78198725	-55076584	+	(TTGTT)n	Simple_repeat	Simple_repeat	1	33	0
chr12	78198750	78198793	-55076516	+	(TTGTTT)n	Simple_repeat	Simple_repeat	1	43	0
chr12	78198908	78198956	-55076353	+	A-rich	Low_complexity	Low_complexity	1	50	0
chr12	78200625	78200668	-55074641	+	GA-rich	Low_complexity	Low_complexity	1	43	0
chr12	78200963	78201066	-55074243	+	(TTCC)n	Simple_repeat	Simple_repeat	1	105	0
chr12	78201069	78201287	-55074022	-	AluJr	SINE	Alu	-9	303	85
chr12	78211924	78211950	-55063359	+	(ACAAA)n	Simple_repeat	Simple_repeat	1	27	0
chr12	119003828	119004206	-14271103	+	Arthur1B	DNA	hAT-Tip100	860	1225	0
chr12	119102489	119102710	-14172599	-	MER58A	DNA	hAT-Charlie	0	224	2
chr12	119102746	119102806	-14172503	+	L2	LINE	L2	2321	2381	-1038
chr12	119102837	119103043	-14172266	-	MIRc	SINE	MIR	-5	257	32
chr12	119114404	119114649	-14160660	+	MIRb	SINE	MIR	18	255	-13
chr12	119114660	119114963	-14160346	-	AluY	SINE	Alu	-8	303	1
chr12	119120320	119120425	-14154884	+	MIR3	SINE	MIR	45	154	-114
chr12	119120670	119120894	-14154415	-	MIRb	SINE	MIR	-8	260	50
chr12	119122244	119122339	-14152970	+	(AGGAAGGC)n	Simple_repeat	Simple_repeat	1	95	0
chr12	119125641	119125920	-14149389	+	AluSx3	SINE	Alu	3	281	-30
chr12	119125920	119125945	-14149364	+	(AAAACA)n	Simple_repeat	Simple_repeat	1	25	0
chr12	119131145	119131167	-14144142	+	(TTGT)n	Simple_repeat	Simple_repeat	1	22	0
chr12	119131303	119131515	-14143794	-	MIRc	SINE	MIR	-13	255	55
chr12	119145776	119146182	-14129127	-	MLT1K	LTR	ERVL-MaLR	-9	586	134
chr12	119151307	119151492	-14123817	+	MIRb	SINE	MIR	41	240	-28
chr12	119151536	119152012	-14123297	-	MLT1H	LTR	ERVL-MaLR	0	549	12
chr12	119154657	119154706	-14120603	+	(TGGAGC)n	Simple_repeat	Simple_repeat	1	49	0
chr12	119163225	119163280	-14112029	+	(TA)n	Simple_repeat	Simple_repeat	1	56	0
chr12	119163280	119163309	-14112000	+	(TG)n	Simple_repeat	Simple_repeat	1	29	0
chr12	119163325	119163459	-14111850	-	MIR	SINE	MIR	-33	229	99
chr12	119163459	119163771	-14111538	+	AluSx1	SINE	Alu	3	308	-4
chr16	28319273	28319570	-62018775	-	L2a	LINE	L2	-3	3423	3087
chr16	28319565	28319647	-62018698	+	MIRb	SINE	MIR	46	125	-143
chr16	28319637	28319796	-62018549	-	L2a	LINE	L2	-20	3406	3174
chr16	28317647	28317685	-62020660	+	(GGTTGG)n	Simple_repeat	Simple_repeat	1	39	0
chr16	28317730	28317781	-62020564	+	(AGGCAGG)n	Simple_repeat	Simple_repeat	1	55	0
chr16	28318046	28318210	-62020135	-	MIR	SINE	MIR	-92	170	4
chr16	28323936	28324235	-62014110	+	AluSq2	SINE	Alu	1	299	-14
chr17	74624092	74624236	-8633205	+	L2	LINE	L2	2285	2424	-995
chr17	74614365	74614388	-8643053	+	(AGG)n	Simple_repeat	Simple_repeat	1	23	0
chr17	74614475	74614781	-8642660	-	AluSp	SINE	Alu	-10	303	1
chr17	74613108	74613401	-8644040	-	AluJb	SINE	Alu	-16	296	1
chr2	73902018	73902070	-168291459	+	(GT)n	Simple_repeat	Simple_repeat	1	52	0
chr12	55933195	55933298	-77342011	+	MIR3	SINE	MIR	85	204	-4
chr12	55933333	55933375	-77341934	+	G-rich	Low_complexity	Low_complexity	1	43	0
chr12	55932692	55932741	-77342568	+	(AC)n	Simple_repeat	Simple_repeat	1	49	0
chr12	55935851	55935887	-77339422	+	(CGTGG)n	Simple_repeat	Simple_repeat	1	38	0
chr12	77969142	77969195	-55306114	+	(TG)n	Simple_repeat	Simple_repeat	1	53	0
chr12	78007746	78007780	-55267529	+	(TAC)n	Simple_repeat	Simple_repeat	1	35	0
chr12	78007851	78008100	-55267209	+	MIR	SINE	MIR	3	258	-4
chr12	78050282	78050319	-55224990	+	(TATCTC)n	Simple_repeat	Simple_repeat	1	37	0
chr10	12564926	12565216	-121232206	+	AluJr	SINE	Alu	1	288	-24
chr10	12565244	12565552	-121231870	-	AluSx1	SINE	Alu	-8	304	2
chr2	46859317	46859460	-195334069	+	LTR85b	LTR	Gypsy?	125	272	-512
chr15	33310309	33310451	-68680738	+	(TC)n	Simple_repeat	Simple_repeat	1	145	0
chr15	33310453	33310495	-68680694	+	(CA)n	Simple_repeat	Simple_repeat	1	42	0
chr15	33310890	33310960	-68680229	+	GA-rich	Low_complexity	Low_complexity	1	70	0
chr15	33295517	33295644	-68695545	-	Charlie1a	DNA	hAT-Charlie	0	1455	1331
chr15	33295644	33295953	-68695236	+	AluY	SINE	Alu	1	310	-1
Table 8b: 5' Splice site repeat distribution
genoName	genoStart	genoEnd	genoLeft	strand	repName	repClass	repFamily	repStart	repEnd	repLeft
chr12	55930357	55930665	-77344644	-	AluSc8	SINE	Alu	0	311	1
chr12	55930938	55930971	-77344338	+	(GTAT)n	Simple_repeat	Simple_repeat	1	36	0
chr12	55939558	55939800	-77335509	+	MIRb	SINE	MIR	2	267	-1
chr12	55941112	55941148	-77334161	+	G-rich	Low_complexity	Low_complexity	1	38	0
chr12	55941112	55941148	-77334161	+	G-rich	Low_complexity	Low_complexity	1	38	0
chr12	55951091	55951268	-77324041	-	L1M5	LINE	L1	-1221	4925	4744
chr12	55937716	55937870	-77337439	+	FRAM	SINE	Alu	1	155	-21
chr12	78005916	78006011	-55269298	-	AluSz6	SINE	Alu	-20	292	198
chr12	78047514	78049662	-55225647	-	L1PA7	LINE	L1	-4332	2167	11
chr12	78050282	78050319	-55224990	+	(TATCTC)n	Simple_repeat	Simple_repeat	1	37	0
chr12	78058174	78058507	-55216802	-	THE1B	LTR	ERVL-MaLR	-2	362	11
chr12	78116056	78116376	-55158933	-	L2	LINE	L2	-553	2866	2540
chr12	78117250	78117545	-55157764	+	(TA)n	Simple_repeat	Simple_repeat	1	309	0
chr12	78128267	78128287	-55147022	+	(A)n	Simple_repeat	Simple_repeat	1	20	0
chr12	78168162	78168482	-55106827	+	L3	LINE	CR1	3255	3579	-520
chr12	78168545	78168572	-55106737	+	(AAAC)n	Simple_repeat	Simple_repeat	1	28	0
chr12	78174705	78174859	-55100450	+	MIR3	SINE	MIR	47	205	-3
chr12	78188215	78188245	-55087064	+	(ATTTT)n	Simple_repeat	Simple_repeat	1	30	0
chr12	78188215	78188245	-55087064	+	(ATTTT)n	Simple_repeat	Simple_repeat	1	30	0
chr12	78198217	78198271	-55077038	+	(AATATT)n	Simple_repeat	Simple_repeat	1	56	0
chr12	78198358	78198454	-55076855	-	MIR1_Amn	SINE	MIR	-86	144	27
chr12	78198908	78198956	-55076353	+	A-rich	Low_complexity	Low_complexity	1	50	0
chr12	78199241	78199271	-55076038	+	(TAA)n	Simple_repeat	Simple_repeat	1	30	0
chr12	78200108	78200264	-55075045	+	MIR3	SINE	MIR	32	196	-12
chr12	77830317	77830508	-55444801	+	MIRb	SINE	MIR	72	262	-6
chr12	78177449	78177507	-55097802	+	(TTTTCA)n	Simple_repeat	Simple_repeat	1	60	0
chr12	78209970	78210007	-55065302	+	(GT)n	Simple_repeat	Simple_repeat	1	37	0
chr12	55937716	55937870	-77337439	+	FRAM	SINE	Alu	1	155	-21
chr12	55941112	55941148	-77334161	+	G-rich	Low_complexity	Low_complexity	1	38	0
chr12	55941112	55941148	-77334161	+	G-rich	Low_complexity	Low_complexity	1	38	0
chr12	55931945	55931995	-77343314	+	G-rich	Low_complexity	Low_complexity	1	51	0
chr12	55932053	55932089	-77343220	+	(CTCCAG)n	Simple_repeat	Simple_repeat	1	37	0
chr12	55951091	55951268	-77324041	-	L1M5	LINE	L1	-1221	4925	4744
chr2	46855816	46855950	-195337579	+	MER5B	DNA	hAT-Charlie	51	170	-8
chr2	46845386	46845498	-195348031	-	MIR3	SINE	MIR	-8	200	79
chr2	46845823	46846219	-195347310	+	LTR33B	LTR	ERVL	35	502	-1
chr2	46857417	46857710	-195335819	+	AluSx	SINE	Alu	1	293	-19
chr2	46857710	46857881	-195335648	+	AluSz6	SINE	Alu	136	306	-6
chr2	46857881	46858017	-195335512	+	MER103C	DNA	hAT-Charlie	130	292	-5
chr2	73900681	73900839	-168292690	-	L1ME3G	LINE	L1	-8	916	743
chr2	73900840	73901099	-168292430	-	MLT1B	LTR	ERVL-MaLR	-134	256	11
chr2	73902018	73902070	-168291459	+	(GT)n	Simple_repeat	Simple_repeat	1	52	0
chr12	55930357	55930665	-77344644	-	AluSc8	SINE	Alu	0	311	1
chr12	55930357	55930665	-77344644	-	AluSc8	SINE	Alu	0	311	1
chr12	55930938	55930971	-77344338	+	(GTAT)n	Simple_repeat	Simple_repeat	1	36	0
chr12	55941112	55941148	-77334161	+	G-rich	Low_complexity	Low_complexity	1	38	0
chr12	55941112	55941148	-77334161	+	G-rich	Low_complexity	Low_complexity	1	38	0
chr12	77949528	77950502	-55324807	-	L1MC1	LINE	L1	0	6333	5315
chr12	77950504	77952080	-55323229	+	L1PA5	LINE	L1	4578	6154	0
chr12	55937716	55937870	-77337439	+	FRAM	SINE	Alu	1	155	-21
chr12	55941112	55941148	-77334161	+	G-rich	Low_complexity	Low_complexity	1	38	0
chr12	55941112	55941148	-77334161	+	G-rich	Low_complexity	Low_complexity	1	38	0
chr12	55951091	55951268	-77324041	-	L1M5	LINE	L1	-1221	4925	4744
chr12	55934871	55935007	-77340302	-	L2	LINE	L2	-339	3080	2933
chr12	55935007	55935164	-77340145	+	MIRc	SINE	MIR	3	186	-44
chr12	55935180	55935391	-77339918	-	MIRb	SINE	MIR	0	268	29
chr12	55939558	55939800	-77335509	+	MIRb	SINE	MIR	2	267	-1
chr12	55941112	55941148	-77334161	+	G-rich	Low_complexity	Low_complexity	1	38	0
chr12	55941112	55941148	-77334161	+	G-rich	Low_complexity	Low_complexity	1	38	0
chr12	55942891	55943065	-77332244	-	L2c	LINE	L2	-300	3087	2910
chr12	55943274	55943575	-77331734	-	AluSz	SINE	Alu	-11	301	1
chr12	55937716	55937870	-77337439	+	FRAM	SINE	Alu	1	155	-21
chr12	55951091	55951268	-77324041	-	L1M5	LINE	L1	-1221	4925	4744
chr12	55939558	55939800	-77335509	+	MIRb	SINE	MIR	2	267	-1
chr12	55941112	55941148	-77334161	+	G-rich	Low_complexity	Low_complexity	1	38	0
chr12	55935851	55935887	-77339422	+	(CGTGG)n	Simple_repeat	Simple_repeat	1	38	0
chr12	55937716	55937870	-77337439	+	FRAM	SINE	Alu	1	155	-21
chr12	55942891	55943065	-77332244	-	L2c	LINE	L2	-300	3087	2910
chr12	55943274	55943575	-77331734	-	AluSz	SINE	Alu	-11	301	1
chr12	55951091	55951268	-77324041	-	L1M5	LINE	L1	-1221	4925	4744
chr12	78047514	78049662	-55225647	-	L1PA7	LINE	L1	-4332	2167	11
chr12	78050282	78050319	-55224990	+	(TATCTC)n	Simple_repeat	Simple_repeat	1	37	0
chr12	78058174	78058507	-55216802	-	THE1B	LTR	ERVL-MaLR	-2	362	11
chr12	78116056	78116376	-55158933	-	L2	LINE	L2	-553	2866	2540
chr12	78117250	78117545	-55157764	+	(TA)n	Simple_repeat	Simple_repeat	1	309	0
chr12	78128267	78128287	-55147022	+	(A)n	Simple_repeat	Simple_repeat	1	20	0
chr12	78168162	78168482	-55106827	+	L3	LINE	CR1	3255	3579	-520
chr12	78168545	78168572	-55106737	+	(AAAC)n	Simple_repeat	Simple_repeat	1	28	0
chr12	78174705	78174859	-55100450	+	MIR3	SINE	MIR	47	205	-3
chr12	78188215	78188245	-55087064	+	(ATTTT)n	Simple_repeat	Simple_repeat	1	30	0
chr12	78188215	78188245	-55087064	+	(ATTTT)n	Simple_repeat	Simple_repeat	1	30	0
chr12	78198217	78198271	-55077038	+	(AATATT)n	Simple_repeat	Simple_repeat	1	56	0
chr12	78198358	78198454	-55076855	-	MIR1_Amn	SINE	MIR	-86	144	27
chr12	78198908	78198956	-55076353	+	A-rich	Low_complexity	Low_complexity	1	50	0
chr12	78199241	78199271	-55076038	+	(TAA)n	Simple_repeat	Simple_repeat	1	30	0
chr12	78200108	78200264	-55075045	+	MIR3	SINE	MIR	32	196	-12
chr12	78036019	78036063	-55239246	+	(GT)n	Simple_repeat	Simple_repeat	1	45	0
chr12	78036063	78036073	-55239236	+	(GAGTGT)n	Simple_repeat	Simple_repeat	3	56	0
chr12	78209970	78210007	-55065302	+	(GT)n	Simple_repeat	Simple_repeat	1	37	0
chr12	119001035	119001386	-14273923	-	MLT1I	LTR	ERVL-MaLR	-6	405	56
chr16	28316729	28316898	-62021447	+	AluJr	SINE	Alu	134	302	-10
chr16	28316898	28317030	-62021315	+	AluJo	SINE	Alu	2	130	-182
chr12	78005916	78006011	-55269298	-	AluSz6	SINE	Alu	-20	292	198
chr10	12564926	12565216	-121232206	+	AluJr	SINE	Alu	1	288	-24
chr10	12565244	12565552	-121231870	-	AluSx1	SINE	Alu	-8	304	2
chr2	46857417	46857710	-195335819	+	AluSx	SINE	Alu	1	293	-19
chr2	46857710	46857881	-195335648	+	AluSz6	SINE	Alu	136	306	-6
chr11	125431024	125431089	-9655533	-	L3	LINE	CR1	-103	3996	3932
chr15	33293388	33293469	-68697720	-	L3b	LINE	CR1	-216	5016	4935
chr10	12562972	12563601	-121233821	-	MLT2B3	LTR	ERVL	0	554	1
chr12	119102002	119102164	-14173145	-	MLT1J	LTR	ERVL-MaLR	-191	220	62
chr2	73900840	73901099	-168292430	-	MLT1B	LTR	ERVL-MaLR	-134	256	11
chr2	46853947	46854326	-195339203	+	THE1B	LTR	ERVL-MaLR	1	364	0
chr12	119124756	119124914	-14150395	+	MER102b	DNA	hAT-Charlie	3	168	-173
chr12	119150470	119150805	-14124504	-	MER113	DNA	hAT-Charlie	-181	340	2
chr12	119155979	119156381	-14118928	-	MER113	DNA	hAT-Charlie	0	521	100
chr11	125409732	125409790	-9676832	+	MER5B	DNA	hAT-Charlie	7	66	-112
chr11	125409815	125409921	-9676701	+	MER5B	DNA	hAT-Charlie	50	171	-7
chr2	46857881	46858017	-195335512	+	MER103C	DNA	hAT-Charlie	130	292	-5
chr17	74608861	74609445	-8647996	+	L1MD2	LINE	L1	5751	6356	-3
chr2	73900681	73900839	-168292690	-	L1ME3G	LINE	L1	-8	916	743
chr12	78047514	78049662	-55225647	-	L1PA7	LINE	L1	-4332	2167	11
chr16	28319637	28319796	-62018549	-	L2a	LINE	L2	-20	3406	3174
chr17	74623057	74623427	-8634014	+	L2b	LINE	L2	2953	3387	0
chr17	74616102	74616838	-8640603	-	L2	LINE	L2	-2275	1144	363
chr17	74609619	74609917	-8647524	+	L2a	LINE	L2	3051	3426	0
chr11	125428522	125428591	-9658031	+	L2b	LINE	L2	3306	3370	-5
chr11	125409529	125409592	-9677030	-	L2c	LINE	L2	-1	3386	3321
chr12	55934871	55935007	-77340302	-	L2	LINE	L2	-339	3080	2933
chr12	118981396	118981459	-14293850	+	GA-rich	Low_complexity	Low_complexity	1	64	0
chr12	119116727	119116762	-14158547	+	A-rich	Low_complexity	Low_complexity	1	36	0
chr12	119119785	119119834	-14155475	+	G-rich	Low_complexity	Low_complexity	1	49	0
chr12	119130467	119130497	-14144812	+	A-rich	Low_complexity	Low_complexity	1	30	0
chr17	74613632	74613675	-8643766	+	G-rich	Low_complexity	Low_complexity	1	43	0
chr12	55931945	55931995	-77343314	+	G-rich	Low_complexity	Low_complexity	1	51	0
chr2	46854440	46854794	-195338735	-	MamRep605	LTR?	LTR?	-390	459	54
chr12	119116525	119116700	-14158609	+	MIRb	SINE	MIR	33	217	-51
chr12	119121556	119121797	-14153512	+	MIR	SINE	MIR	11	262	0
chr12	119152937	119153117	-14122192	+	MIR	SINE	MIR	34	236	-26
chr12	119153159	119153324	-14121985	-	MIR	SINE	MIR	-17	245	69
chr16	28318321	28318528	-62019817	+	MIR	SINE	MIR	15	242	-20
chr16	28318775	28318892	-62019453	+	MIRc	SINE	MIR	22	163	-105
chr16	28319565	28319647	-62018698	+	MIRb	SINE	MIR	46	125	-143
chr11	125397374	125397621	-9689001	-	MIRc	SINE	MIR	-13	255	2
chr11	125428655	125428733	-9657889	+	MIRc	SINE	MIR	151	241	-27
chr11	125430761	125430953	-9655669	+	MIRb	SINE	MIR	20	226	-36
chr12	55935007	55935164	-77340145	+	MIRc	SINE	MIR	3	186	-44
chr12	55935180	55935391	-77339918	-	MIRb	SINE	MIR	0	268	29
chr12	77830317	77830508	-55444801	+	MIRb	SINE	MIR	72	262	-6
chr12	118981093	118981118	-14294191	+	(C)n	Simple_repeat	Simple_repeat	1	25	0
chr12	119119736	119119776	-14155533	+	(ATG)n	Simple_repeat	Simple_repeat	1	40	0
chr12	119120098	119120245	-14155064	+	(CCCT)n	Simple_repeat	Simple_repeat	1	147	0
chr12	119125313	119125354	-14149955	+	(TC)n	Simple_repeat	Simple_repeat	1	43	0
chr12	119129756	119130484	-14144825	+	(ATGG)n	Simple_repeat	Simple_repeat	1	730	0
chr12	119145247	119145278	-14130031	+	(TC)n	Simple_repeat	Simple_repeat	1	34	0
chr12	55932053	55932089	-77343220	+	(CTCCAG)n	Simple_repeat	Simple_repeat	1	37	0
chr12	55932053	55932089	-77343220	+	(CTCCAG)n	Simple_repeat	Simple_repeat	1	37	0
chr11	125397717	125397753	-9688869	+	U2	snRNA	snRNA	1	36	-152

## Sheet: Sheet2
Table 8b: 5' Splice site repeat distribution
genoName	genoStart	genoEnd	genoLeft	strand	repName	repClass	repFamily	repStart	repEnd	repLeft
chr12	55930357	55930665	-77344644	-	AluSc8	SINE	Alu	0	311	1
chr12	55930938	55930971	-77344338	+	(GTAT)n	Simple_repeat	Simple_repeat	1	36	0
chr12	55939558	55939800	-77335509	+	MIRb	SINE	MIR	2	267	-1
chr12	55941112	55941148	-77334161	+	G-rich	Low_complexity	Low_complexity	1	38	0
chr12	55941112	55941148	-77334161	+	G-rich	Low_complexity	Low_complexity	1	38	0
chr12	55951091	55951268	-77324041	-	L1M5	LINE	L1	-1221	4925	4744
chr12	55937716	55937870	-77337439	+	FRAM	SINE	Alu	1	155	-21
chr12	78005916	78006011	-55269298	-	AluSz6	SINE	Alu	-20	292	198
chr12	78047514	78049662	-55225647	-	L1PA7	LINE	L1	-4332	2167	11
chr12	78050282	78050319	-55224990	+	(TATCTC)n	Simple_repeat	Simple_repeat	1	37	0
chr12	78058174	78058507	-55216802	-	THE1B	LTR	ERVL-MaLR	-2	362	11
chr12	78116056	78116376	-55158933	-	L2	LINE	L2	-553	2866	2540
chr12	78117250	78117545	-55157764	+	(TA)n	Simple_repeat	Simple_repeat	1	309	0
chr12	78128267	78128287	-55147022	+	(A)n	Simple_repeat	Simple_repeat	1	20	0
chr12	78168162	78168482	-55106827	+	L3	LINE	CR1	3255	3579	-520
chr12	78168545	78168572	-55106737	+	(AAAC)n	Simple_repeat	Simple_repeat	1	28	0
chr12	78174705	78174859	-55100450	+	MIR3	SINE	MIR	47	205	-3
chr12	78188215	78188245	-55087064	+	(ATTTT)n	Simple_repeat	Simple_repeat	1	30	0
chr12	78188215	78188245	-55087064	+	(ATTTT)n	Simple_repeat	Simple_repeat	1	30	0
chr12	78198217	78198271	-55077038	+	(AATATT)n	Simple_repeat	Simple_repeat	1	56	0
chr12	78198358	78198454	-55076855	-	MIR1_Amn	SINE	MIR	-86	144	27
chr12	78198908	78198956	-55076353	+	A-rich	Low_complexity	Low_complexity	1	50	0
chr12	78199241	78199271	-55076038	+	(TAA)n	Simple_repeat	Simple_repeat	1	30	0
chr12	78200108	78200264	-55075045	+	MIR3	SINE	MIR	32	196	-12
chr12	77830317	77830508	-55444801	+	MIRb	SINE	MIR	72	262	-6
chr12	78177449	78177507	-55097802	+	(TTTTCA)n	Simple_repeat	Simple_repeat	1	60	0
chr12	78209970	78210007	-55065302	+	(GT)n	Simple_repeat	Simple_repeat	1	37	0
chr12	55937716	55937870	-77337439	+	FRAM	SINE	Alu	1	155	-21
chr12	55941112	55941148	-77334161	+	G-rich	Low_complexity	Low_complexity	1	38	0
chr12	55941112	55941148	-77334161	+	G-rich	Low_complexity	Low_complexity	1	38	0
chr12	55931945	55931995	-77343314	+	G-rich	Low_complexity	Low_complexity	1	51	0
chr12	55932053	55932089	-77343220	+	(CTCCAG)n	Simple_repeat	Simple_repeat	1	37	0
chr12	55951091	55951268	-77324041	-	L1M5	LINE	L1	-1221	4925	4744
chr2	46855816	46855950	-195337579	+	MER5B	DNA	hAT-Charlie	51	170	-8
chr2	46845386	46845498	-195348031	-	MIR3	SINE	MIR	-8	200	79
chr2	46845823	46846219	-195347310	+	LTR33B	LTR	ERVL	35	502	-1
chr2	46857417	46857710	-195335819	+	AluSx	SINE	Alu	1	293	-19
chr2	46857710	46857881	-195335648	+	AluSz6	SINE	Alu	136	306	-6
chr2	46857881	46858017	-195335512	+	MER103C	DNA	hAT-Charlie	130	292	-5
chr2	73900681	73900839	-168292690	-	L1ME3G	LINE	L1	-8	916	743
chr2	73900840	73901099	-168292430	-	MLT1B	LTR	ERVL-MaLR	-134	256	11
chr2	73902018	73902070	-168291459	+	(GT)n	Simple_repeat	Simple_repeat	1	52	0
chr12	55930357	55930665	-77344644	-	AluSc8	SINE	Alu	0	311	1
chr12	55930357	55930665	-77344644	-	AluSc8	SINE	Alu	0	311	1
chr12	55930938	55930971	-77344338	+	(GTAT)n	Simple_repeat	Simple_repeat	1	36	0
chr12	55941112	55941148	-77334161	+	G-rich	Low_complexity	Low_complexity	1	38	0
chr12	55941112	55941148	-77334161	+	G-rich	Low_complexity	Low_complexity	1	38	0
chr12	77949528	77950502	-55324807	-	L1MC1	LINE	L1	0	6333	5315
chr12	77950504	77952080	-55323229	+	L1PA5	LINE	L1	4578	6154	0
chr12	55937716	55937870	-77337439	+	FRAM	SINE	Alu	1	155	-21
chr12	55941112	55941148	-77334161	+	G-rich	Low_complexity	Low_complexity	1	38	0
chr12	55941112	55941148	-77334161	+	G-rich	Low_complexity	Low_complexity	1	38	0
chr12	55951091	55951268	-77324041	-	L1M5	LINE	L1	-1221	4925	4744
chr12	55934871	55935007	-77340302	-	L2	LINE	L2	-339	3080	2933
chr12	55935007	55935164	-77340145	+	MIRc	SINE	MIR	3	186	-44
chr12	55935180	55935391	-77339918	-	MIRb	SINE	MIR	0	268	29
chr12	55939558	55939800	-77335509	+	MIRb	SINE	MIR	2	267	-1
chr12	55941112	55941148	-77334161	+	G-rich	Low_complexity	Low_complexity	1	38	0
chr12	55941112	55941148	-77334161	+	G-rich	Low_complexity	Low_complexity	1	38	0
chr12	55942891	55943065	-77332244	-	L2c	LINE	L2	-300	3087	2910
chr12	55943274	55943575	-77331734	-	AluSz	SINE	Alu	-11	301	1
chr12	55937716	55937870	-77337439	+	FRAM	SINE	Alu	1	155	-21
chr12	55951091	55951268	-77324041	-	L1M5	LINE	L1	-1221	4925	4744
chr12	55939558	55939800	-77335509	+	MIRb	SINE	MIR	2	267	-1
chr12	55941112	55941148	-77334161	+	G-rich	Low_complexity	Low_complexity	1	38	0
chr12	55935851	55935887	-77339422	+	(CGTGG)n	Simple_repeat	Simple_repeat	1	38	0
chr12	55937716	55937870	-77337439	+	FRAM	SINE	Alu	1	155	-21
chr12	55942891	55943065	-77332244	-	L2c	LINE	L2	-300	3087	2910
chr12	55943274	55943575	-77331734	-	AluSz	SINE	Alu	-11	301	1
chr12	55951091	55951268	-77324041	-	L1M5	LINE	L1	-1221	4925	4744
chr12	78047514	78049662	-55225647	-	L1PA7	LINE	L1	-4332	2167	11
chr12	78050282	78050319	-55224990	+	(TATCTC)n	Simple_repeat	Simple_repeat	1	37	0
chr12	78058174	78058507	-55216802	-	THE1B	LTR	ERVL-MaLR	-2	362	11
chr12	78116056	78116376	-55158933	-	L2	LINE	L2	-553	2866	2540
chr12	78117250	78117545	-55157764	+	(TA)n	Simple_repeat	Simple_repeat	1	309	0
chr12	78128267	78128287	-55147022	+	(A)n	Simple_repeat	Simple_repeat	1	20	0
chr12	78168162	78168482	-55106827	+	L3	LINE	CR1	3255	3579	-520
chr12	78168545	78168572	-55106737	+	(AAAC)n	Simple_repeat	Simple_repeat	1	28	0
chr12	78174705	78174859	-55100450	+	MIR3	SINE	MIR	47	205	-3
chr12	78188215	78188245	-55087064	+	(ATTTT)n	Simple_repeat	Simple_repeat	1	30	0
chr12	78188215	78188245	-55087064	+	(ATTTT)n	Simple_repeat	Simple_repeat	1	30	0
chr12	78198217	78198271	-55077038	+	(AATATT)n	Simple_repeat	Simple_repeat	1	56	0
chr12	78198358	78198454	-55076855	-	MIR1_Amn	SINE	MIR	-86	144	27
chr12	78198908	78198956	-55076353	+	A-rich	Low_complexity	Low_complexity	1	50	0
chr12	78199241	78199271	-55076038	+	(TAA)n	Simple_repeat	Simple_repeat	1	30	0
chr12	78200108	78200264	-55075045	+	MIR3	SINE	MIR	32	196	-12
chr12	78036019	78036063	-55239246	+	(GT)n	Simple_repeat	Simple_repeat	1	45	0
chr12	78036063	78036073	-55239236	+	(GAGTGT)n	Simple_repeat	Simple_repeat	3	56	0
chr12	78209970	78210007	-55065302	+	(GT)n	Simple_repeat	Simple_repeat	1	37	0
chr12	119001035	119001386	-14273923	-	MLT1I	LTR	ERVL-MaLR	-6	405	56
chr16	28316729	28316898	-62021447	+	AluJr	SINE	Alu	134	302	-10
chr16	28316898	28317030	-62021315	+	AluJo	SINE	Alu	2	130	-182
chr12	78005916	78006011	-55269298	-	AluSz6	SINE	Alu	-20	292	198
chr10	12564926	12565216	-121232206	+	AluJr	SINE	Alu	1	288	-24
chr10	12565244	12565552	-121231870	-	AluSx1	SINE	Alu	-8	304	2
chr2	46857417	46857710	-195335819	+	AluSx	SINE	Alu	1	293	-19
chr2	46857710	46857881	-195335648	+	AluSz6	SINE	Alu	136	306	-6
chr11	125431024	125431089	-9655533	-	L3	LINE	CR1	-103	3996	3932
chr15	33293388	33293469	-68697720	-	L3b	LINE	CR1	-216	5016	4935
chr10	12562972	12563601	-121233821	-	MLT2B3	LTR	ERVL	0	554	1
chr12	119102002	119102164	-14173145	-	MLT1J	LTR	ERVL-MaLR	-191	220	62
chr2	73900840	73901099	-168292430	-	MLT1B	LTR	ERVL-MaLR	-134	256	11
chr2	46853947	46854326	-195339203	+	THE1B	LTR	ERVL-MaLR	1	364	0
chr12	119124756	119124914	-14150395	+	MER102b	DNA	hAT-Charlie	3	168	-173
chr12	119150470	119150805	-14124504	-	MER113	DNA	hAT-Charlie	-181	340	2
chr12	119155979	119156381	-14118928	-	MER113	DNA	hAT-Charlie	0	521	100
chr11	125409732	125409790	-9676832	+	MER5B	DNA	hAT-Charlie	7	66	-112
chr11	125409815	125409921	-9676701	+	MER5B	DNA	hAT-Charlie	50	171	-7
chr2	46857881	46858017	-195335512	+	MER103C	DNA	hAT-Charlie	130	292	-5
chr17	74608861	74609445	-8647996	+	L1MD2	LINE	L1	5751	6356	-3
chr2	73900681	73900839	-168292690	-	L1ME3G	LINE	L1	-8	916	743
chr12	78047514	78049662	-55225647	-	L1PA7	LINE	L1	-4332	2167	11
chr16	28319637	28319796	-62018549	-	L2a	LINE	L2	-20	3406	3174
chr17	74623057	74623427	-8634014	+	L2b	LINE	L2	2953	3387	0
chr17	74616102	74616838	-8640603	-	L2	LINE	L2	-2275	1144	363
chr17	74609619	74609917	-8647524	+	L2a	LINE	L2	3051	3426	0
chr11	125428522	125428591	-9658031	+	L2b	LINE	L2	3306	3370	-5
chr11	125409529	125409592	-9677030	-	L2c	LINE	L2	-1	3386	3321
chr12	55934871	55935007	-77340302	-	L2	LINE	L2	-339	3080	2933
chr12	118981396	118981459	-14293850	+	GA-rich	Low_complexity	Low_complexity	1	64	0
chr12	119116727	119116762	-14158547	+	A-rich	Low_complexity	Low_complexity	1	36	0
chr12	119119785	119119834	-14155475	+	G-rich	Low_complexity	Low_complexity	1	49	0
chr12	119130467	119130497	-14144812	+	A-rich	Low_complexity	Low_complexity	1	30	0
chr17	74613632	74613675	-8643766	+	G-rich	Low_complexity	Low_complexity	1	43	0
chr12	55931945	55931995	-77343314	+	G-rich	Low_complexity	Low_complexity	1	51	0
chr2	46854440	46854794	-195338735	-	MamRep605	LTR?	LTR?	-390	459	54
chr12	119116525	119116700	-14158609	+	MIRb	SINE	MIR	33	217	-51
chr12	119121556	119121797	-14153512	+	MIR	SINE	MIR	11	262	0
chr12	119152937	119153117	-14122192	+	MIR	SINE	MIR	34	236	-26
chr12	119153159	119153324	-14121985	-	MIR	SINE	MIR	-17	245	69
chr16	28318321	28318528	-62019817	+	MIR	SINE	MIR	15	242	-20
chr16	28318775	28318892	-62019453	+	MIRc	SINE	MIR	22	163	-105
chr16	28319565	28319647	-62018698	+	MIRb	SINE	MIR	46	125	-143
chr11	125397374	125397621	-9689001	-	MIRc	SINE	MIR	-13	255	2
chr11	125428655	125428733	-9657889	+	MIRc	SINE	MIR	151	241	-27
chr11	125430761	125430953	-9655669	+	MIRb	SINE	MIR	20	226	-36
chr12	55935007	55935164	-77340145	+	MIRc	SINE	MIR	3	186	-44
chr12	55935180	55935391	-77339918	-	MIRb	SINE	MIR	0	268	29
chr12	77830317	77830508	-55444801	+	MIRb	SINE	MIR	72	262	-6
chr12	118981093	118981118	-14294191	+	(C)n	Simple_repeat	Simple_repeat	1	25	0
chr12	119119736	119119776	-14155533	+	(ATG)n	Simple_repeat	Simple_repeat	1	40	0
chr12	119120098	119120245	-14155064	+	(CCCT)n	Simple_repeat	Simple_repeat	1	147	0
chr12	119125313	119125354	-14149955	+	(TC)n	Simple_repeat	Simple_repeat	1	43	0
chr12	119129756	119130484	-14144825	+	(ATGG)n	Simple_repeat	Simple_repeat	1	730	0
chr12	119145247	119145278	-14130031	+	(TC)n	Simple_repeat	Simple_repeat	1	34	0
chr12	55932053	55932089	-77343220	+	(CTCCAG)n	Simple_repeat	Simple_repeat	1	37	0
chr12	55932053	55932089	-77343220	+	(CTCCAG)n	Simple_repeat	Simple_repeat	1	37	0
chr11	125397717	125397753	-9688869	+	U2	snRNA	snRNA	1	36	-152
